# Supplementary material for: Adenosine A1 receptors of the medullary solitary tract arbitrate the nicotine counteraction of neuroinflammation and cardiovascular dysfunction in septic rats
Source: Sci Rep. 2023 Oct 19;13:17818. doi: 10.1038/s41598-023-44601-w (PMC10587061; doi:10.1038/s41598-023-44601-w)
Supplement: Supplementary file 1 — Supplementary Information 1. [file 41598_2023_44601_MOESM1_ESM.xlsx]

## Sheet: Collective
ΔMAP
Time	Sham			CLP-3P-sal			CLP-3P-NIC			CLP-2P-sal			CLP-3P-NIC-25
	ΔMAP	SEM	SDEV	ΔMAP	SEM	SDEV	ΔMAP	SEM	SDEV	ΔMAP	SEM	SDEV	ΔMAP	SEM	SDEV
0	0	0	0	0	0	0	0	0	0	0	0	0	0	0	0
10	-2.65	1.18314	3.74141	-0.238889	0.587084	1.76125	3.88429	2.54666	6.73784	0.0225	0.850795	2.40641	9.89714	2.77905	7.35268
20	-1.84333	1.05293	3.32967	0.864444	0.929831	2.78949	4.33571	2.37848	6.29286	-0.36375	1.48715	4.2063	11.1229	1.6746	4.43056
30	-1.82	1.20885	3.82272	1.58	0.913309	2.73993	7.35571	2.40232	6.35595	0.2525	1.13381	3.20689	9.98143	2.36321	6.25246
40	-0.65	1.19188	3.76905	1.10333	1.11684	3.35052	10.1771	3.18646	8.43058	3.46375	1.14059	3.22608	9.67857	3.45786	9.14863
50	-0.521111	1.19523	3.77964	1.16222	0.847317	2.54195	11.55	3.56436	9.43042	1.8075	1.33566	3.77781	9.51571	3.41186	9.02694
60	0.156667	1.24949	3.95125	0.731111	0.988255	2.96477	11.6143	3.41535	9.03616	1.85625	1.13275	3.20389	10.4014	2.77752	7.34862
70	0.611111	1.52709	4.8291	1.36778	1.13549	3.40646	13.9729	3.90598	10.3343	1.22625	1.42495	4.03037	9.15571	2.69134	7.12061
80	0.476667	1.53868	4.86573	2.01111	1.30221	3.90662	14.9129	4.4398	11.7466	2.1375	1.12099	3.17063	8.46714	2.49133	6.59144
90	0.805556	1.40646	4.44761	1.19889	1.3344	4.00319	14.85	4.63984	12.2759	1.73	1.27176	3.59707	7.50286	2.43017	6.42962
100	1.29778	1.21836	3.85279	1.45889	1.24143	3.7243	14.5771	4.7193	12.4861	1.855	1.69864	4.80448	6.35857	2.20025	5.82131
110	2.40778	1.09556	3.46447	2.26333	1.06837	3.20511	15.3071	4.73205	12.5198	2.265	1.48386	4.19699	6.29571	2.27566	6.02084
120	2.18778	0.805247	2.54641	1.92778	1.14544	3.43632	12.7657	4.45193	11.7787	0.51625	1.37222	3.88123	5.09143	1.5889	4.20385
ΔHR
Time		Sham		CLP-3P			CLP-3P-NIC			CLP-2P-sal			CLP-3P-NIC-25
	ΔHR	SEM	SDEV	ΔHR	SEM	SDEV	ΔHR	SEM	SDEV	ΔHR	SEM	SDEV	ΔHR	SEM	SDEV
0	0	0	0	0	0	0	0	0	0	0	0	0	0	0	0
10	-6.022	9.44527	24.0418	-5.02333	16.99	50.9701	2.41143	15.1739	40.1463	-3.66625	6.0198	17.0266	27.3643	12.7739	33.7965
20	-6.221	6.4369	16.7192	0.995556	16.7094	50.1283	30.82	15.7886	41.7727	-4.81125	7.08581	20.0417	14.93	11.2786	29.8404
30	-16.235	6.49612	17.2432	2.05556	13.604	40.8121	25.91	11.8005	31.2212	1.4675	5.45562	15.4308	4.11	6.62933	17.5396
40	-5.261	4.04867	12.8764	-5.58222	10.6226	31.8679	17.2786	14.8459	39.2787	6.05125	5.48303	15.5084	4.38571	6.00612	15.8907
50	-4.173	3.96397	11.8085	1.16556	4.11112	12.3333	9.48286	17.4628	46.2022	1.18	7.95484	22.4997	11.9829	10.3437	27.3667
60	-8.681	4.19023	13.6588	2.71	4.93616	14.8085	12.9029	15.2426	40.3282	-9.32375	10.6189	30.0346	19.4243	10.0682	26.6379
70	-8.521	4.53171	14.4029	-1.36	6.58309	19.7493	23.4229	15.094	39.935	-21.58	12.0642	34.1228	5.22714	11.2536	29.7742
80	-12.088	4.03204	11.4432	-1.41333	8.18539	24.5562	25.1657	16.4932	43.6369	-17.06	9.45017	26.7291	23.1514	16.2913	43.1026
90	-16.447	4.83898	12.099	2.02889	7.01178	21.0353	33.6914	12.3463	32.6651	-16.975	9.48727	26.834	25.32	17.3681	45.9517
100	-7.68	5.354	20.2506	5.78667	9.08767	27.263	46.6143	11.8697	31.4042	-9.71	10.9793	31.0542	28.4914	12.1956	32.2664
110	-12.566	5.79799	14.4865	2.86333	9.60287	28.8086	56.6	17.1933	45.4892	-9.8875	8.57645	24.2579	36.7071	13.2704	35.1102
120	-10.21	7.06498	18.3444	1.74444	9.10566	27.317	63.6343	15.1627	40.1167	-9.26625	8.48782	24.0072	43.27	15.8051	41.8163

## Sheet: AUC
AUC (net area)	MAP
	rat 1	rat 2	rat 3	rat 4	rat 5	rat 6	rat 7	rat 8	rat 9	rat 10	mean	SDEV	SEM
Sham		200.1	185.1	30.4	758.1	74.5	-238		-258.7	-365.6	48.2375	357.393	113.018
CLP- 2P-Sal	14.05	213.4	-406.1	513.8	184.3	451.1	535.9	-189.9			164.569	341.988	120.911
CLP-3p-Sal	275.1	429.2	338.9	-273.4			-40.4	-26.1	-159.6	663	150.837	324	114.551
CLP-3P-NIC	137	1779	389.9	952.7	2641	1242	1885				1289.51	882.611	333.595
CLP-3P-NIC25	2202	569.9	1354	533.1	1031	971.5	403				1009.21	623.256	235.569
	HR
AUC (net area)	rat 1	rat 2	rat 3	rat 4	rat 5	rat 6	rat 7	rat 8	rat 9	rat 10	mean	SDEV	SEM
Sham	245.9	-93.15	-1881	-2365	-2566	-32.12	-2044	-582.4	-1567	-104.5	-1098.93	1090.01	344.691
CLP- 2P-Sal	-2485	-2646	-3375	646.8	2297	1309	177.1	-3020			-887.013	2230.72	788.677
CLP-3p-Sal	1295	-3391	1335	4740			-590.6	-623.5	694.1	948.2	550.9	2302.68	814.119
CLP-3P-NIC	108.2	1177	2620	10726	2420	1701	3483				3176.46	3501.44	1323.42
CLP-3P-NIC25	506.2	5196	3835	-907.2	4208	65.85	2657				2222.98	2343.95	885.931

## Sheet: Delta
sham														clp-3p-sal													clp-3p-nic														CLP-2P-sal
Δ MAP														Δ MAP													Δ MAP														Δ MAP
Time	Rat 1	Rat 2	Rat 3	Rat 4	Rat5	Rat 6	Rat 7	Rat 8	rat9	rat10	Average	SEM	SDEV	Time	Rat 1	Rat 2	Rat 3	Rat 4	Rat5	Rat 7	Rat 8	Rat 9	Rat 11	Average	SEM	SDEV	Time	Rat 1	Rat 2	Rat 3	Rat 4	Rat5	Rat 6	Rat 7	Rat 8	Rat 9	Rat 10	Average	SEM	SDEV	Time	Rat 1	Rat 2	Rat 4	Rat 5	Rat6	Rat 8	Rat 9	Rat 10
0		0	0	0	0	0	0	0	0	0	0	0	0	0	0	0	0	0	0	0	0	0	0	0	0	0	0	0	0	0	0	0	0	0	0	0		0	0	0	0	0	0	0	0	0	0	0	0
10		-5.61	2.93	-1.3	1.42	0.45	-5.81	-8.1	-3.14	-4.69	-2.65	1.18314	3.74141	10	0.87	0.99	1.07	-2.46	0.74	-1.62	-2.73	-1.13	2.12	-0.238889	0.587084	1.76125	10	2.11	7.34	2.73	15.46	4.23	-7.05	2.37	0	0		3.88429	2.54666	6.73784	10	-0.99	0.25	-4.07	1.66	2.86	-2.61	2.01	1.07
20		-5.54	2.14	-1.06	3.77	-2.62	-3.99	-6.47	-1.56	-1.26	-1.84333	1.05293	3.32967	20	2.58	-2.53	1.91	-2.53	5.57	0.05	-0.15	-0.87	3.75	0.864444	0.929831	2.78949	20	-2.99	3.98	7.01	13.13	9.92	-3.83	3.13	0	0		4.33571	2.37848	6.29286	20	-5.41	1.96	-8.12	3.9	0.98	0.55	3.06	0.17
30		-4.98	0.81	0.31	6.73	-3.11	-3.98	-4.59	-4.35	-3.22	-1.82	1.20885	3.82272	30	1.89	-0.29	2.69	-0.65	4.75	1.07	-1.63	-0.3	6.69	1.58	0.913309	2.73993	30	-0.67	2.55	7.52	13.61	16.33	2.08	10.07	0	0		7.35571	2.40232	6.35595	30	-4.9	2.73	-0.58	0.11	0.04	-0.14	6.21	-1.45
40		-0.35	1.56	0.03	7.28	-1.8	-6.14	-2.61	-0.06	-3.76	-0.65	1.19188	3.76905	40	3.04	5.35	0.31	0.28	-2.26	0.15	-2.83	-1.07	6.96	1.10333	1.11684	3.35052	40	4.59	5.18	5.16	11.35	28.01	5.32	11.63	0	0		10.1771	3.18646	8.43058	40	0.63	2.88	0.53	7.64	0.36	7.16	6.89	1.62
50		-4.08	1.73	0.38	6.69	2.39	-2.69	-2.28	-1.1	-5.73	-0.521111	1.19523	3.77964	50	2.68	1.6	1.31	-0.26	0	-1.65	-0.18	-0.08	7.04	1.16222	0.847317	2.54195	50	2.86	5.52	4.89	8.2	29.67	12.03	17.68	0	0		11.55	3.56436	9.43042	50	1.08	3.17	-1.98	7.6	1.16	1.33	5.94	-3.84
60		3	1.23	3.24	7.03	1.21	-4.51	-3.79	-3.51	-2.49	0.156667	1.24949	3.95125	60	-0.21	4.48	3	-3.07	0	-1.06	-2.08	-0.06	5.58	0.731111	0.988255	2.96477	60	2.13	8.72	1.45	9.64	27.01	14.48	17.87	0	0		11.6143	3.41535	9.03616	60	1.56	2.92	-1.97	2.89	0.31	7.17	4.36	-2.39
70		7.15	2.51	1.76	8.3	-0.37	-0.42	-4.33	-4.4	-4.7	0.611111	1.52709	4.8291	70	2.72	5.23	2.4	-1.32	0	-0.25	-0.08	-3.71	7.32	1.36778	1.13549	3.40646	70	4.33	19.33	2.32	4.57	29.09	16.43	21.74	0	0		13.9729	3.90598	10.3343	70	1.49	3.04	-4.93	2.26	-1.09	6.14	6.02	-3.12
80		7.8	0.91	0.1	8.09	1.63	-1	-3.88	-3.73	-5.63	0.476667	1.53868	4.86573	80	3.57	5.98	5.46	-4.73	0	-0.61	2.17	-0.94	7.2	2.01111	1.30221	3.90662	80	0.26	25.91	3.3	4.81	28.36	19.57	22.18	0	0		14.9129	4.4398	11.7466	80	1.03	2.85	-2.08	8.13	3.15	1.32	3.8	-1.1
90		5.53	1.59	-0.84	7.9	3.37	1.45	-6.17	-2.17	-3.41	0.805556	1.40646	4.44761	90	3.08	6.4	4.87	-6.67	0	0.01	0.99	-2.05	4.16	1.19889	1.3344	4.00319	90	0.89	28.43	0.93	5.03	26.88	17.99	23.8	0	0		14.85	4.63984	12.2759	90	1.1	2.84	-4.71	5.06	2.55	4.67	4.8	-2.47
100		6.8	0.13	0.47	6.96	3.26	0.62	-2.39	-4.69	0.52	1.29778	1.21836	3.85279	100	2.02	5.41	4.73	-4.64	0	-0.8	2.36	-2.36	6.41	1.45889	1.24143	3.7243	100	-0.73	27.43	2.21	3.58	27.07	18.31	24.17	0	0		14.5771	4.7193	12.4861	100	1.77	-0.67	-5.85	5.61	2.89	9.32	4.28	-2.51
110		7.63	2.64	-0.49	8	3.04	1.79	-0.82	1.62	-1.74	2.40778	1.09556	3.46447	110	3.45	7.2	3.58	-0.52	0	0.49	1.84	-2.22	6.55	2.26333	1.06837	3.20511	110	1.65	29.75	1.28	3.93	26.07	20.32	24.15	0	0		15.3071	4.73205	12.5198	110	2.39	0	-3.27	4.8	4.54	8.28	4.86	-3.48
120		5.31	0.66	0.88	7.27	0.36	1.76	1.73	2.44	-0.72	2.18778	0.805247	2.54641	120	3.6	7.47	5.12	-1.32	0	0.36	-0.58	-2.33	5.03	1.92778	1.14544	3.43632	120	-1.9	27.55	0.37	3.91	23.01	17.1	19.32	0			12.7657	4.45193	11.7787	120	3.31	-1.27	-6.8	3.44	1.36	4.35	2.71	-2.97
	ΔHR														ΔHR													ΔHR														ΔHR
Time	Rat 1	Rat 2	Rat 3	Rat 4	Rat5	Rat 6	Rat 7	Rat 8	rat9	rat10	Average	SEM	SDEV	Time	Rat 1	Rat 2	Rat 3	Rat 4	Rat5	Rat 7	Rat 8	Rat 9	Rat 11	Average	SEM	SDEV	Time	Rat 1	Rat 2	Rat 3	Rat 4	Rat5	Rat 6	Rat 7	Rat 8	Rat 9	Rat 10	Average	SEM	SDEV	Time	Rat 1	Rat 2	Rat 4	Rat 5	Rat6	Rat 8	Rat 9	Rat 10
0	0	0	0	0	0	0	0	0	0	0	0	0	0	0	0	0	0	0	0	0	0	0	0	0	0	0	0	0	0	0	0	0	0	0	0	0		0	0	0	0	0	0	0	0	0	0	0	0
10	-12.4	6.21	-23.22	-27.24	-28.79	53.24	-5.49	0.65	-3.57	-19.61	-6.022	9.44527	24.0418	10	0.25	-6.2	-4	90.6	-110.46	-3.12	6.91	-21.94	2.75	-5.02333	16.99	50.9701	10	-39.87	-24.75	-7.16	76.33	-9.73	-14.4	36.46	0	0		2.41143	15.1739	40.1463	10	-5.45	-4.37	-22.94	14.61	3.68	-3.89	19.61	-30.58
20	23.51	18.02	-20.47	-26.42	-16.98	5.66	-9.9	-6.89	-10.53	-18.21	-6.221	6.4369	16.7192	20	-2.4	-6.07	0.98	92.04	-104.3	-7.47	8.44	3.71	24.03	0.995556	16.7094	50.1283	20	-14.16	94.1	22.02	82.11	-3.37	7.24	27.8	0	0		30.82	15.7886	41.7727	20	-15.78	1.75	-6.13	11.43	-16.41	0.41	26.38	-40.14
30	-11.67	3.16	-45.77	-33.15	-28.28	6.45	-13.09	-4.43	-30.17	-5.4	-16.235	6.49612	17.2432	30	-1.17	-10.43	12.49	68.74	-86.94	-9.42	15.01	19.72	10.5	2.05556	13.604	40.8121	30	-15.59	37.25	29.43	85.19	6.3	18.45	20.34	0	0		25.91	11.8005	31.2212	30	-20.31	-13.52	5.79	0.86	6.35	16.24	25.73	-9.4
40	-0.38	0.23	-23.78	-10.04	4.99	6.23	-12.28	10.57	-27.86	-0.29	-5.261	4.04867	12.8764	40	-0.8	-13.71	-10.98	23.6	-84.48	4.69	7.09	8.1	16.25	-5.58222	10.6226	31.8679	40	-41.08	19.92	44.47	80.47	-15.58	20.27	12.48	0	0		17.2786	14.8459	39.2787	40	-22.06	-3.22	-4.9	12.63	14.08	27.06	17.77	7.05
50	4.53	9.37	-19.18	-8.26	-7.41	-1.18	-9.47	14.97	-22.54	-2.56	-4.173	3.96397	11.8085	50	0.21	-18.73	-3.25	23.22	0	-10.68	1.44	4.38	13.9	1.16556	4.11112	12.3333	50	-50.35	9.55	25.19	95.76	-10.26	-22.91	19.4	0	0		9.48286	17.4628	46.2022	50	-9.27	-24.52	-17.66	21	19.1	31.22	13.77	-24.2
60	3.17	-16.2	-14.61	2.96	-22.59	3.15	-14	-25.37	-18.58	15.26	-8.681	4.19023	13.6588	60	11.73	-25.04	10.45	27.8	0	-3.83	-8.29	2.36	9.21	2.71	4.93616	14.8085	60	-23.42	-5.6	38.15	88.15	-26.08	-1.73	20.85	0	0		12.9029	15.2426	40.3282	60	-31.81	-27.62	-55.09	-5.01	24.84	32.86	7.71	-20.47
70	9.27	-15	-25.17	-26.14	-21.41	2.76	-14.7	-10.01	1.78	13.41	-8.521	4.53171	14.4029	70	11.12	-40.54	14.06	20.92	0	-7.27	-24.14	8.57	5.04	-1.36	6.58309	19.7493	70	11.29	-15.06	19.76	103.12	-15.07	27.9	32.02	0	0		23.4229	15.094	39.935	70	-33.96	-41.37	-82.46	0.46	26.51	-12.02	6.55	-36.35
80	0.41	-23.4	-10.07	-19.85	-18.91	4.24	-28.2	-16.51	-11.92	3.33	-12.088	4.03204	11.4432	80	23.68	-50.41	15.99	23.28	0	-8.98	-28.12	5.21	6.63	-1.41333	8.18539	24.5562	80	-10.45	-30.53	31.08	108.76	21.85	25.79	29.66	0	0		25.1657	16.4932	43.6369	80	-28.63	-44.12	-47.99	-1.6	34.14	-3.99	-15.24	-29.05
90	1.77	-9.86	0.95	-22.16	-32.13	-17.12	-34.61	-21.51	-15.22	-14.58	-16.447	4.83898	12.099	90	35.62	-38.36	-5.38	25.41	0	-8.51	-1.87	8.97	2.38	2.02889	7.01178	21.0353	90	36.13	-11.99	25.21	95.82	42.92	16.82	30.93	0	0		33.6914	12.3463	32.6651	90	-40.66	-47.11	-27.07	-7.7	34.74	4.94	-21.55	-31.39
100	4.69	1.71	-8.57	-31.86	-33.41	-22.2	-22.15	-1.73	4.39	32.33	-7.68	5.354	20.2506	100	26.82	-56.02	31.06	33.07	0	10.5	-6.71	13.28	0.08	5.78667	9.08767	27.263	100	39.2	46.24	10.04	101.11	74.24	21.46	34.01	0	0		46.6143	11.8697	31.4042	100	-29.12	-24.25	-28.95	1.84	43.64	28.77	-28.79	-40.82
110	1.91	8.93	-5.65	-21.09	-37.16	-21.21	-28.7	-0.26	-10.31	-12.12	-12.566	5.79799	14.4865	110	17.16	-50.05	52.04	22.62	0	-8.41	-21.88	11.75	2.54	2.86333	9.60287	28.8086	110	85.36	-2.94	6.99	105.23	109.3	35.62	56.64	0	0		56.6	17.1933	45.4892	110	-20.7	-25.77	-34.99	18.55	24.61	13.2	-25.92	-28.08
120	-0.58	15.03	15.07	-25.48	-29.02	-30.93	-23.53	5.27	-23.92	-4.01	-10.21	7.06498	18.3444	120	6.53	-47.17	30.8	45.49	0	-13.11	-20.45	10.6	3.01	1.74444	9.10566	27.317	120	69.69	-2.37	33.55	101.17	116.78	71.19	55.43	0			63.6343	15.1627	40.1167	120	18.44	-27.69	-24.37	-4.64	33.23	-15.24	-16.63	-37.23
[truncated: 29 more columns]

## Sheet: Baseline
					rat 7 CLP-3P- show diarrhea
	MAP
baseline	rat1	rat2	rat3	rat4	rat5	rat6	rat7	rat8	rat9	rat10	rat 11	average	SEM	SDEV
Sham	103.98	121.28	126.94	86.54	123.68	106.46	116.66	103.17	121.56	122.39		116.236	4.8337	9.2082	CLP, basline of all groups
CLP- 2p-Sal	103.27	100.5	blood only	93.28	123.8	112.37	blood only	118.49	96.64	130.04		109.799	4.74907	13.4324	Mean	STDV	SEM
CLP- Nic	122.27	81.16	127.86	82.92								103.553	12.4777	24.9555	100.1	11.9315	1.54035
CLP-3p-Sal	95.66	83.33	115.5	99.48	92.26		84.4	107.55	94.93		88.42	95.7256	3.52152	10.5646
CLP-3P-NIC	108.43	81.36	101.68	104.07	107.46	108.29	97.65					101.277	3.63967	9.62966
CLP-3P-NIC25	100.28	102.27	128.67	88.87	117.41	86.28	108.04					104.546	5.69549	15.0688
	HR
baseline	rat1	rat2	rat3	rat4	rat5	rat6	rat7	rat8	rat9	rat10	rat 11	average	SEM	SDEV
Sham	375.34	397.53	332.03	361.06	348.86	514.49	384.31	400.6	366.2	351.7		383.212	19.2631	50.9654	CLP, baseline of all groups
CLP- 2P-Sal	421.28	387.49	blood only	463	385.22	371.25	blood only	362.64	351.9	343.26		385.755	13.9699	39.5127	Mean	STDV	SEM
CLP- Nic	322.47	424.11	391.93	393.37								382.97	21.4887	42.9775	387.338	57.9201	7.47745
CLP-3p-Sal	360.92	376.97	367.81	435.85	462.7		555.39	382.61	351.27		373.21	407.414	22.1599	66.4797
CLP-3P-NIC	444	340.75	350.77	477.73	309.44	371.19	302.55					370.919	25.1281	66.4826
CLP-3P-NIC25	320.02	362.56	366.04	393.79	389.55	408.81	404.85					377.946	11.7473	31.0805

## Sheet: clp-3p-NIC-25
clp-3p-NIC25
rat1 23.10.2020 - CH-1 (clp-3p-NIC-25 1)
time				MAP		HR	ΔMAP		ΔHR
0				100.28		320.02	0		0
10				108.42		319.83	8.14		-0.19
20				116.1		317.19	15.82		-2.83
30				116.79		324.73	16.51		4.71
40				123.13		314.22	22.85		-5.8
50				125.42		352.71	25.14		32.69
60				122.96		322.3	22.68		2.28
70				124.56		317.43	24.28		-2.59
80				123.26		317.88	22.98		-2.14
90				120.31		315.93	20.03		-4.09
100				118.75		329.49	18.47		9.47
110				117.56		323.34	17.28		3.32
120				112.37		347.33	12.09		27.31
rat2 23.10.2020- CH-2 (clp-3p-NIC-25 2)
time				MAP		HR	ΔMAP		ΔHR
0				102.27		362.56	0		0
10				103.04		379.11	0.77		16.55
20				110.47		401.06	8.2		38.5
30				110.34		384.19	8.07		21.63
40				108.64		379.1	6.37		16.54
50				109.07		376.74	6.8		14.18
60				110.75		406.81	8.48		44.25
70				109.24		407.57	6.97		45.01
80				107.16		426.79	4.89		64.23
90				107.29		432.08	5.02		69.52
100				103.74		427.36	1.47		64.8
110				102.17		439.87	-0.1		77.31
120				102.4		456.74	0.13		94.18
rat3 11.11.2020- CH-1 (clp-3p-NIC-25 3)
time				MAP		HR	ΔMAP		ΔHR
0				128.67		366.04	0		0
10				152.69		387.85	24.02		21.81
20				147.38		364.66	18.71		-1.38
30				148.27		368.13	19.6		2.09
40				145.21		390.79	16.54		24.75
50				145.1		415.79	16.43		49.75
60				146.27		386.86	17.6		20.82
70				137.95		390.54	9.28		24.5
80				136.83		423.02	8.16		56.98
90				131.35		404.1	2.68		38.06
100				129.67		415.54	1		49.5
110				129.8		430.79	1.13		64.75
120				129.08		429.08	0.41		63.04
rat4 11.11.2020-ch-2 (clp-3p-NIC25 4)
time				MAP		HR	ΔMAP		ΔHR
0				88.87		393.79	0		0
10				93.43		413.98	4.56		20.19
20				97.7		396.94	8.83		3.15
30				92.52		387.08	3.65		-6.71
40				91.34		407.61	2.47		13.82
50				92.9		358.91	4.03		-34.88
60				92.28		364.87	3.41		-28.92
70				94.93		349.15	6.06		-44.64
80				95.3		375.9	6.43		-17.89
90				93.37		403.33	4.5		9.54
100				93.27		404.36	4.4		10.57
110				91.51		389.93	2.64		-3.86
120				93.53		371.61	4.66		-22.18
rat5 12.11.2020-CH-1 (clp-3p-NIC25 5)
time				MAP		HR	ΔMAP		ΔHR
0				117.41		389.55	0		0
10				125.95		392.94	8.54		3.39
20				128.09		391.64	10.68		2.09
30				129.32		389.62	11.91		0.07
40				127.73		377.57	10.32		-11.98
50				126.54		392.62	9.13		3.07
60				128.11		434.06	10.7		44.51
70				123.17		413.34	5.76		23.79
80				122.04		472.38	4.63		82.83
90				128.87		487.74	11.46		98.19
100				123.67		448.8	6.26		59.25
110				127.14		465.15	9.73		75.6
120				125.41		480.54	8		90.99
rat6 12.11.2020 CH2 (clp-3p-NIC25 6)
time				MAP		HR	ΔMAP		ΔHR
0				86.28		408.81	0		0
10				96.85		438.34	10.57		29.53
20				95.14		400.77	8.86		-8.04
30				92.69		385.84	6.41		-22.97
40				100.01		419.16	13.73		10.35
50				94.39		431.5	8.11		22.69
60				93.46		423.53	7.18		14.72
70				95.89		392.37	9.61		-16.44
80				94.24		404.92	7.96		-3.89
90				93.69		375.25	7.41		-33.56
100				92.45		383.89	6.17		-24.92
110				94.35		436.61	8.07		27.8
120				92.42		431.44	6.14		22.63
rat7 12.11.2020-CH-3(clp-3P-NIC25 7)
time				MAP		HR	ΔMAP		ΔHR
0				108.04		404.85	0		0
10				120.72		505.12	12.68		100.27
20				114.8		477.87	6.76		73.02
30				111.76		434.8	3.72		29.95
40				103.51		387.87	-4.53		-16.98
50				105.01		401.23	-3.03		-3.62
60				110.8		443.16	2.76		38.31
70				110.17		411.81	2.13		6.96
80				112.26		386.79	4.22		-18.06
90				109.46		404.43	1.42		-0.42
100				114.78		435.62	6.74		30.77
110				113.36		416.88	5.32		12.03
120				112.25		431.77	4.21		26.92
time				MAP		HR	ΔMAP		ΔHR
0							0	0	0
10							0	0	0
20							0	0	0
30							0	0	0
40							0	0	0
50							0	0	0
60							0	0	0
70							0	0	0
80							0	0	0
90							0	0	0
100							0	0	0
110							0	0	0
120							0	0	0
time				MAP		HR	ΔMAP		ΔHR
0							0	0	0
10							0	0	0
20			.				0	0	0
30							0	0	0
40							0	0	0
50							0	0	0
60							0	0	0
70							0	0	0
80							0	0	0
90							0	0	0
100							0	0	0
110							0	0	0
120							0	0	0
time				MAP		HR	ΔMAP		ΔHR
0							0	0	0
10							0	0	0
20							0	0	0
30							0	0	0
40							0	0	0
50							0	0	0
60							0	0	0
70							0	0	0
80							0	0	0
90							0	0	0
100							0	0	0
110							0	0	0
120							0	0	0

## Sheet: clp-3p-NIC
clp-3p-NIC
rat1 8.9.2020 - CH-1 (clp-3p-NIC 1)
time				MAP		HR	ΔMAP		ΔHR
0				108.43		444	0	0	0
10				110.54		404.13	2.11	0	-39.87
20				105.44		429.84	-2.99	0	-14.16
30				107.76		428.41	-0.67	0	-15.59
40				113.02		402.92	4.59	0	-41.08
50				111.29		393.65	2.86	0	-50.35
60				110.56		420.58	2.13	0	-23.42
70				112.76		455.29	4.33	0	11.29
80				108.69		433.55	0.26	0	-10.45
90				109.32		480.13	0.89	0	36.13
100				107.7		483.2	-0.73	0	39.2
110				110.08		529.36	1.65	0	85.36
120				106.53		513.69	-1.9	0	69.69
rat2 8.9.2020- CH-2 (clp-3p-NIC 2)
time				MAP		HR	ΔMAP		ΔHR
0				81.36		340.75	0	0	0
10				88.7		316	7.34	0	-24.75
20				85.34		434.85	3.98	0	94.1
30				83.91		378	2.55	0	37.25
40				86.54		360.67	5.18	0	19.92
50				86.88		350.3	5.52	0	9.55
60				90.08		335.15	8.72	0	-5.6
70				100.69		325.69	19.33	0	-15.06
80				107.27		310.22	25.91	0	-30.53
90				109.79		328.76	28.43	0	-11.99
100				108.79		386.99	27.43	0	46.24
110				111.11		337.81	29.75	0	-2.94
120				108.91		338.38	27.55	0	-2.37
rat3 17.9.2020- CH-1 (clp-3p-NIC 3)
time				MAP		HR	ΔMAP		ΔHR
0				101.68		350.77	0	0	0
10				104.41		343.61	2.73	0	-7.16
20				108.69		372.79	7.01	0	22.02
30				109.2		380.2	7.52	0	29.43
40				106.84		395.24	5.16	0	44.47
50				106.57		375.96	4.89	0	25.19
60				103.13		388.92	1.45	0	38.15
70				104		370.53	2.32	0	19.76
80				104.98		381.85	3.3	0	31.08
90				102.61		375.98	0.93	0	25.21
100				103.89		360.81	2.21	0	10.04
110				102.96		357.76	1.28	0	6.99
120				102.05		384.32	0.37	0	33.55
rat4 17.9.2020-ch-2 (clp-3p-NIC4)
time				MAP		HR	ΔMAP		ΔHR
0				104.07		477.73	0	0	0
10				119.53		554.06	15.46	0	76.33
20				117.2		559.84	13.13	0	82.11
30				117.68		562.92	13.61	0	85.19
40				115.42		558.2	11.35	0	80.47
50				112.27		573.49	8.2	0	95.76
60				113.71		565.88	9.64	0	88.15
70				108.64		580.85	4.57		103.12
80				108.88		586.49	4.81		108.76
90				109.1		573.55	5.03		95.82
100				107.65		578.84	3.58		101.11
110				108		582.96	3.93		105.23
120				107.98		578.9	3.91		101.17
rat5 20.9.2020-CH-1 (clp-3p-NIC 5)
time				MAP		HR	ΔMAP		ΔHR
0				107.46		309.44	0	0	0
10				111.69		299.71	4.23	0	-9.73
20				117.38		306.07	9.92	0	-3.37
30				123.79		315.74	16.33	0	6.3
40				135.47		293.86	28.01	0	-15.58
50				137.13		299.18	29.67		-10.26
60				134.47		283.36	27.01		-26.08
70				136.55		294.37	29.09		-15.07
80				135.82		331.29	28.36		21.85
90				134.34		352.36	26.88		42.92
100				134.53		383.68	27.07		74.24
110				133.53		418.74	26.07		109.3
120				130.47		426.22	23.01		116.78
rat6 20.9.2020 CH2 (clp-3p-NIC 6)
time				MAP		HR	ΔMAP		ΔHR
0				108.29		371.19	0	0	0
10				101.24		356.79	-7.05	0	-14.4
20				104.46		378.43	-3.83	0	7.24
30				110.37		389.64	2.08	0	18.45
40				113.61		391.46	5.32	0	20.27
50				120.32		348.28	12.03	0	-22.91
60				122.77		369.46	14.48	0	-1.73
70				124.72		399.09	16.43		27.9
80				127.86		396.98	19.57		25.79
90				126.28		388.01	17.99		16.82
100				126.6		392.65	18.31		21.46
110				128.61		406.81	20.32		35.62
120				125.39		442.38	17.1		71.19
rat7 20.9.2020-CH-3(clp-3P-NIC 7)
time				MAP		HR	ΔMAP		ΔHR
0				97.65		302.55	0	0	0
10				100.02		339.01	2.37	0	36.46
20				100.78		330.35	3.13	0	27.8
30				107.72		322.89	10.07	0	20.34
40				109.28		315.03	11.63	0	12.48
50				115.33		321.95	17.68	0	19.4
60				115.52		323.4	17.87	0	20.85
70				119.39		334.57	21.74	0	32.02
80				119.83		332.21	22.18	0	29.66
90				121.45		333.48	23.8	0	30.93
100				121.82		336.56	24.17	0	34.01
110				121.8		359.19	24.15	0	56.64
120				116.97		357.98	19.32	0	55.43
rat8 10.4.2020-CH-2(clp-3p-8)
time				MAP		HR	ΔMAP		ΔHR
0							0	0	0
10							0	0	0
20							0	0	0
30							0	0	0
40							0	0	0
50							0	0	0
60							0	0	0
70							0	0	0
80							0	0	0
90							0	0	0
100							0	0	0
110							0	0	0
120							0	0	0
rat9 10.4.2020-CH-3(clp-3p-9)
time				MAP		HR	ΔMAP		ΔHR
0							0	0	0
10							0	0	0
20			.				0	0	0
30							0	0	0
40							0	0	0
50							0	0	0
60							0	0	0
70							0	0	0
80							0	0	0
90							0	0	0
100							0	0	0
110							0	0	0
120							0	0	0
rat11 16.4.2020-CH-2(clp-3p-11)
time				MAP		HR	ΔMAP		ΔHR
0							0	0	0
10							0	0	0
20							0	0	0
30							0	0	0
40							0	0	0
50							0	0	0
60							0	0	0
70							0	0	0
80							0	0	0
90							0	0	0
100							0	0	0
110							0	0	0
120							0	0	0

## Sheet: clp-3p-sal
clp-3p
rat1 19.3.2020 - CH-1 (clp-3p-1)
time				MAP		HR	ΔMAP		ΔHR
0				95.66		360.92	0	0	0
10				96.53		361.17	0.87	0	0.25
20				98.24		358.52	2.58	0	-2.4
30				97.55		359.75	1.89	0	-1.17
40				98.7		360.12	3.04	0	-0.8
50				98.34		361.13	2.68	0	0.21
60				95.45		372.65	-0.21	0	11.73
70				98.38		372.04	2.72	0	11.12
80				99.23		384.6	3.57	0	23.68
90				98.74		396.54	3.08	0	35.62
100				97.68		387.74	2.02	0	26.82
110				99.11		378.08	3.45	0	17.16
120				99.26		367.45	3.6	0	6.53
rat2 19.3.2020- CH-2 (clp-3p-2)
time				MAP		HR	ΔMAP		ΔHR
0				83.33		376.97	0	0	0
10				84.32		370.77	0.99	0	-6.2
20				80.8		370.9	-2.53	0	-6.07
30				83.04		366.54	-0.29	0	-10.43
40				88.68		363.26	5.35	0	-13.71
50				84.93		358.24	1.6	0	-18.73
60				87.81		351.93	4.48	0	-25.04
70				88.56		336.43	5.23	0	-40.54
80				89.31		326.56	5.98	0	-50.41
90				89.73		338.61	6.4	0	-38.36
100				88.74		320.95	5.41	0	-56.02
110				90.53		326.92	7.2	0	-50.05
120				90.8		329.8	7.47	0	-47.17
rat3 24.3.2020- CH-1 (clp-3p-3)
time				MAP		HR	ΔMAP		ΔHR
0				115.5		435.85	0	0	0
10				116.57		431.85	1.07	0	-4
20				117.41		436.83	1.91	0	0.98
30				118.19		448.34	2.69	0	12.49
40				115.81		424.87	0.31	0	-10.98
50				116.81		432.6	1.31	0	-3.25
60				118.5		446.3	3	0	10.45
70				117.9		449.91	2.4	0	14.06
80				120.96		451.84	5.46	0	15.99
90				120.37		430.47	4.87	0	-5.38
100				120.23		466.91	4.73	0	31.06
110				119.08		487.89	3.58	0	52.04
120				120.62		466.65	5.12	0	30.8
rat4 24.3.2020-ch-2 (clp-3p-4)
time				MAP		HR	ΔMAP		ΔHR
0				99.48		367.81	0	0	0
10				97.02		458.41	-2.46	0	90.6
20				96.95		459.85	-2.53	0	92.04
30				98.83		436.55	-0.65	0	68.74
40				99.76		391.41	0.28	0	23.6
50				99.22		391.03	-0.26	0	23.22
60				96.41		395.61	-3.07	0	27.8
70				98.16		388.73	-1.32		20.92
80				94.75		391.09	-4.73		23.28
90				92.81		393.22	-6.67		25.41
100				94.84		400.88	-4.64		33.07
110				98.96		390.43	-0.52		22.62
120				98.16		413.3	-1.32		45.49
rat5 24.3.2020-CH-3 (clp-3p-5)
time				MAP		HR	ΔMAP		ΔHR
0				92.26		462.7	0	0	0
10				93		352.24	0.74	0	-110.46
20				97.83		358.4	5.57	0	-104.3
30				97.01		375.76	4.75	0	-86.94
40				90		378.22	-2.26	0	-84.48
50				cannula out
60
70
80
90
100
110
120
rat6
time				MAP		HR	ΔMAP		ΔHR
0							0	0	0
10							0	0	0
20							0	0	0
30							0	0	0
40							0	0	0
50							0	0	0
60							0	0	0
70
80
90
100
110
120
rat7 10.4.2020-CH-1(clp-3-7)
time				MAP		HR	ΔMAP		ΔHR
0				84.4		555.39	0	0	0
10				82.78		552.27	-1.62	0	-3.12
20				84.45		547.92	0.05	0	-7.47
30				85.47		545.97	1.07	0	-9.42
40				84.55		560.08	0.15	0	4.69
50				82.75		544.71	-1.65	0	-10.68
60				83.34		551.56	-1.06	0	-3.83
70				84.15		548.12	-0.25	0	-7.27
80				83.79		546.41	-0.61	0	-8.98
90				84.41		546.88	0.01	0	-8.51
100				83.6		565.89	-0.8	0	10.5
110				84.89		546.98	0.49	0	-8.41
120				84.76		542.28	0.36	0	-13.11
rat8 10.4.2020-CH-2(clp-3p-8)
time				MAP		HR	ΔMAP		ΔHR
0				107.55		382.61	0	0	0
10				104.82		389.52	-2.73	0	6.91
20				107.4		391.05	-0.15	0	8.44
30				105.92		397.62	-1.63	0	15.01
40				104.72		389.7	-2.83	0	7.09
50				107.37		384.05	-0.18	0	1.44
60				105.47		374.32	-2.08	0	-8.29
70				107.47		358.47	-0.08	0	-24.14
80				109.72		354.49	2.17	0	-28.12
90				108.54		380.74	0.99	0	-1.87
100				109.91		375.9	2.36	0	-6.71
110				109.39		360.73	1.84	0	-21.88
120				106.97		362.16	-0.58	0	-20.45
rat9 10.4.2020-CH-3(clp-3p-9)
time				MAP		HR	ΔMAP		ΔHR
0				94.93		351.27	0	0	0
10				93.8		329.33	-1.13	0	-21.94
20			.	94.06		354.98	-0.87	0	3.71
30				94.63		370.99	-0.3	0	19.72
40				93.86		359.37	-1.07	0	8.1
50				94.85		355.65	-0.08	0	4.38
60				94.87		353.63	-0.06	0	2.36
70				91.22		359.84	-3.71	0	8.57
80				93.99		356.48	-0.94	0	5.21
90				92.88		360.24	-2.05	0	8.97
100				92.57		364.55	-2.36	0	13.28
110				92.71		363.02	-2.22	0	11.75
120				92.6		361.87	-2.33	0	10.6
rat11 16.4.2020-CH-2(clp-3p-11)
time				MAP		HR	ΔMAP		ΔHR
0				88.42		373.21	0	0	0
10				90.54		375.96	2.12	0	2.75
20				92.17		397.24	3.75	0	24.03
30				95.11		383.71	6.69	0	10.5
40				95.38		389.46	6.96	0	16.25
50				95.46		387.11	7.04	0	13.9
60				94		382.42	5.58	0	9.21
70				95.74		378.25	7.32	0	5.04
80				95.62		379.84	7.2	0	6.63
90				92.58		375.59	4.16	0	2.38
100				94.83		373.29	6.41	0	0.08
110				94.97		375.75	6.55	0	2.54
120				93.45		376.22	5.03	0	3.01

## Sheet: clp-2p-sal
CLP-2p-sal																					clp-2p-nic											clp-3p-sal
rat1 3.2.2020 - CH-1 (clp-s-1)
time				MAP		HR	ΔMAP	ΔHR
0				103.27		421.28	0	0
10				102.28		415.83	-0.99	-5.45
20				97.86		405.5	-5.41	-15.78
30				98.37		400.97	-4.9	-20.31
40				103.9		399.22	0.63	-22.06
50				104.35		412.01	1.08	-9.27
60				104.83		389.47	1.56	-31.81
70				104.76		387.32	1.49	-33.96
80				104.3		392.65	1.03	-28.63
90				104.37		380.62	1.1	-40.66
100				105.04		392.16	1.77	-29.12
110				105.66		400.58	2.39	-20.7
120				106.58		439.72	3.31	18.44
rat2 3.2.2020 - CH-3 (clp-s-2)
time				MAP		HR	ΔMAP	ΔHR
0				100.5		387.49	0	0
10				100.75		383.12	0.25	-4.37
20				102.46		389.24	1.96	1.75
30				103.23		373.97	2.73	-13.52
40				103.38		384.27	2.88	-3.22
50				103.67		362.97	3.17	-24.52
60				103.42		359.87	2.92	-27.62
70				103.54		346.12	3.04	-41.37
80				103.35		343.37	2.85	-44.12
90				103.34		340.38	2.84	-47.11
100				99.83		363.24	-0.67	-24.25
110				100.5		361.72	0	-25.77
120				99.23		359.8	-1.27	-27.69
rat4 5.2.2020 - CH-2 (clp-s-4)
time				MAP		HR	ΔMAP	ΔHR
0				93.28		463	0	0
10				89.21		440.06	-4.07	-22.94
20				85.16		456.87	-8.12	-6.13
30				92.7		468.79	-0.58	5.79
40				93.81		458.1	0.53	-4.9
50				91.3		445.34	-1.98	-17.66
60				91.31		407.91	-1.97	-55.09
70				88.35		380.54	-4.93	-82.46
80				91.2		415.01	-2.08	-47.99
90				88.57		435.93	-4.71	-27.07
100				87.43		434.05	-5.85	-28.95
110				90.01		428.01	-3.27	-34.99
120				86.48		438.63	-6.8	-24.37
rat5 5.2.2020-ch-3 (clp-s-5)
time				MAP		HR	ΔMAP	ΔHR
0				123.8		385.22	0	0
10				125.46		399.83	1.66	14.61
20				127.7		396.65	3.9	11.43
30				123.91		386.08	0.11	0.86
40				131.44		397.85	7.64	12.63
50				131.4		406.22	7.6	21
60				126.69		380.21	2.89	-5.01
70				126.06		385.68	2.26	0.46
80				131.93		383.62	8.13	-1.6
90				128.86		377.52	5.06	-7.7
100				129.41		387.06	5.61	1.84
110				128.6		403.77	4.8	18.55
120				127.24		380.58	3.44	-4.64
rat6 12.2.2020-ch-1 (clp-6)
time				MAP		HR	ΔMAP	ΔHR
0				112.37		371.21	0	0
10				115.23		374.89	2.86	3.68
20				113.35		354.8	0.98	-16.41
30				112.41		377.56	0.04	6.35
40				112.73		385.29	0.36	14.08
50				113.53		390.31	1.16	19.1
60				112.68		396.05	0.31	24.84
70				111.28		397.72	-1.09	26.51
80				115.52		405.35	3.15	34.14
90				114.92		405.95	2.55	34.74
100				115.26		414.85	2.89	43.64
110				116.91		395.82	4.54	24.61
120				113.73		404.44	1.36	33.23
rat8 12.3.2020-ch-1 (clp-8)
time				MAP		HR	ΔMAP	ΔHR
0				118.49		362.64	0	0
10				115.88		358.75	-2.61	-3.89
20				119.04		363.05	0.55	0.41
30				118.35		378.88	-0.14	16.24
40				125.65		389.7	7.16	27.06
50				119.82		393.86	1.33	31.22
60				125.66		395.5	7.17	32.86
70				124.63		350.62	6.14	-12.02
80				119.81		358.65	1.32	-3.99
90				123.16		367.58	4.67	4.94
100				127.81		391.41	9.32	28.77
110				126.77		375.84	8.28	13.2
120				122.84		347.4	4.35	-15.24
rat9 12.3.2020-CH-2(clp-9)
time				MAP		HR	ΔMAP	ΔHR
0				96.64		351.09	0	0
10				98.65		370.7	2.01	19.61
20				99.7		377.47	3.06	26.38
30				102.85		376.82	6.21	25.73
40				103.53		368.86	6.89	17.77
50				102.58		364.86	5.94	13.77
60				101		358.8	4.36	7.71
70				102.66		357.64	6.02	6.55
80				100.44		335.85	3.8	-15.24
90				101.44		329.54	4.8	-21.55
100				100.92		322.3	4.28	-28.79
110				101.5		325.17	4.86	-25.92
120				99.35		334.46	2.71	-16.63
rat10 12.3.2020-CH-3(clp-10)
time				MAP		HR	ΔMAP	ΔHR
0				130.04		343.26	0	0
10				131.11		312.68	1.07	-30.58
20				130.21		303.12	0.17	-40.14
30				128.59		333.86	-1.45	-9.4
40				131.66		350.31	1.62	7.05
50				126.2		319.06	-3.84	-24.2
60				127.65		322.79	-2.39	-20.47
70				126.92		306.91	-3.12	-36.35
80				128.94		314.21	-1.1	-29.05
90				127.57		311.87	-2.47	-31.39
100				127.53		302.44	-2.51	-40.82
110				126.56		315.18	-3.48	-28.08
120				127.07		306.03	-2.97	-37.23

## Sheet: Sham
sham																																clp-3p-sal
rat1 3.2.2020 - CH-2 (sham-1)
time				MAP		HR	ΔMAP	ΔHR
0				103.98		375.34	0	0
10				99.98		362.94	-4	-12.4
20				98.2		398.85	-5.78	23.51
30				96.59		363.67	-7.39	-11.67
40				98.86		374.96	-5.12	-0.38
50				96.33		379.87	-7.65	4.53
60				96.02		378.51	-7.96	3.17
70				96.64		384.61	-7.34	9.27
80				95.38		375.75	-8.6	0.41
90				95.74		377.11	-8.24	1.77
100				97.57		380.03	-6.41	4.69
110				96.14		377.25	-7.84	1.91
120				95.55		374.76	-8.43	-0.58
rat2 5.2.2020 - CH-1 (sham-2)
time				MAP		HR	ΔMAP	ΔHR
0				121.28		397.53	0	0
10				115.67		403.74	-5.61	6.21
20				115.74		415.55	-5.54	18.02
30				116.3		400.69	-4.98	3.16
40				120.93		397.76	-0.35	0.23
50				117.2		406.9	-4.08	9.37
60				124.28		381.33	3	-16.2
70				128.43		382.53	7.15	-15
80				129.08		374.13	7.8	-23.4
90				126.81		387.67	5.53	-9.86
100				128.08		399.24	6.8	1.71
110				128.91		406.46	7.63	8.93
120				126.59		412.56	5.31	15.03
rat3 20.2.2020 - CH-1 (sham-3)
time				MAP		HR	ΔMAP	ΔHR
0				126.94		332.03	0	0
10				129.87		308.81	2.93	-23.22
20				129.08		311.56	2.14	-20.47
30				127.75		286.26	0.81	-45.77
40				128.5		308.25	1.56	-23.78
50				128.67		312.85	1.73	-19.18
60				128.17		317.42	1.23	-14.61
70				129.45		306.86	2.51	-25.17
80				127.85		321.96	0.91	-10.07
90				128.53		332.98	1.59	0.95
100				127.07		323.46	0.13	-8.57
110				129.58		326.38	2.64	-5.65
120				127.6		347.1	0.66	15.07
rat4 20.2.2020-ch-2 (sham-4)
time				MAP		HR	ΔMAP	ΔHR
0				86.54		361.06	0	0
10				85.24		333.82	-1.3	-27.24
20				85.48		334.64	-1.06	-26.42
30				86.85		327.91	0.31	-33.15
40				86.57		351.02	0.03	-10.04
50				86.92		352.8	0.38	-8.26
60				89.78		364.02	3.24	2.96
70				88.3		334.92	1.76	-26.14
80				86.64		341.21	0.1	-19.85
90				85.7		338.9	-0.84	-22.16
100				87.01		329.2	0.47	-31.86
110				86.05		339.97	-0.49	-21.09
120				87.42		335.58	0.88	-25.48
rat5 20.2.2020=CH-3(sham-5)
time				MAP		HR	ΔMAP	ΔHR
0				123.68		348.86	0	0		10
10				125.1		320.07	1.42	-28.79		20
20				127.45		331.88	3.77	-16.98		30
30				130.41		320.58	6.73	-28.28		40
40				130.96		353.85	7.28	4.99		50
50				130.37		341.45	6.69	-7.41		60
60				130.71		326.27	7.03	-22.59		70
70				131.98		327.45	8.3	-21.41		80
80				131.77		329.95	8.09	-18.91		90
90				131.58		316.73	7.9	-32.13		100
100				130.64		315.45	6.96	-33.41		110
110				131.68		311.7	8	-37.16		120
120				130.95		319.84	7.27	-29.02
rat6 24.2.2020-ch-1 (sham-6)
time				MAP		HR	ΔMAP	ΔHR
0				106.46		514.49	0	0
10				106.91		567.73	0.45	53.24
20				103.84		520.15	-2.62	5.66
30				103.35		520.94	-3.11	6.45
40				104.66		520.72	-1.8	6.23
50				108.85		513.31	2.39	-1.18
60				107.67		517.64	1.21	3.15
70				106.09		517.25	-0.37	2.76
80				108.09		518.73	1.63	4.24
90				109.83		497.37	3.37	-17.12
100				109.72		492.29	3.26	-22.2
110				109.5		493.28	3.04	-21.21
120				106.82		483.56	0.36	-30.93
rat7 24.2.2020-CH-3(sham-7)
time				MAP		HR	ΔMAP	ΔHR
0				116.66		384.31	0	0
10				110.85		378.82	-5.81	-5.49
20				112.67		374.41	-3.99	-9.9
30				112.68		371.22	-3.98	-13.09
40				110.52		372.03	-6.14	-12.28
50				113.97		374.84	-2.69	-9.47
60				112.15		370.31	-4.51	-14
70				116.24		369.61	-0.42	-14.7
80				115.66		356.11	-1	-28.2
90				118.11		349.7	1.45	-34.61
100				117.28		362.16	0.62	-22.15
110				118.45		355.61	1.79	-28.7
120				118.42		360.78	1.76	-23.53
rat8 16.4.2020-CH-1(sham-8)
time				MAP		HR	ΔMAP	ΔHR
0				103.17		400.6	0	0
10				95.07		401.25	-8.1	0.65
20				96.7		393.71	-6.47	-6.89
30				98.58		396.17	-4.59	-4.43
40				100.56		411.17	-2.61	10.57
50				100.89		415.57	-2.28	14.97
60				99.38		375.23	-3.79	-25.37
70				98.84		390.59	-4.33	-10.01
80				99.29		384.09	-3.88	-16.51
90				97		379.09	-6.17	-21.51
100				100.78		398.87	-2.39	-1.73
110				102.35		400.34	-0.82	-0.26
120				104.9		405.87	1.73	5.27
rat9 16.4.2020-CH-3(sham-9)
time				MAP		HR	ΔMAP	ΔHR
0				121.56		366.2	0	0
10				118.42		362.63	-3.14	-3.57
20				120		355.67	-1.56	-10.53
30				117.21		336.03	-4.35	-30.17
40				121.5		338.34	-0.06	-27.86
50				120.46		343.66	-1.1	-22.54
60				118.05		347.62	-3.51	-18.58
70				117.16		367.98	-4.4	1.78
80				117.83		354.28	-3.73	-11.92
90				119.39		350.98	-2.17	-15.22
100				116.87		370.59	-4.69	4.39
110				123.18		355.89	1.62	-10.31
120				124		342.28	2.44	-23.92
rat10 16.4.2020-CH-1(sham-10)
time				MAP		HR	ΔMAP	ΔHR
0				122.3		351.7	0	0
10				117.61		332.09	-4.69	-19.61
20				121.04		333.49	-1.26	-18.21
30				119.08		346.3	-3.22	-5.4
40				118.54		351.41	-3.76	-0.29
50				116.57		349.14	-5.73	-2.56
60				119.81		366.96	-2.49	15.26
70				117.6		365.11	-4.7	13.41
80				116.67		355.03	-5.63	3.33
90				118.89		337.12	-3.41	-14.58
100				122.82		384.03	0.52	32.33
110				120.56		339.58	-1.74	-12.12
120				121.58		347.69	-0.72	-4.01

## Sheet: Individual
sham										clp-3p											clp-3p-NIC											CLP-2p-sal											clp-3p-nic-25
rat1 3.2.2020 - CH-2 (sham-1)										rat1 19.3.2020 - CH-1 (clp-3p-1)											rat1 8.9.2020 - CH-1 (clp-3p-NIC 1)											rat1 3.2.2020 - CH-1 (clp-s-1)											rat1 23.10.2020 - CH-1 (clp-3p-NIC-25 1)
time				MAP		HR	ΔMAP	ΔHR		time				MAP		HR	ΔMAP		ΔHR		time				MAP		HR	ΔMAP		ΔHR		time				MAP		HR	ΔMAP	ΔHR	0		time	0	0	0	MAP	0	HR
0				103.98		375.34	0	0		0	0	0	0	95.66	0	360.92	0	0	0		0	0	0	0	108.43	0	444	0	0	0		0	0	0	0	103.27	0	421.28	0	0	0		0	0	0	0	100.28	0	320.02
10				99.98		362.94	-4	-12.4		10	0	0	0	96.53	0	361.17	0.87	0	0.25		10	0	0	0	110.54	0	404.13	2.11	0	-39.87		10	0	0	0	102.28	0	415.83	-0.99	-5.45	0		10	0	0	0	108.42	0	319.83
20				98.2		398.85	-5.78	23.51		20	0	0	0	98.24	0	358.52	2.58	0	-2.4		20	0	0	0	105.44	0	429.84	-2.99	0	-14.16		20	0	0	0	97.86	0	405.5	-5.41	-15.78	0		20	0	0	0	116.1	0	317.19
30				96.59		363.67	-7.39	-11.67		30	0	0	0	97.55	0	359.75	1.89	0	-1.17		30	0	0	0	107.76	0	428.41	-0.67	0	-15.59		30	0	0	0	98.37	0	400.97	-4.9	-20.31	0		30	0	0	0	116.79	0	324.73
40				98.86		374.96	-5.12	-0.38		40	0	0	0	98.7	0	360.12	3.04	0	-0.8		40	0	0	0	113.02	0	402.92	4.59	0	-41.08		40	0	0	0	103.9	0	399.22	0.63	-22.06	0		40	0	0	0	123.13	0	314.22
50				96.33		379.87	-7.65	4.53		50	0	0	0	98.34	0	361.13	2.68	0	0.21		50	0	0	0	111.29	0	393.65	2.86	0	-50.35		50	0	0	0	104.35	0	412.01	1.08	-9.27	0		50	0	0	0	125.42	0	352.71
60				96.02		378.51	-7.96	3.17		60	0	0	0	95.45	0	372.65	-0.21	0	11.73		60	0	0	0	110.56	0	420.58	2.13	0	-23.42		60	0	0	0	104.83	0	389.47	1.56	-31.81	0		60	0	0	0	122.96	0	322.3
70				96.64		384.61	-7.34	9.27		70	0	0	0	98.38	0	372.04	2.72	0	11.12		70	0	0	0	112.76	0	455.29	4.33	0	11.29		70	0	0	0	104.76	0	387.32	1.49	-33.96	0		70	0	0	0	124.56	0	317.43
80				95.38		375.75	-8.6	0.41		80	0	0	0	99.23	0	384.6	3.57	0	23.68		80	0	0	0	108.69	0	433.55	0.26	0	-10.45		80	0	0	0	104.3	0	392.65	1.03	-28.63	0		80	0	0	0	123.26	0	317.88
90				95.74		377.11	-8.24	1.77		90	0	0	0	98.74	0	396.54	3.08	0	35.62		90	0	0	0	109.32	0	480.13	0.89	0	36.13		90	0	0	0	104.37	0	380.62	1.1	-40.66	0		90	0	0	0	120.31	0	315.93
100				97.57		380.03	-6.41	4.69		100	0	0	0	97.68	0	387.74	2.02	0	26.82		100	0	0	0	107.7	0	483.2	-0.73	0	39.2		100	0	0	0	105.04	0	392.16	1.77	-29.12	0		100	0	0	0	118.75	0	329.49
110				96.14		377.25	-7.84	1.91		110	0	0	0	99.11	0	378.08	3.45	0	17.16		110	0	0	0	110.08	0	529.36	1.65	0	85.36		110	0	0	0	105.66	0	400.58	2.39	-20.7	0		110	0	0	0	117.56	0	323.34
120				95.55		374.76	-8.43	-0.58		120	0	0	0	99.26	0	367.45	3.6	0	6.53		120	0	0	0	106.53	0	513.69	-1.9	0	69.69		120	0	0	0	106.58	0	439.72	3.31	18.44	0		120	0	0	0	112.37	0	347.33
																																0	0	0	0	0	0	0	0	0	0		0	0	0	0	0	0	0
rat2 5.2.2020 - CH-1 (sham-2)										rat2 19.3.2020- CH-2 (clp-3p-2)											rat2 8.9.2020- CH-2 (clp-3p-NIC 2)											rat2 3.2.2020 - CH-3 (clp-s-2)											rat2 23.10.2020- CH-2 (clp-3p-NIC-25 2)
time				MAP		HR	ΔMAP	ΔHR		time				MAP		HR	ΔMAP		ΔHR		time				MAP		HR	ΔMAP		ΔHR		time				MAP		HR	ΔMAP	ΔHR	0		time	0	0	0	MAP	0	HR
0				121.28		397.53	0	0		0	0	0	0	83.33	0	376.97	0	0	0		0	0	0	0	81.36	0	340.75	0	0	0		0	0	0	0	100.5	0	387.49	0	0	0		0	0	0	0	102.27	0	362.56
10				115.67		403.74	-5.61	6.21		10	0	0	0	84.32	0	370.77	0.99	0	-6.2		10	0	0	0	88.7	0	316	7.34	0	-24.75		10	0	0	0	100.75	0	383.12	0.25	-4.37	0		10	0	0	0	103.04	0	379.11
20				115.74		415.55	-5.54	18.02		20	0	0	0	80.8	0	370.9	-2.53	0	-6.07		20	0	0	0	85.34	0	434.85	3.98	0	94.1		20	0	0	0	102.46	0	389.24	1.96	1.75	0		20	0	0	0	110.47	0	401.06
30				116.3		400.69	-4.98	3.16		30	0	0	0	83.04	0	366.54	-0.29	0	-10.43		30	0	0	0	83.91	0	378	2.55	0	37.25		30	0	0	0	103.23	0	373.97	2.73	-13.52	0		30	0	0	0	110.34	0	384.19
40				120.93		397.76	-0.35	0.23		40	0	0	0	88.68	0	363.26	5.35	0	-13.71		40	0	0	0	86.54	0	360.67	5.18	0	19.92		40	0	0	0	103.38	0	384.27	2.88	-3.22	0		40	0	0	0	108.64	0	379.1
50				117.2		406.9	-4.08	9.37		50	0	0	0	84.93	0	358.24	1.6	0	-18.73		50	0	0	0	86.88	0	350.3	5.52	0	9.55		50	0	0	0	103.67	0	362.97	3.17	-24.52	0		50	0	0	0	109.07	0	376.74
60				124.28		381.33	3	-16.2		60	0	0	0	87.81	0	351.93	4.48	0	-25.04		60	0	0	0	90.08	0	335.15	8.72	0	-5.6		60	0	0	0	103.42	0	359.87	2.92	-27.62	0		60	0	0	0	110.75	0	406.81
70				128.43		382.53	7.15	-15		70	0	0	0	88.56	0	336.43	5.23	0	-40.54		70	0	0	0	100.69	0	325.69	19.33	0	-15.06		70	0	0	0	103.54	0	346.12	3.04	-41.37	0		70	0	0	0	109.24	0	407.57
80				129.08		374.13	7.8	-23.4		80	0	0	0	89.31	0	326.56	5.98	0	-50.41		80	0	0	0	107.27	0	310.22	25.91	0	-30.53		80	0	0	0	103.35	0	343.37	2.85	-44.12	0		80	0	0	0	107.16	0	426.79
90				126.81		387.67	5.53	-9.86		90	0	0	0	89.73	0	338.61	6.4	0	-38.36		90	0	0	0	109.79	0	328.76	28.43	0	-11.99		90	0	0	0	103.34	0	340.38	2.84	-47.11	0		90	0	0	0	107.29	0	432.08
100				128.08		399.24	6.8	1.71		100	0	0	0	88.74	0	320.95	5.41	0	-56.02		100	0	0	0	108.79	0	386.99	27.43	0	46.24		100	0	0	0	99.83	0	363.24	-0.67	-24.25	0		100	0	0	0	103.74	0	427.36
110				128.91		406.46	7.63	8.93		110	0	0	0	90.53	0	326.92	7.2	0	-50.05		110	0	0	0	111.11	0	337.81	29.75	0	-2.94		110	0	0	0	100.5	0	361.72	0	-25.77	0		110	0	0	0	102.17	0	439.87
120				126.59		412.56	5.31	15.03		120	0	0	0	90.8	0	329.8	7.47	0	-47.17		120	0	0	0	108.91	0	338.38	27.55	0	-2.37		120	0	0	0	99.23	0	359.8	-1.27	-27.69	0		120	0	0	0	102.4	0	456.74
rat3 20.2.2020 - CH-1 (sham-3)										rat3 24.3.2020- CH-1 (clp-3p-3)											rat3 17.9.2020- CH-1 (clp-3p-NIC 3)											rat4 5.2.2020 - CH-2 (clp-s-4)											rat3 11.11.2020- CH-1 (clp-3p-NIC-25 3)
time				MAP		HR	ΔMAP	ΔHR		time				MAP		HR	ΔMAP		ΔHR		time				MAP		HR	ΔMAP		ΔHR		time				MAP		HR	ΔMAP	ΔHR	0		time	0	0	0	MAP	0	HR
0				126.94		332.03	0	0		0	0	0	0	115.5	0	435.85	0	0	0		0	0	0	0	101.68	0	350.77	0	0	0		0	0	0	0	93.28	0	463	0	0	0		0	0	0	0	128.67	0	366.04
10				129.87		308.81	2.93	-23.22		10	0	0	0	116.57	0	431.85	1.07	0	-4		10	0	0	0	104.41	0	343.61	2.73	0	-7.16		10	0	0	0	89.21	0	440.06	-4.07	-22.94	0		10	0	0	0	152.69	0	387.85
20				129.08		311.56	2.14	-20.47		20	0	0	0	117.41	0	436.83	1.91	0	0.98		20	0	0	0	108.69	0	372.79	7.01	0	22.02		20	0	0	0	85.16	0	456.87	-8.12	-6.13	0		20	0	0	0	147.38	0	364.66
30				127.75		286.26	0.81	-45.77		30	0	0	0	118.19	0	448.34	2.69	0	12.49		30	0	0	0	109.2	0	380.2	7.52	0	29.43		30	0	0	0	92.7	0	468.79	-0.58	5.79	0		30	0	0	0	148.27	0	368.13
40				128.5		308.25	1.56	-23.78		40	0	0	0	115.81	0	424.87	0.31	0	-10.98		40	0	0	0	106.84	0	395.24	5.16	0	44.47		40	0	0	0	93.81	0	458.1	0.53	-4.9	0		40	0	0	0	145.21	0	390.79
50				128.67		312.85	1.73	-19.18		50	0	0	0	116.81	0	432.6	1.31	0	-3.25		50	0	0	0	106.57	0	375.96	4.89	0	25.19		50	0	0	0	91.3	0	445.34	-1.98	-17.66	0		50	0	0	0	145.1	0	415.79
60				128.17		317.42	1.23	-14.61		60	0	0	0	118.5	0	446.3	3	0	10.45		60	0	0	0	103.13	0	388.92	1.45	0	38.15		60	0	0	0	91.31	0	407.91	-1.97	-55.09	0		60	0	0	0	146.27	0	386.86
70				129.45		306.86	2.51	-25.17		70	0	0	0	117.9	0	449.91	2.4	0	14.06		70	0	0	0	104	0	370.53	2.32	0	19.76		70	0	0	0	88.35	0	380.54	-4.93	-82.46	0		70	0	0	0	137.95	0	390.54
80				127.85		321.96	0.91	-10.07		80	0	0	0	120.96	0	451.84	5.46	0	15.99		80	0	0	0	104.98	0	381.85	3.3	0	31.08		80	0	0	0	91.2	0	415.01	-2.08	-47.99	0		80	0	0	0	136.83	0	423.02
90				128.53		332.98	1.59	0.95		90	0	0	0	120.37	0	430.47	4.87	0	-5.38		90	0	0	0	102.61	0	375.98	0.93	0	25.21		90	0	0	0	88.57	0	435.93	-4.71	-27.07	0		90	0	0	0	131.35	0	404.1
100				127.07		323.46	0.13	-8.57		100	0	0	0	120.23	0	466.91	4.73	0	31.06		100	0	0	0	103.89	0	360.81	2.21	0	10.04		100	0	0	0	87.43	0	434.05	-5.85	-28.95	0		100	0	0	0	129.67	0	415.54
110				129.58		326.38	2.64	-5.65		110	0	0	0	119.08	0	487.89	3.58	0	52.04		110	0	0	0	102.96	0	357.76	1.28	0	6.99		110	0	0	0	90.01	0	428.01	-3.27	-34.99	0		110	0	0	0	129.8	0	430.79
120				127.6		347.1	0.66	15.07		120	0	0	0	120.62	0	466.65	5.12	0	30.8		120	0	0	0	102.05	0	384.32	0.37	0	33.55		120	0	0	0	86.48	0	438.63	-6.8	-24.37	0		120	0	0	0	129.08	0	429.08
rat4 20.2.2020-ch-2 (sham-4)										rat4 24.3.2020-ch-2 (clp-3p-4)											rat4 17.9.2020-ch-2 (clp-3p-NIC4)											rat5 5.2.2020-ch-3 (clp-s-5)											rat4 11.11.2020-ch-2 (clp-3p-NIC25 4)
time				MAP		HR	ΔMAP	ΔHR		time				MAP		HR	ΔMAP		ΔHR		time				MAP		HR	ΔMAP		ΔHR		time				MAP		HR	ΔMAP	ΔHR	0		time	0	0	0	MAP	0	HR
0				86.54		361.06	0	0		0	0	0	0	99.48	0	367.81	0	0	0		0	0	0	0	104.07	0	477.73	0	0	0		0	0	0	0	123.8	0	385.22	0	0	0		0	0	0	0	88.87	0	393.79
10				85.24		333.82	-1.3	-27.24		10	0	0	0	97.02	0	458.41	-2.46	0	90.6		10	0	0	0	119.53	0	554.06	15.46	0	76.33		10	0	0	0	125.46	0	399.83	1.66	14.61	0		10	0	0	0	93.43	0	413.98
20				85.48		334.64	-1.06	-26.42		20	0	0	0	96.95	0	459.85	-2.53	0	92.04		20	0	0	0	117.2	0	559.84	13.13	0	82.11		20	0	0	0	127.7	0	396.65	3.9	11.43	0		20	0	0	0	97.7	0	396.94
30				86.85		327.91	0.31	-33.15		30	0	0	0	98.83	0	436.55	-0.65	0	68.74		30	0	0	0	117.68	0	562.92	13.61	0	85.19		30	0	0	0	123.91	0	386.08	0.11	0.86	0		30	0	0	0	92.52	0	387.08
40				86.57		351.02	0.03	-10.04		40	0	0	0	99.76	0	391.41	0.28	0	23.6		40	0	0	0	115.42	0	558.2	11.35	0	80.47		40	0	0	0	131.44	0	397.85	7.64	12.63	0		40	0	0	0	91.34	0	407.61
50				86.92		352.8	0.38	-8.26		50	0	0	0	99.22	0	391.03	-0.26	0	23.22		50	0	0	0	112.27	0	573.49	8.2	0	95.76		50	0	0	0	131.4	0	406.22	7.6	21	0		50	0	0	0	92.9	0	358.91
60				89.78		364.02	3.24	2.96		60	0	0	0	96.41	0	395.61	-3.07	0	27.8		60	0	0	0	113.71	0	565.88	9.64	0	88.15		60	0	0	0	126.69	0	380.21	2.89	-5.01	0		60	0	0	0	92.28	0	364.87
70				88.3		334.92	1.76	-26.14		70	0	0	0	98.16	0	388.73	-1.32	0	20.92		70	0	0	0	108.64	0	580.85	4.57	0	103.12		70	0	0	0	126.06	0	385.68	2.26	0.46	0		70	0	0	0	94.93	0	349.15
80				86.64		341.21	0.1	-19.85		80	0	0	0	94.75	0	391.09	-4.73	0	23.28		80	0	0	0	108.88	0	586.49	4.81	0	108.76		80	0	0	0	131.93	0	383.62	8.13	-1.6	0		80	0	0	0	95.3	0	375.9
90				85.7		338.9	-0.84	-22.16		90	0	0	0	92.81	0	393.22	-6.67	0	25.41		90	0	0	0	109.1	0	573.55	5.03	0	95.82		90	0	0	0	128.86	0	377.52	5.06	-7.7	0		90	0	0	0	93.37	0	403.33
100				87.01		329.2	0.47	-31.86		100	0	0	0	94.84	0	400.88	-4.64	0	33.07		100	0	0	0	107.65	0	578.84	3.58	0	101.11		100	0	0	0	129.41	0	387.06	5.61	1.84	0		100	0	0	0	93.27	0	404.36
110				86.05		339.97	-0.49	-21.09		110	0	0	0	98.96	0	390.43	-0.52	0	22.62		110	0	0	0	108	0	582.96	3.93	0	105.23		110	0	0	0	128.6	0	403.77	4.8	18.55	0		110	0	0	0	91.51	0	389.93
120				87.42		335.58	0.88	-25.48		120	0	0	0	98.16	0	413.3	-1.32	0	45.49		120	0	0	0	107.98	0	578.9	3.91	0	101.17		120	0	0	0	127.24	0	380.58	3.44	-4.64	0		120	0	0	0	93.53	0	371.61
																																0	0	0	0	0	0	0	0	0	0		0	0	0	0	0	0	0
rat5 20.2.2020=CH-3(sham-5)										rat5 24.3.2020-CH-3 (clp-3p-5)											rat5 20.9.2020-CH-1 (clp-3p-NIC 5)											rat6 12.2.2020-ch-1 (clp-6)											rat5 12.11.2020-CH-1 (clp-3p-NIC25 5)
time				MAP		HR	ΔMAP	ΔHR		time				MAP		HR	ΔMAP		ΔHR		time				MAP		HR	ΔMAP		ΔHR		time				MAP		HR	ΔMAP	ΔHR	0		time	0	0	0	MAP	0	HR
0				123.68		348.86	0	0		0	0	0	0	92.26	0	462.7	0	0	0		0	0	0	0	107.46	0	309.44	0	0	0		0	0	0	0	112.37	0	371.21	0	0	0		0	0	0	0	117.41	0	389.55
10				125.1		320.07	1.42	-28.79		10	0	0	0	93	0	352.24	0.74	0	-110.46		10	0	0	0	111.69	0	299.71	4.23	0	-9.73		10	0	0	0	115.23	0	374.89	2.86	3.68	0		10	0	0	0	125.95	0	392.94
20				127.45		331.88	3.77	-16.98		20	0	0	0	97.83	0	358.4	5.57	0	-104.3		20	0	0	0	117.38	0	306.07	9.92	0	-3.37		20	0	0	0	113.35	0	354.8	0.98	-16.41	0		20	0	0	0	128.09	0	391.64
30				130.41		320.58	6.73	-28.28		30	0	0	0	97.01	0	375.76	4.75	0	-86.94		30	0	0	0	123.79	0	315.74	16.33	0	6.3		30	0	0	0	112.41	0	377.56	0.04	6.35	0		30	0	0	0	129.32	0	389.62
40				130.96		353.85	7.28	4.99		40	0	0	0	90	0	378.22	-2.26	0	-84.48		40	0	0	0	135.47	0	293.86	28.01	0	-15.58		40	0	0	0	112.73	0	385.29	0.36	14.08	0		40	0	0	0	127.73	0	377.57
50				130.37		341.45	6.69	-7.41		50	0	0	0	cannula out	0	0	0	0	0		50	0	0	0	137.13	0	299.18	29.67	0	-10.26		50	0	0	0	113.53	0	390.31	1.16	19.1	0		50	0	0	0	126.54	0	392.62
60				130.71		326.27	7.03	-22.59		60	0	0	0	0	0	0	0	0	0		60	0	0	0	134.47	0	283.36	27.01	0	-26.08		60	0	0	0	112.68	0	396.05	0.31	24.84	0		60	0	0	0	128.11	0	434.06
70				131.98		327.45	8.3	-21.41		70	0	0	0	0	0	0	0	0	0		70	0	0	0	136.55	0	294.37	29.09	0	-15.07		70	0	0	0	111.28	0	397.72	-1.09	26.51	0		70	0	0	0	123.17	0	413.34
80				131.77		329.95	8.09	-18.91		80	0	0	0	0	0	0	0	0	0		80	0	0	0	135.82	0	331.29	28.36	0	21.85		80	0	0	0	115.52	0	405.35	3.15	34.14	0		80	0	0	0	122.04	0	472.38
90				131.58		316.73	7.9	-32.13		90	0	0	0	0	0	0	0	0	0		90	0	0	0	134.34	0	352.36	26.88	0	42.92		90	0	0	0	114.92	0	405.95	2.55	34.74	0		90	0	0	0	128.87	0	487.74
100				130.64		315.45	6.96	-33.41		100	0	0	0	0	0	0	0	0	0		100	0	0	0	134.53	0	383.68	27.07	0	74.24		100	0	0	0	115.26	0	414.85	2.89	43.64	0		100	0	0	0	123.67	0	448.8
110				131.68		311.7	8	-37.16		110	0	0	0	0	0	0	0	0	0		110	0	0	0	133.53	0	418.74	26.07	0	109.3		110	0	0	0	116.91	0	395.82	4.54	24.61	0		110	0	0	0	127.14	0	465.15
120				130.95		319.84	7.27	-29.02		120	0	0	0	0	0	0	0	0	0		120	0	0	0	130.47	0	426.22	23.01	0	116.78		120	0	0	0	113.73	0	404.44	1.36	33.23	0		120	0	0	0	125.41	0	480.54
																																											0	0	0	0	0	0	0
rat6 24.2.2020-ch-1 (sham-6)										rat6											rat6 20.9.2020 CH2 (clp-3p-NIC 6)											rat8 12.3.2020-ch-1 (clp-8)											rat6 12.11.2020 CH2 (clp-3p-NIC25 6)
time				MAP		HR	ΔMAP	ΔHR		time				MAP		HR	ΔMAP		ΔHR		time				MAP		HR	ΔMAP		ΔHR		time				MAP		HR	ΔMAP	ΔHR	0		time	0	0	0	MAP	0	HR
0				106.46		514.49	0	0		0	0	0	0	0	0	0	0	0	0		0	0	0	0	108.29	0	371.19	0	0	0		0	0	0	0	118.49	0	362.64	0	0	0		0	0	0	0	86.28	0	408.81
10				106.91		567.73	0.45	53.24		10	0	0	0	0	0	0	0	0	0		10	0	0	0	101.24	0	356.79	-7.05	0	-14.4		10	0	0	0	115.88	0	358.75	-2.61	-3.89	0		10	0	0	0	96.85	0	438.34
20				103.84		520.15	-2.62	5.66		20	0	0	0	0	0	0	0	0	0		20	0	0	0	104.46	0	378.43	-3.83	0	7.24		20	0	0	0	119.04	0	363.05	0.55	0.41	0		20	0	0	0	95.14	0	400.77
30				103.35		520.94	-3.11	6.45		30	0	0	0	0	0	0	0	0	0		30	0	0	0	110.37	0	389.64	2.08	0	18.45		30	0	0	0	118.35	0	378.88	-0.14	16.24	0		30	0	0	0	92.69	0	385.84
40				104.66		520.72	-1.8	6.23		40	0	0	0	0	0	0	0	0	0		40	0	0	0	113.61	0	391.46	5.32	0	20.27		40	0	0	0	125.65	0	389.7	7.16	27.06	0		40	0	0	0	100.01	0	419.16
50				108.85		513.31	2.39	-1.18		50	0	0	0	0	0	0	0	0	0		50	0	0	0	120.32	0	348.28	12.03	0	-22.91		50	0	0	0	119.82	0	393.86	1.33	31.22	0		50	0	0	0	94.39	0	431.5
60				107.67		517.64	1.21	3.15		60	0	0	0	0	0	0	0	0	0		60	0	0	0	122.77	0	369.46	14.48	0	-1.73		60	0	0	0	125.66	0	395.5	7.17	32.86	0		60	0	0	0	93.46	0	423.53
70				106.09		517.25	-0.37	2.76		70	0	0	0	0	0	0	0	0	0		70	0	0	0	124.72	0	399.09	16.43	0	27.9		70	0	0	0	124.63	0	350.62	6.14	-12.02	0		70	0	0	0	95.89	0	392.37
80				108.09		518.73	1.63	4.24		80	0	0	0	0	0	0	0	0	0		80	0	0	0	127.86	0	396.98	19.57	0	25.79		80	0	0	0	119.81	0	358.65	1.32	-3.99	0		80	0	0	0	94.24	0	404.92
90				109.83		497.37	3.37	-17.12		90	0	0	0	0	0	0	0	0	0		90	0	0	0	126.28	0	388.01	17.99	0	16.82		90	0	0	0	123.16	0	367.58	4.67	4.94	0		90	0	0	0	93.69	0	375.25
100				109.72		492.29	3.26	-22.2		100	0	0	0	0	0	0	0	0	0		100	0	0	0	126.6	0	392.65	18.31	0	21.46		100	0	0	0	127.81	0	391.41	9.32	28.77	0		100	0	0	0	92.45	0	383.89
110				109.5		493.28	3.04	-21.21		110	0	0	0	0	0	0	0	0	0		110	0	0	0	128.61	0	406.81	20.32	0	35.62		110	0	0	0	126.77	0	375.84	8.28	13.2	0		110	0	0	0	94.35	0	436.61
120				106.82		483.56	0.36	-30.93		120	0	0	0	0	0	0	0	0	0		120	0	0	0	125.39	0	442.38	17.1	0	71.19		120	0	0	0	122.84	0	347.4	4.35	-15.24	0		120	0	0	0	92.42	0	431.44
rat7 24.2.2020-CH-3(sham-7)										rat7 10.4.2020-CH-1(clp-3-7)											rat7 20.9.2020-CH-3(clp-3P-NIC 7)											rat9 12.3.2020-CH-2(clp-9)											rat7 12.11.2020-CH-3(clp-3P-NIC25 7)
time				MAP		HR	ΔMAP	ΔHR		time				MAP		HR	ΔMAP		ΔHR		time				MAP	0	HR	ΔMAP		ΔHR		time				MAP		HR	ΔMAP	ΔHR	0		time	0	0	0	MAP	0	HR
0				116.66		384.31	0	0		0	0	0	0	84.4	0	555.39	0	0	0		0	0	0	0	97.65	0	302.55	0	0	0		0	0	0	0	96.64	0	351.09	0	0	0		0	0	0	0	108.04	0	404.85
10				110.85		378.82	-5.81	-5.49		10	0	0	0	82.78	0	552.27	-1.62	0	-3.12		10	0	0	0	100.02	0	339.01	2.37	0	36.46		10	0	0	0	98.65	0	370.7	2.01	19.61	0		10	0	0	0	120.72	0	505.12
20				112.67		374.41	-3.99	-9.9		20	0	0	0	84.45	0	547.92	0.05	0	-7.47		20	0	0	0	100.78	0	330.35	3.13	0	27.8		20	0	0	0	99.7	0	377.47	3.06	26.38	0		20	0	0	0	114.8	0	477.87
30				112.68		371.22	-3.98	-13.09		30	0	0	0	85.47	0	545.97	1.07	0	-9.42		30	0	0	0	107.72	0	322.89	10.07	0	20.34		30	0	0	0	102.85	0	376.82	6.21	25.73	0		30	0	0	0	111.76	0	434.8
40				110.52		372.03	-6.14	-12.28		40	0	0	0	84.55	0	560.08	0.15	0	4.69		40	0	0	0	109.28	0	315.03	11.63	0	12.48		40	0	0	0	103.53	0	368.86	6.89	17.77	0		40	0	0	0	103.51	0	387.87
50				113.97		374.84	-2.69	-9.47		50	0	0	0	82.75	0	544.71	-1.65	0	-10.68		50	0	0	0	115.33	0	321.95	17.68	0	19.4		50	0	0	0	102.58	0	364.86	5.94	13.77	0		50	0	0	0	105.01	0	401.23
60				112.15		370.31	-4.51	-14		60	0	0	0	83.34	0	551.56	-1.06	0	-3.83		60	0	0	0	115.52	0	323.4	17.87	0	20.85		60	0	0	0	101	0	358.8	4.36	7.71	0		60	0	0	0	110.8	0	443.16
70				116.24		369.61	-0.42	-14.7		70	0	0	0	84.15	0	548.12	-0.25	0	-7.27		70	0	0	0	119.39	0	334.57	21.74	0	32.02		70	0	0	0	102.66	0	357.64	6.02	6.55	0		70	0	0	0	110.17	0	411.81
80				115.66		356.11	-1	-28.2		80	0	0	0	83.79	0	546.41	-0.61	0	-8.98		80	0	0	0	119.83	0	332.21	22.18	0	29.66		80	0	0	0	100.44	0	335.85	3.8	-15.24	0		80	0	0	0	112.26	0	386.79
90				118.11		349.7	1.45	-34.61		90	0	0	0	84.41	0	546.88	0.01	0	-8.51		90	0	0	0	121.45	0	333.48	23.8	0	30.93		90	0	0	0	101.44	0	329.54	4.8	-21.55	0		90	0	0	0	109.46	0	404.43
100				117.28		362.16	0.62	-22.15		100	0	0	0	83.6	0	565.89	-0.8	0	10.5		100	0	0	0	121.82	0	336.56	24.17	0	34.01		100	0	0	0	100.92	0	322.3	4.28	-28.79	0		100	0	0	0	114.78	0	435.62
110				118.45		355.61	1.79	-28.7		110	0	0	0	84.89	0	546.98	0.49	0	-8.41		110	0	0	0	121.8	0	359.19	24.15	0	56.64		110	0	0	0	101.5	0	325.17	4.86	-25.92	0		110	0	0	0	113.36	0	416.88
120				118.42		360.78	1.76	-23.53		120	0	0	0	84.76	0	542.28	0.36	0	-13.11		120	0	0	0	116.97	0	357.98	19.32	0	55.43		120	0	0	0	99.35	0	334.46	2.71	-16.63	0		120	0	0	0	112.25	0	431.77
rat8 16.4.2020-CH-1(sham-8)										rat8 10.4.2020-CH-2(clp-3p-8)																						rat10 12.3.2020-CH-3(clp-10)
time				MAP		HR	ΔMAP	ΔHR		time				MAP		HR	ΔMAP		ΔHR													time				MAP		HR	ΔMAP	ΔHR	0
0				103.17		400.6	0	0		0	0	0	0	107.55	0	382.61	0	0	0													0	0	0	0	130.04	0	343.26	0	0	0
10				95.07		401.25	-8.1	0.65		10	0	0	0	104.82	0	389.52	-2.73	0	6.91													10	0	0	0	131.11	0	312.68	1.07	-30.58	0
20				96.7		393.71	-6.47	-6.89		20	0	0	0	107.4	0	391.05	-0.15	0	8.44													20	0	0	0	130.21	0	303.12	0.17	-40.14	0
30				98.58		396.17	-4.59	-4.43		30	0	0	0	105.92	0	397.62	-1.63	0	15.01													30	0	0	0	128.59	0	333.86	-1.45	-9.4	0
40				100.56		411.17	-2.61	10.57		40	0	0	0	104.72	0	389.7	-2.83	0	7.09													40	0	0	0	131.66	0	350.31	1.62	7.05	0
50				100.89		415.57	-2.28	14.97		50	0	0	0	107.37	0	384.05	-0.18	0	1.44													50	0	0	0	126.2	0	319.06	-3.84	-24.2	0
60				99.38		375.23	-3.79	-25.37		60	0	0	0	105.47	0	374.32	-2.08	0	-8.29													60	0	0	0	127.65	0	322.79	-2.39	-20.47	0
70				98.84		390.59	-4.33	-10.01		70	0	0	0	107.47	0	358.47	-0.08	0	-24.14													70	0	0	0	126.92	0	306.91	-3.12	-36.35	0
80				99.29		384.09	-3.88	-16.51		80	0	0	0	109.72	0	354.49	2.17	0	-28.12													80	0	0	0	128.94	0	314.21	-1.1	-29.05	0
90				97		379.09	-6.17	-21.51		90	0	0	0	108.54	0	380.74	0.99	0	-1.87													90	0	0	0	127.57	0	311.87	-2.47	-31.39	0
100				100.78		398.87	-2.39	-1.73		100	0	0	0	109.91	0	375.9	2.36	0	-6.71													100	0	0	0	127.53	0	302.44	-2.51	-40.82	0
110				102.35		400.34	-0.82	-0.26		110	0	0	0	109.39	0	360.73	1.84	0	-21.88													110	0	0	0	126.56	0	315.18	-3.48	-28.08	0
120				104.9		405.87	1.73	5.27		120	0	0	0	106.97	0	362.16	-0.58	0	-20.45													120	0	0	0	127.07	0	306.03	-2.97	-37.23	0
rat9 16.4.2020-CH-3(sham-9)										rat9 10.4.2020-CH-3(clp-3p-9)
time				MAP		HR	ΔMAP	ΔHR		time				MAP		HR	ΔMAP		ΔHR
0				121.56		366.2	0	0		0	0	0	0	94.93	0	351.27	0	0	0
10				118.42		362.63	-3.14	-3.57		10	0	0	0	93.8	0	329.33	-1.13	0	-21.94
20				120		355.67	-1.56	-10.53		20	0	0	.	94.06	0	354.98	-0.87	0	3.71
30				117.21		336.03	-4.35	-30.17		30	0	0	0	94.63	0	370.99	-0.3	0	19.72
40				121.5		338.34	-0.06	-27.86		40	0	0	0	93.86	0	359.37	-1.07	0	8.1
50				120.46		343.66	-1.1	-22.54		50	0	0	0	94.85	0	355.65	-0.08	0	4.38
60				118.05		347.62	-3.51	-18.58		60	0	0	0	94.87	0	353.63	-0.06	0	2.36
70				117.16		367.98	-4.4	1.78		70	0	0	0	91.22	0	359.84	-3.71	0	8.57
80				117.83		354.28	-3.73	-11.92		80	0	0	0	93.99	0	356.48	-0.94	0	5.21
90				119.39		350.98	-2.17	-15.22		90	0	0	0	92.88	0	360.24	-2.05	0	8.97
100				116.87		370.59	-4.69	4.39		100	0	0	0	92.57	0	364.55	-2.36	0	13.28
110				123.18		355.89	1.62	-10.31		110	0	0	0	92.71	0	363.02	-2.22	0	11.75
120				124		342.28	2.44	-23.92		120	0	0	0	92.6	0	361.87	-2.33	0	10.6
rat10 16.4.2020-CH-1(sham-10)										rat11 16.4.2020-CH-2(clp-3p-11)
time				MAP		HR	ΔMAP	ΔHR		time				MAP		HR	ΔMAP		ΔHR
0				122.3		351.7	0	0		0	0	0	0	88.42	0	373.21	0	0	0
10				117.61		332.09	-4.69	-19.61		10	0	0	0	90.54	0	375.96	2.12	0	2.75
20				121.04		333.49	-1.26	-18.21		20	0	0	0	92.17	0	397.24	3.75	0	24.03
30				119.08		346.3	-3.22	-5.4		30	0	0	0	95.11	0	383.71	6.69	0	10.5
40				118.54		351.41	-3.76	-0.29		40	0	0	0	95.38	0	389.46	6.96	0	16.25
50				116.57		349.14	-5.73	-2.56		50	0	0	0	95.46	0	387.11	7.04	0	13.9
60				119.81		366.96	-2.49	15.26		60	0	0	0	94	0	382.42	5.58	0	9.21
70				117.6		365.11	-4.7	13.41		70	0	0	0	95.74	0	378.25	7.32	0	5.04
80				116.67		355.03	-5.63	3.33		80	0	0	0	95.62	0	379.84	7.2	0	6.63
90				118.89		337.12	-3.41	-14.58		90	0	0	0	92.58	0	375.59	4.16	0	2.38
100				122.82		384.03	0.52	32.33		100	0	0	0	94.83	0	373.29	6.41	0	0.08
110				120.56		339.58	-1.74	-12.12		110	0	0	0	94.97	0	375.75	6.55	0	2.54
120				121.58		347.69	-0.72	-4.01		120	0	0	0	93.45	0	376.22	5.03	0	3.01
[truncated: 53 more columns]
