# Supplementary material for: Adenosine A1 receptors of the medullary solitary tract arbitrate the nicotine counteraction of neuroinflammation and cardiovascular dysfunction in septic rats
Source: Sci Rep. 2023 Oct 19;13:17818. doi: 10.1038/s41598-023-44601-w (PMC10587061; doi:10.1038/s41598-023-44601-w)
Supplement: Supplementary file 2 — Supplementary Information 2. [file 41598_2023_44601_MOESM2_ESM.xlsx]

## Sheet: Baseline
	rat 6 sham irritated, bleeded
sham	SDNN	RMSSD	Range	Average HR	Total Power	VLF	LFms2	HFms2	Lf nu	HF nu	LF/HF		sham	Cycle Duration	Max dP/dt	Min dP/dt	IRP	Tau	PTI
rat 1	6.3455	6.3678	79.8117	426.053	22.9978	4.9344	3.2785	14.0568	18.1498	77.8193	0.2332		rat 1	0.163895	2292.31	-942.39	-308.973	0.0765394	7.42345
rat 2	4.0043	4.1142	31.2652	391.1	20.5572	10.8824	1.6295	6.8075	16.8425	70.3626	0.2394		rat 2	0.153578	2495.09	-1503.06	-481.148	0.0696148	7.99347
rat 3	5.8337	6.7361	28.9268	339.594	41.7721	25.2694	1.7208	14.7818	10.4275	89.5725	0.1164		rat 3	0.175808	2662.72	-1033.94	-404.091	0.140592	9.00431
rat 4	3.4746	2.9922	18.6506	347.92	13.5371	9.6088	0.3921	3.5362	9.9819	90.0181	0.1109		rat 4	0.165648	3444.15	-1331.24	-426.068	0.0946175	6.97981
rat 5	4.2515	6.0011	40.45	314.888	23.5452	4.8593	1.832	16.8539	9.8039	90.1961	0.1087		rat 5	0.185533	2000.38	-756.249	-328.581	0.116989	10.458
rat 6	2.0338		22.4919	564.685		2.2843	0.1551	1.1708	7.2376	54.6285	0.1325		rat 6	0.155337	2707.65	-1190.91	-367.571	0.0917976	7.53243
rat 7	4.7923	6.9703	24.4676	367.332	19.4731	3.0182	1.0017	15.1091	6.0874	91.821			rat 7	0.155336	2711.31	-1189.72	-369.614	0.0920067	7.56539
rat 8	5.7608	2.5333	40.88	384.476	13.7285	11.588	0.3561	1.6911	16.6382	79.0035	0.2106		rat 8	0.156666		-1140.35	-385.441	0.0670134	6.55982
rat 9	4.8549	7.1139	36.028	347.647	21.1176	3.3473	1.9071	15.8632	10.7322	89.2678	0.1202		rat 9	0.163849	4014.49	-1913.54	-370.029	0.114073	8.0641
rat 10	4.8699	6.2801	28.951	333.779	25.6681	8.4533	3.0921	14.1228	17.9619	82.0381	0.2189		rat 10	0.176996	2182.59	-1120.35	-370.323	0.097092	7.47731
MEAN	4.62213	5.45656	35.1923	381.748	22.4885	8.42454	1.5365	10.3993	12.3863	81.4727	0.165644		MEAN	0.165265	2723.41	-1212.17	-381.184	0.0960335	7.90581
SDEV	1.26554	1.76426	17.305	71.9467	8.32849	6.82156	1.08623	6.33463	4.56374	11.7681	0.0577594		SDEV	0.0109101	636.756	319.317	48.4118	0.0228702	1.11025
SEM	0.400199	0.557909	5.47232	22.7516	2.6337	2.15717	0.343495	2.00318	1.44318	3.72139	0.0182651		SEM	0.00345007	201.36	100.977	15.3091	0.00723221	0.351091
CLP-2P	SDNN	RMSSD	Range	Average HR	Total Power	VLF	LFms2	HFms2	Lf nu	HF nu	LF/HF		CLP-2P	Cycle Duration (s)	Max dP/dt (mmHg/s)	Min dP/dt (mmHg/s)	IRP (mmHg/s)	Tau (s)	PTI (mmHg.s)
rat 1	3.3147	3.2175	39.2632	420.793	5.9613	2.3945	0.337	2.8621	9.4485	80.2421	0.1178		rat 1	0.142326	1815.83	-955.441	-403.838	0.0368241	7.22134
rat 2	4.1411	5.3643	21.5992	392.018	15.4549	2.788	1.4874	10.8058	11.7425	85.3073	0.1376		rat 2	0.162516	2789.31	-945.475	-298.32	0.169857	6.49258
rat 4	2.473	3.173	12.7975	458.658	6.4411	2.0188	0.5515	3.5406	12.4711	80.0622	0.1558		rat 4	0.137446	2198.69	-1192.31	-471.994	0.0461157	5.3853
rat 5	2.9546	3.7371	17.0817	371.515	8.101	1.8807	0.6799	5.3293	10.9301	85.6758	0.1276		rat 5	0.149702	2507.88	-1377.55	-394.436	0.122542	8.21968
rat 6	5.1105	5.9195	29.1331	355.598	15.6412	5.8847	0.7576	8.9989	7.7655	92.2345	0.0842		rat 6	0.168244	3433.93	-1560.77	-436.004	0.0963702	7.47247
rat 8	3.8329	6.5934	24.6033	363.16	12.5109	0.6132	0.2582	11.3648	2.1704	95.5201	0.0227		rat 8	0.165173	1855.16	-848.57	-414.292	0.0824559	8.46267
rat 9	3.4687	3.5189	18.8203	365.246	10.615	4.6	1.0079	4.9974	16.7562	83.0826	0.2017		rat 9	0.161087	2266.36	-1140.73	-326.15	0.0548246	6.2281
rat 10	2.742	3.5469	17.1919	348.457	5.7475	2.2344	0.486	3.0271	13.8337	86.1663	0.1605		rat 10	0.174674	1719.15	-1026.74	-393.707	0.0606556	9.66942
MEAN	3.50469	4.38382	22.5613	384.43	10.0591	2.80179	0.695688	6.36575	10.6397	86.0364	0.125988		MEAN	0.157646	2323.29	-1130.95	-392.343	0.0837056	7.39395
SDEV	0.851674	1.35726	8.41275	37.8008	4.12139	1.66807	0.39878	3.50486	4.36997	5.4383	0.0540255		SDEV	0.0130949	578.814	240.6	56.179	0.0448308	1.3755
SEM	0.301112	0.479863	2.97436	13.3646	1.45713	0.589753	0.14099	1.23915	1.54502	1.92273	0.0191009		SEM	0.00462974	204.642	85.0651	19.8623	0.0158501	0.486314
CLP-2P-NIC	SDNN	RMSSD	Range	Average HR	Total Power	VLF	LFms2	HFms2	Lf nu	HF nu	LF/HF		CLP-NIC	Cycle Duration (s)	Max dP/dt (mmHg/s)	Min dP/dt (mmHg/s)	IRP (mmHg/s)	Tau (s)	PTI (mmHg.s)
rat 1	3.8149	6.1881	22.8548	343.064	12.4026	1.53	0.3904	10.4822	3.5905	96.4095	0.0372		rat 1	0.1517	2049.97	-1180.38	-441.082	0.0458973	8.5676
rat 2	5.1548	3.5465	38.1716	428.758	12.2676	9.8558	0.1517	1.4793	6.2908	61.3352	0.1026		rat 2	0.156354	1694.09	-1037.37	-334.828	0.048339	4.20785
rat 3	3.4942	3.0131	18.2686	388.955	8.824	5.8482	0.1749	2.6555	5.877	89.2363	0.0659		rat 3	0.143074	3739.19	-1594.61	-371.176	0.12832	7.66685
rat 4	3.1819	3.7683	17.3019	365.252	8.4757	1.9959	0.1636	6.2626	2.5254	96.6485	0.0261		rat 4	0.164307	1872.91	-850.393	-324.931	0.0612961	4.80694
MEAN	3.91145	4.129	24.1492	381.507	10.4925	4.80748	0.22015	5.2199	4.57092	85.9074	0.05795		MEAN	0.153859	2339.04	-1165.69	-368.004	0.0709631	6.31231
SDEV	0.868251	1.40885	9.65695	36.6525	2.13314	3.88225	0.113895	4.05575	1.80824	16.7386	0.0341653		SDEV	0.00887625	944.673	316.263	52.6193	0.0388304	2.13041
SEM	0.434126	0.704423	4.82848	18.3262	1.06657	1.94112	0.0569473	2.02787	0.904121	8.36929	0.0170827		SEM	0.00443812	472.336	158.131	26.3097	0.0194152	1.06521
CLP-3P	SDNN	RMSSD	Range	Average HR	Total Power	VLF	LFms2	HFms2	Lf nu	HF nu	LF/HF		CLP-3P	Cycle Duration (s)	Max dP/dt (mmHg/s)	Min dP/dt (mmHg/s)	IRP (mmHg/s)	Tau (s)	PTI (mmHg.s)
rat 1	3.0106	3.5129	34.1089	388.748	4.5438	1.1506	0.2328	3.0346	6.8609	89.4349	0.0767		rat 1	0.161308	1941.98	-939.71	-393.903	0.0694331	6.70701
rat 2	2.7672	3.4276	16.9319	376.57	7.5496	2.8811	0.2073	4.1181	4.4404	88.211	0.0503		rat 2	0.159027	1784.48	-906.729	-376.722	0.0698657	5.78277
rat 3	5.3561		23.718	438.09									rat 3	0.137729	2843.68	-1429.08	-587.799	0.0570501	7.26884
rat 4	2.8627	2.8543	22.9805	446.583	5.5492	2.2453	0.3852	2.3462	11.6603	11.6603	0.1642		rat 4	0.133518	2399.87	-1305	-545.862	0.0470378	6.37732
rat 5	3.3321	5.3606	30.5241	368.045	7.4367	1.0269	0.1855	6.128	2.8943	2.8943	0.0303		rat 5	0.165592		-1657.38	-346.747	0.106964	6.85849
rat 6	3.0499	3.9364	19.0553	394.174	8.3563	1.8617	0.5618	5.6209	8.6499	8.6499	0.0999		rat 6	0.144747	3063.06	-1930.42	-384.236	0.0689566	7.71051
rat 7	1.481	2.1894	9.1538	555.461	1.9725	0.1186	0.0204	1.7252	1.0992	93.06	0.0118		rat 7	0.106978	2461.8	-1491.25	-691.884	0.0277638	5.22008
rat 8	2.1479	3.3813	13.4204	379.551	4.7481	0.5266	0.182	4.0022	4.3109	94.807	0.0455		rat 8	0.158125	1272.4	-767.432	-292.269	0.0381323	7.45806
rat 9	3.7036	4.3823	33.4873	356.834	7.6694	3.7249	0.161	3.7835	4.0813	95.9187	0.0425		rat 9	0.171052	3073.88	-1142.54	-335.672		6.65079
rat 11	3.62	3.6359	15.1951	372.546	6.9841	1.3796	0.2709	5.1264	4.8328	91.4689	0.0528		rat 11	0.160917	2073.47	-1105.18	-330.216	0.0899281	6.08222
MEAN	3.13311	3.63119	21.8575	407.66	6.08997	1.65726	0.245211	3.98723	5.42556	64.0117	0.0637778		MEAN	0.149899	2323.85	-1267.47	-428.531	0.0639035	6.61161
SDEV	1.02593	0.897803	8.65545	59.5985	2.05584	1.14769	0.152999	1.47163	3.17853	42.3335	0.0453705		SDEV	0.0193835	613.289	364.948	132.446	0.0248113	0.773597
SEM	0.324429	0.28391	2.73709	18.8467	0.650113	0.362931	0.0483825	0.465371	1.00514	13.387	0.0143474		SEM	0.00612959	193.939	115.407	41.8831	0.00784602	0.244633
clp3p-nic	SDNN	RMSSD	Range	Average HR	Total Power	VLF	LFms2	HFms2	Lf nu	HF nu	LF/HF		clp3p-nic	Cycle Duration (s)	Max dP/dt (mmHg/s)	Min dP/dt (mmHg/s)	IRP (mmHg/s)	Tau (s)	PTI (mmHg.s)
rat 1	2.5036	2.8263	15.9269	458.826	6.0528	2.5849	0.2642	3.0813	7.6195	88.8514	0.0858		rat 1	0.130524	2765.22	-1350.96	-490.615	0.0487109	5.82751
rat 2	2.7272	2.819	21.5388	342.539	5.4732	3.5248	0.1099	1.8385	5.6401	94.3599	0.0598		rat 2	0.173954	1582.22	-708.553	-340.726	0.0998496	6.58615
rat 3	1.3101	1.7763	9.088	350.733	1.9653	0.2704	0.1577	1.5371	9.3062	90.6938	0.1026		rat 3	0.171114	2276.75	-1208.31	-283.11	0.0774857	5.28255
rat 4	0	0.8949	7.3518	570	1.2863	0.6096	0.1674	0.4514	24.7357	66.7153	0.3708		rat 4	0.106018	4324.97	-2582.83	-451.964	0.0200716	4.25108
rat 5	6.3038	8.9268	35.5108	292.134	30.3233	6.9068	1.4787	21.9377	6.3148	93.6852	0.0674		rat 5	0.163874	2041.65	-1040.46	-362.352	0.0764124	7.8125
rat 6	3.6751	5.205	20.7106	385.356	10.8981	1.431	0.8628	7.9748	9.1138	84.2369	0.1082		rat 6	0.161842	2225.61	-1282.75	-368.298	0.0538911	7.31056
rat 7	3.3735	3.5334	18.7423	354.884	12.9716	8.6007	0.3388	4.0321	7.751	92.249	0.084		rat 7	0.168871	1881.75	-983.404	-335.632	0.108697	7.14295
MEAN	2.8419	3.71167	18.4099	393.496	9.85294	3.41831	0.482786	5.83613	10.0687	87.2559	0.125514		MEAN	0.153742	2442.6	-1308.18	-376.1	0.0693026	6.31619
SDEV	1.97956	2.66833	9.33612	92.8068	9.99233	3.20105	0.508095	7.50706	6.60415	9.67927	0.109534		SDEV	0.0255738	907.153	601.926	71.4785	0.030789	1.26201
SEM	0.748204	1.00853	3.52872	35.0777	3.77674	1.20988	0.192042	2.8374	2.49613	3.65842	0.0414		SEM	0.00966599	342.872	227.507	27.0163	0.0116371	0.476995
clp3pnic25	SDNN	RMSSD	Range	Average HR	Total Power	VLF	LFms2	HFms2	Lf nu	HF nu	LF/HF		clp3pnic25	Cycle Duration (s)	Max dP/dt (mmHg/s)	Min dP/dt (mmHg/s)	IRP (mmHg/s)	Tau (s)	PTI (mmHg.s)
rat 1	2.4694	3.6789	11.2239	320.192	5.2923	0.5715	0.1109	4.61	2.3491	97.6509	0.0241		rat 1	0.17973	1441.87	-503.244	-353.398	0.406007	9.03476
rat 2	3.1984	4.1037	16.9787	359.95	11.1149	3.7802	0.3913	6.9433	5.3347	94.6653	0.0564		rat 2	0.167207	2313.64	-864.647	-426.547	0.0987209	6.99531
rat 3	3.3586	3.0308	16.631	409.499	5.2071	1.4998	0.2431	3.2721	6.5568	88.2622	0.0743		rat 3	0.155963	1249.1	-468.396	-384.739	0.920955	16.9771
rat 4	3.7471	4.589	21.8288	394.604	11.9975	4.793	0.2051	6.8412	2.8466	94.956	0.03		rat 4	0.151915	1269.3	-503.906	-352.18	0.314923	6.75375
rat 5	3.6292	5.1807	18.6473	399.453	13.5001	2.2049	0.4275	9.3968	3.7852	83.1927	0.0455		rat 5	0.143602	1906.66	-772.25	-419.044	0.102709	7.95301
rat 6	4.4809	5.0307	23.5069	465.146	22.0188	10.2806	0.6734	8.0756	5.7368	68.7978	0.0834		rat 6	0.146523	1882.44	-759.031	-454.14	0.11366	6.03012
rat 7	3.253	3.6362	17.9927	404.498	11.8463	6.2281	0.2017	5.2476	3.5903	93.4034	0.0384		rat 7	0.14828	1660.47	-865.172	-402.795	0.311953	9.24149
MEAN	3.44809	4.17857	18.1156	393.335	11.5681	4.19401	0.321857	6.34094	4.31421	88.704	0.0503		MEAN	0.156174	1674.78	-676.664	-398.978	0.324133	8.99793
SDEV	0.613073	0.792218	3.96114	44.8074	5.67546	3.31793	0.190762	2.10435	1.57659	10.0298	0.0222561		SDEV	0.0129635	388.395	177.993	38.058	0.290767	3.71202
SEM	0.23172	0.29943	1.49717	16.9356	2.14512	1.25406	0.0721012	0.79537	0.595895	3.79091	0.00841201		SEM	0.00489973	146.799	67.2751	14.3846	0.109899	1.40301
	SDNN			RMSSD			Range			average HR			total power
	MEAN	SDEV	SEM	MEAN	SDEV	SEM	MEAN	SDEV	SEM	MEAN	SDEV	SEM	MEAN	SDEV	SEM
Sham	4.62213	1.26554	0.400199	5.45656	1.76426	0.557909	35.1923	17.305	5.47232	381.748	71.9467	22.7516	22.4885	8.32849	2.6337
CLP-2P	3.50469	0.851674	0.301112	4.38382	1.35726	0.479863	22.5613	8.41275	2.97436	384.43	37.8008	13.3646	10.0591	4.12139	1.45713
CLP-2P-Nic	3.91145	0.868251	0.434126	4.129	1.40885	0.704423	24.1492	9.65695	4.82848	381.507	36.6525	18.3262	10.4925	2.13314	1.06657
CLP-3P	3.13311	1.02593	0.324429	3.63119	0.897803	0.28391	21.8575	8.65545	2.73709	407.66	59.5985	18.8467	6.08997	2.05584	0.650113
clp3p-nic	2.8419	1.97956	0.748204	3.71167	2.66833	1.00853	18.4099	9.33612	3.52872	393.496	92.8068	35.0777	9.85294	9.99233	3.77674
clp3p-nic25	3.44809	0.613073	0.23172	4.17857	0.792218	0.29943	18.1156	3.96114	1.49717	393.335	44.8074	16.9356	11.5681	5.67546	2.14512
CGS	0	0	0	0	0	0	0	0	0	0	0	0	0	0	0
CSC	0	0	0	0	0	0	0	0	0	0	0	0	0	0	0
CGS-NIC	0	0	0	0	0	0	0	0	0	0	0	0	0	0	0
CSC-NIC	0	0	0	0	0	0	0	0	0	0	0	0	0	0	0
CSC-CGS	0	0	0	0	0	0	0	0	0	0	0	0	0	0	0
	VLF			LFms2			HFms2			Lfnu			Hfnu			LF/HF
	MEAN	SDV	SEM	MEAN	SDEV	SEM	MEAN	SDEV	SEM	MEAN	SDEV	SEM	MEAN	SDEV	SEM	MEAN	SDEV	SEM
Sham	8.42454	6.82156	2.15717	1.5365	1.08623	0.343495	10.3993	6.33463	2.00318	12.3863	4.56374	1.44318	81.4727	11.7681	3.72139	0.165644	0.0577594	0.0182651
CLP-2P	2.80179	1.66807	0.589753	0.695688	0.39878	0.14099	6.36575	3.50486	1.23915	10.6397	4.36997	1.54502	86.0364	5.4383	1.92273	0.125988	0.0540255	0.0191009
CLP-2P-Nic	4.80748	3.88225	1.94112	0.22015	0.113895	0.0569473	5.2199	4.05575	2.02787	4.57092	1.80824	0.904121	85.9074	16.7386	8.36929	0.05795	0.0341653	0.0170827
CLP-3P	1.65726	1.14769	0.362931	0.245211	0.152999	0.0483825	3.98723	1.47163	0.465371	5.42556	3.17853	1.00514	64.0117	42.3335	13.387	0.0637778	0.0453705	0.0143474
clp3p-nic	3.41831	3.20105	1.20988	0.482786	0.508095	0.192042	5.83613	7.50706	2.8374	10.0687	6.60415	2.49613	87.2559	9.67927	3.65842	0.125514	0.109534	0.0414
clp3p-nic25	4.19401	3.31793	1.25406	0.321857	0.190762	0.0721012	6.34094	2.10435	0.79537	4.31421	1.57659	0.595895	88.704	10.0298	3.79091	0.0503	0.0222561	0.00841201
CGS	0	0	0	0	0	0	0	0	0	0	0	0	0	0	0	0	0	0
CSC	0	0	0	0	0	0	0	0	0	0	0	0	0	0	0	0	0	0
CGS-NIC	0	0	0	0	0	0	0	0	0	0	0	0	0	0	0	0	0	0
CSC-NIC	0	0	0	0	0	0	0	0	0	0	0	0	0	0	0	0	0	0
CSC-CGS	0	0	0	0	0	0	0	0	0	0	0	0	0	0	0	0	0	0
							Cycle duration			max dP/dt			Min dP/dt			IRP			Tau			PTI
							MEAN	SDEV	SEM	MEAN	SDEV	SEM	MEAN	SDEV	SEM	MEAN	SDEV	SEM	MEAN	SDEV	SEM	MEAN	SDEV	SEM
Sham							0.165265	0.0109101	0.00345007	2723.41	636.756	201.36	-1212.17	319.317	100.977	-381.184	48.4118	15.3091	0.0960335	0.0228702	0.00723221	7.90581	1.11025	0.351091
CLP-2P							0.157646	0.0130949	0.00462974	2323.29	578.814	204.642	-1130.95	240.6	85.0651	-392.343	56.179	19.8623	0.0837056	0.0448308	0.0158501	7.39395	1.3755	0.486314
CLP-2P-Nic							0.153859	0.00887625	0.00443812	2339.04	944.673	472.336	-1165.69	316.263	158.131	-368.004	52.6193	26.3097	0.0709631	0.0388304	0.0194152	6.31231	2.13041	1.06521
CLP-3P							0.149899	0.0193835	0.00612959	2323.85	613.289	193.939	-1267.47	364.948	115.407	-428.531	132.446	41.8831	0.0639035	0.0248113	0.00784602	6.61161	0.773597	0.244633
clp3p-nic							0.153742	0.0255738	0.00966599	2442.6	907.153	342.872	-1308.18	601.926	227.507	-376.1	71.4785	27.0163	0.0693026	0.030789	0.0116371	6.31619	1.26201	0.476995
clp3p-nic25							0.156174	0.0129635	0.00489973	1674.78	388.395	146.799	-676.664	177.993	67.2751	-398.978	38.058	14.3846	0.324133	0.290767	0.109899	8.99793	3.71202	1.40301
CGS							0	0	0	0	0	0	0	0	0	0	0	0	0	0	0	0	0	0
CSC							0	0	0	0	0	0	0	0	0	0	0	0	0	0	0	0	0	0
CGS-NIC							0	0	0	0	0	0	0	0	0	0	0	0	0	0	0	0	0	0
CSC-NIC							0	0	0	0	0	0	0	0	0	0	0	0	0	0	0	0	0	0
CSC-CGS							0	0	0	0	0	0	0	0	0	0	0	0	0	0	0	0	0	0

## Sheet: AUC
HRV parameters															LV function parameters
	SDNN															Cycle duration
AUC	rat 1	rat 2	rat 3	rat 4	rat 5	rat 6	rat 7	rat 8	rat 9	rat 10	mean	SDEV	SEM		AUC	rat 1	rat 2	rat 3	rat 4	rat 5	rat 6	rat 7	rat 8	rat 9	rat 10	mean	SDEV	SEM
Sham	-14.13	120.5	33.48	149.7	-41.33	155.5	209.4	-232.1		12.7	43.7467	134.534	42.5434		Sham	1.28	-0.305	1.055	1.05	-1.115	-4.46	0.235	-0.49	0.6914	-0.415	-0.24736	1.68046	0.531408
CLP- 2P-Sal	-15.95	-46.05	196.6	82.43	-142.6	43.5	62.12	60.64			30.0862	100.245	35.4418		CLP- 2P-Sal	0.95	0.6	0.02	0.73	-1.755	-0.14	1.163	1.665			0.404125	1.04974	0.371139
CLP-3p-Sal	-26.15	-0.3	-88.95	7.45		-65.06	-6.55	73.59	-92.25	-103.8	-33.5578	58.6218	19.5406		CLP-3p-Sal	-0.05	1.985	-0.585	1.555		0.075	0.205	0.1329	0.065	-0.545	0.315322	0.878542	0.292847
CLP-3P-NIC	93.95	347.3	289.4		157.7	82.7	125.9				182.825	109.732	41.4749		CLP-3P-NIC	0.71	-0.3168	-1.165	-0.125	2.34	-0.8416	1.355				0.279514	1.25501	0.47435
CLP-3P-NIC25	141.8	124.1	-17.65	133.7	137.7	194.7	312.5				146.693	97.9705	37.0294		CLP-3P-NIC25	0.65	-2.4	-0.35	0.85	0	0.05	-0.75				-0.278571	1.08392	0.409683
	RMSSD															max dp/dt
AUC	rat 1	rat 2	rat 3	rat 4	rat 5	rat 6	rat 7	rat 8	rat 9	rat 10	mean	SDEV	SEM		AUC	rat 1	rat 2	rat 3	rat 4	rat 5	rat 6	rat 7	rat 8	rat 9	rat 10	mean	SDEV	SEM
Sham	86.54	-10.66	-25.08	-6.049	-290.4	252.8	-129.1	20	21.72	-75.3	-15.5529	140.356	44.3844		Sham	-34240	17443	5510	-35062	-5821	-13626	-16147		-22544	-35961	-15605.3	18796	5943.8
CLP- 2P-Sal	19.55	-75.67	82.65	-24.55		-100.9	-59.86	41.19			-16.7986	67.1158	23.729		CLP- 2P-Sal	-35818	27312	9770	-18603	-17741	12024	6268	-4522			-2663.75	20468.4	7236.68
CLP-3p-Sal	-122	-33.04	-139.8	27.75		-90.96	-27.5	31.65	-33.5	27.97	-39.9367	65.0688	21.6896		CLP-3p-Sal	25309	25925	-10229	-27191		-7549	9802	740.2	-5031	20809	3620.58	18202.3	6067.44
CLP-3P-NIC	74.95	349	168.7			-0.7444	89.94				136.369	133.215	50.3507		CLP-3P-NIC	-8274	-14362	-36929	-86643	-51500	48532	74608				-10652.6	56162.1	21227.3
CLP-3P-NIC25	55	129.5	85	51.87	25.6	210	211.8				109.824	76.2624	28.8245		CLP-3P-NIC25	79882	52524	35639	86085	63077	60804	49285				61042.3	17523.3	6623.18
	Range															min dp/dt
AUC	rat 1	rat 2	rat 3	rat 4	rat 5	rat 6	rat 7	rat 8	rat 9	rat 10	mean	SDEV	SEM		AUC	rat 1	rat 2	rat 3	rat 4	rat 5	rat 6	rat 7	rat 8	rat 9	rat 10	mean	SDEV	SEM
Sham	-1726	161.9	1662	2161	-1761	144.8	6749	-2253	4675	-25.9	978.78	2914.73	921.718		Sham	2993	3410	7059	5118	2072	-44436	-1447	2615	7899	3316	-1140.1	15437.3	4881.69
CLP- 2P-Sal	-2243	-15.93	1460	815.6	-634.7	228.1	466	935.3			126.421	1149.35	406.357		CLP- 2P-Sal	5653	-1581	312.6	3527	-4070	-3677	3018	4961			1017.95	3826.76	1352.96
CLP-3p-Sal	-1922	273.1	736.6	-266.3		-537	100	193.7	-1054	151.5	-258.267	810.216	270.072		CLP-3p-Sal	2228	6256	1198	12357		2134	8687	-801.6	-321.3	-9129	2512.01	6180.04	2060.01
CLP-3P-NIC	1184	2387	2031	-71.25	2824	1325	880.2				1508.56	983.586	371.761		CLP-3P-NIC	5420	-128.1	2058	-678	10663	3730	6916				3997.27	4034.93	1525.06
CLP-3P-NIC25	1230	1679	292	1726	773.4	1105	2059				1266.34	609.585	230.402		CLP-3P-NIC25	1944	-4960	-1157	-1480	1829	-310.6	-1945				-868.514	2375.37	897.806
	average HR															IRP
AUC	rat 1	rat 2	rat 3	rat 4	rat 5	rat 6	rat 7	rat 8	rat 9	rat 10	mean	SDEV	SEM		AUC	rat 1	rat 2	rat 3	rat 4	rat 5	rat 6	rat 7	rat 8	rat 9	rat 10	mean	SDEV	SEM
Sham	-8132	1480	99.3	-534.4	1489	-4098	594.6	188.5	614.8	1373	-692.52	3081.89	974.579		Sham	11372	-1933	-7442	14679	-6673	-45467	-2105	27653	42899	26277	5926	24640.6	7792.05
CLP- 2P-Sal	-2023	-3977	-1044	2760	4270	1092	-1291	-1165			-172.25	2694.66	952.708		CLP- 2P-Sal	19811	-12458	-4919	13944	-7380	-7492	17708	8109			3415.38	12889.2	4557.01
CLP-3p-Sal	-1242	-3478	582.5	-4319		2496	-908	-337.3	-154.7	1308	-672.5	2164.05	721.35		CLP-3p-Sal	-15833	-6252	3804	18572		13210	8254	7733	1066	3052	3734	10225.9	3408.65
CLP-3P-NIC	-1860	2630	2605	209.2	3927	551.5	-2531				790.243	2414.07	912.432		CLP-3P-NIC	-12671	-2764	26748	71063	17688	-26030	-26358				6810.86	34866.5	13178.3
CLP-3P-NIC25	445.5	4690	-1639	-846.5	1915	-6496	3255				189.143	3692.5	1395.63		CLP-3P-NIC25	-44454	-48207	-7585	-44972	-51646	-36452	-25897				-37030.4	15535.1	5871.7
	Total power															Tau
AUC	rat 1	rat 2	rat 3	rat 4	rat 5	rat 6	rat 7	rat 8	rat 9	rat 10	mean	SDEV	SEM		AUC	rat 1	rat 2	rat 3	rat 4	rat 5	rat 6	rat 7	rat 8	rat 9	rat 10	mean	SDEV	SEM
Sham	1185	270.7	-536.3	-24.4	-1253	1159	-655	-277.8		-499.9	-70.1889	820.881	259.585		Sham	2.081	-0.9985	0.3354	1.95	-1.109	-7.23	-0.07225	3.761	17.36	1.516	1.75936	6.23262	1.97093
CLP- 2P-Sal	427.2	-338.3	1134	210.4	-461.8	142.2	385.9	141.4			205.125	491.783	173.872		CLP- 2P-Sal	2.557	2.453	0.3125	1.213	-1.717	1.456	2.49	1.76			1.31556	1.4464	0.511381
CLP-3p-Sal	186.9	-118.8	-729.4	158.8		-249.9	-13.9	282.1	-199.8	-14.2	-77.5778	302.999	101		CLP-3p-Sal	-0.605	1.063	-0.515	0.55		0.625	-0.01	2.465	21.71	-0.4921	2.75454	7.17469	2.39156
CLP-3P-NIC	682.2	2196	1284		3388	1048	862.8				1576.83	1033.38	390.579		CLP-3P-NIC	0.615	-0.345	1.465	1.287	0.26	-0.09305	7.17				1.47985	2.59664	0.981439
CLP-3P-NIC25	999.3	717.5	487.4	732.1	918	1145	1891				984.329	453.55	171.426		CLP-3P-NIC25	-35.5	-3.5	-28.55	-3.7	-4.9	-4.55	-13.55				-13.4643	13.2954	5.02517
	VLF															PTI
AUC	rat 1	rat 2	rat 3	rat 4	rat 5	rat 6	rat 7	rat 8	rat 9	rat 10	mean	SDEV	SEM		AUC	rat 1	rat 2	rat 3	rat 4	rat 5	rat 6	rat 7	rat 8	rat 9	rat 10	mean	SDEV	SEM
Sham	742.4	663.7	-1369	74.8	217.9	661.9	579.1	-398.1	1976	262.4	341.11	860.279	272.044		Sham	-20.33	-32.07	69.18	15.86	-66.58	-134.8	11.95	-12.67	-121.4	-26.44	-31.73	62.1428	19.6513
CLP- 2P-Sal	218.1	112	783.4	288.5	-103.4	278	587.7	6.45			271.344	293.123	103.635		CLP- 2P-Sal	12.45	7.413	4.345	-18.53	-54.23	78.29	52.86	-2.12			10.0598	40.7632	14.412
CLP-3p-Sal	285	9.15	-174.9	48.23		-71.42	7.565	216	-269.1	52.12	11.405	173.205	57.735		CLP-3p-Sal	-19.64	85.69	-12.1	-20.51		-17.59	-10.98	13.37	13.88	83.24	12.8178	42.6427	14.2142
CLP-3P-NIC	366.9	930.8	780.8	-26.48	3989	669.9	318.6				1004.22	1354.9	512.105		CLP-3P-NIC	0.755	87.59	-34.23	-29.47	104.3	-140.4	47.54				5.155	84.0411	31.7645
CLP-3P-NIC25	564	118.2	148.7	599.8	780.7	63.78	998.4				467.654	363.639	137.442		CLP-3P-NIC25	-79.69	-126.3	-590.4	-44.29	-112.1	21.12	-183.8				-159.351	200.782	75.8885
	LF
AUC	rat 1	rat 2	rat 3	rat 4	rat 5	rat 6	rat 7	rat 8	rat 9	rat 10	mean	SDEV	SEM
Sham	74.45	-79.5	61.28	-7.58	-107.3	-1.738	-15.7	29.1	29.29	-252.5	-27.0198	97.5243	30.8399
CLP- 2P-Sal	18.36	-50.4	46.98	19.77	-44.65	17.13	-39.54	6.25			-3.2625	36.4096	12.8727
CLP-3p-Sal	-3.15	1.781	-11.95	24.1		-6.2	1.85	-3.831	-0.75	-14	-1.35	11.0307	3.67689
CLP-3P-NIC	85.88	191.7	204.8	-12.2	289.2	55.82	80.6				127.971	103.946	39.2878
CLP-3P-NIC25	50.7	58.19	32.56	50.02	93.21	14.15	176.5				67.9043	53.6693	20.2851
	HF
AUC	rat 1	rat 2	rat 3	rat 4	rat 5	rat 6	rat 7	rat 8	rat 9	rat 10	mean	SDEV	SEM
Sham	349.1	-289.6	789.2	-94.15	-1364	1.762	-1190	79.1	-104.5	-498.6	-232.169	653.265	206.58
CLP- 2P-Sal	212.4	-358.3	258	-147.6	-380.5	-174.9	-170.9	118.2			-80.45	247.448	87.486
CLP-3p-Sal	-84.55	-94.45	-289.2	96.1		-172	-27.7	54.65	69.5	-49.15	-55.2	123.542	41.1808
CLP-3P-NIC	178	946.3	272.2	-25.12	-960.3	300.2	407.9				159.883	577.586	218.307
CLP-3P-NIC25	385.4	358.3	281.2	23.3	113.9	1190	556.4				415.5	384.426	145.299
	LF nu
AUC	rat 1	rat 2	rat 3	rat 4	rat 5	rat 6	rat 7	rat 8	rat 9	rat 10	mean	SDEV	SEM
Sham	52.09	-145.4	-107.5	51.85	814	-70.48	798.7	341	389	-1117	100.626	553.536	175.043
CLP- 2P-Sal	-83.1	53.35	-63.12	769.1	-282.8	215.7	-11.51	-275.7			40.24	336.991	119.144
CLP-3p-Sal	168.7	229.9	100.1	181.2		230.2	128.2	-124.5	-111.3	-207.5	66.1111	167.781	55.9269
CLP-3P-NIC	572	723.2	2528	-1341	2019	224	467.1				741.757	1260.46	476.409
CLP-3P-NIC25	482.4	165.8	172.1	613.5	736.9	-166.2	1127				447.357	429.355	162.281
	HF nu
AUC	rat 1	rat 2	rat 3	rat 4	rat 5	rat 6	rat 7	rat 8	rat 9	rat 10	mean	SDEV	SEM
Sham	347	260.2	107.5	-51.85	-814	551.9	-924.5	-516.5	-462.1	1037	-46.535	628.779	198.837
CLP- 2P-Sal	663.6	233.8	-747	-1396	-777.3	-518.9	-139.2	-120.4			-350.175	646.772	228.668
CLP-3p-Sal	87.75	480.6	100.1	181.2		230.2	-463.5	-166.4	89.95	206.5	82.9333	265.959	88.6531
CLP-3P-NIC	-1531	-1531	-3042	415.5	-2244	-225.2	-467.1				-1232.11	1210.51	457.53
CLP-3P-NIC25	-482.4	-1399	-282.6	-852.2	-47.95	1899	-2125				-470.021	1263.18	477.436
	LF/HF
AUC	rat 1	rat 2	rat 3	rat 4	rat 5	rat 6	rat 7	rat 8	rat 9	rat 10	mean	SDEV	SEM
Sham	-0.3667	-2.395	-1.121	0.55	11.15	-1.75		6.309	6.01	-14.55	0.426256	7.25263	2.29348
CLP- 2P-Sal	-1.75	0.25	0.9	14.25	-2.45	2.4	0.4813	-3			1.38516	5.51158	1.94864
CLP-3p-Sal	1.95	2.4	0.65	1.557		3.4	1.55	-1.2	-1.2	-2.25	0.761889	1.90689	0.635632
CLP-3P-NIC	11.1	11.15	46.2		30.95	3.15	7.814				18.394	16.6182	6.28108
CLP-3P-NIC25	5.25	3.475	2.438	7.556	10		16.2				7.4865	5.076	1.91855

## Sheet: Collective HRV
Δ SDNN
Time	Sham			clp-3p-sal			clp-2p-sal			clp-3p-nic			clp-3p-nic 25			CGS 2µg			CSC 40µg			CGS-NIC			CSC-NIC			CSC-CGS
	MEAN	SEM	SDEV	MEAN	SEM	SDEV	MEAN	SEM	SDEV	MEAN	SEM	SDEV	MEAN	SEM	SDEV	Mean	SEM	STDEV	Mean	SEM	STDEV	Mean	SEM	STDEV	Mean	SEM	STDEV	Mean	SEM	STDEV
0	0	0	0	0	0	0	0	0	0	0	0	0	0	0	0	0	0	0	0	0	0	0	0	0	0	0	0	0	0	0
10	0.92601	0.638974	2.02061	-0.02842	0.235435	0.744511	-0.129713	0.207975	0.588242	0.828671	0.425337	1.12534	0.719457	0.446107	1.18029	-0.374371	0.315944	0.835909	-0.0163571	0.319882	0.846329	1.03013	0.620337	1.64126	0.60375	0.327964	0.927623	0.2039	0.277774	0.785663
20	0.38499	0.574552	1.81689	-0.53853	0.184855	0.584563	0.147375	0.235717	0.66671	0.936986	0.448748	1.18728	0.7556	0.459371	1.21538	-0.698614	0.336483	0.89025	0.180943	0.45364	1.20022	1.39497	0.572808	1.51551	0.493837	0.381814	1.07993	0.954663	0.754029	2.13272
30	0.510986	0.749472	1.98292	-0.16551	0.176438	0.557946	0.293275	0.255134	0.721628	1.32217	0.774384	2.04883	0.918814	0.455286	1.20457	-0.288786	0.305879	0.80928	-0.189143	0.530597	1.40383	1.22211	0.57838	1.53025	0.808825	0.410436	1.16089	0.215237	0.465116	1.31555
40	-0.29864	0.458135	1.44875	-0.36272	0.299229	0.946246	0.461713	0.539981	1.5273	1.28203	0.419032	1.10865	1.52054	0.809995	2.14305	-0.306829	0.326201	0.863046	-0.814243	0.414202	1.09587	0.695543	0.408753	1.08146	1.15154	0.724109	2.04809	0.716163	0.410129	1.16002
50	0.401956	0.437962	1.31388	-0.348922	0.270696	0.812089	0.211275	0.576879	1.63166	1.69637	0.745051	1.97122	1.23616	0.532318	1.40838	-0.0289429	0.401288	1.06171	-0.795343	0.551843	1.46004	0.982457	0.690177	1.82604	0.273013	0.282302	0.798471	0.328025	0.649144	1.83606
60	-0.44489	0.315979	0.999213	-0.206222	0.255247	0.765741	0.299363	0.509089	1.43992	1.0205	0.388664	1.02831	1.33446	0.407609	1.07843	-0.219429	0.378319	1.00094	0.255529	0.603444	1.59656	1.41084	0.465615	1.2319	0.660388	0.325475	0.920583	-0.321425	0.236665	0.66939
70	0.456137	0.583472	1.65031	-0.0725111	0.226703	0.680109	0.190688	0.315975	0.893711	1.44291	0.408619	1.0811	1.52466	0.504694	1.3353	-0.392743	0.322304	0.852736	-0.199043	0.612605	1.6208	1.24753	0.468875	1.24053	0.116525	0.223202	0.63131	0.092375	0.318871	0.901902
80	-0.328087	0.646599	1.82886	-0.126422	0.195815	0.587444	0.406	0.46591	1.31779	1.68404	0.589995	1.56098	1.79666	0.516116	1.36551	-0.00144286	0.327018	0.865208	-0.426271	0.602351	1.59367	1.03504	0.377602	0.99904	0.246225	0.180538	0.510638	-0.246875	0.391077	1.10613
90	-0.72739	0.424676	1.34294	-0.277689	0.349774	1.04932	0.539675	0.483249	1.36683	1.1916	0.583497	1.54379	1.72154	0.565035	1.49494	-0.503214	0.367699	0.972841	0.405267	0.527305	1.29163	1.43591	0.361779	0.957177	0.867688	0.401026	1.13427	-0.0309125	0.129254	0.365586
100	0.54927	0.507994	1.60642	-0.446233	0.227112	0.681335	0.277975	0.374757	1.05997	1.55001	0.523451	1.38492	1.30956	0.355316	0.940079	-0.687243	0.33188	0.878072	1.00396	0.813568	1.81919	1.47254	0.222988	0.589971	0.646175	0.651131	1.84168	0.270037	0.512924	1.45077
110	-0.1232	0.553976	1.56688	-0.660422	0.194158	0.582473	0.3079	0.432844	1.22427	1.58801	0.660712	1.74808	1.30103	0.708904	1.87558	-1.00293	0.358237	0.947806	0.146629	0.827873	2.19035	1.49637	0.556099	1.4713	0.391687	0.323335	0.91453	0.411263	0.403539	1.14138
120	0.78146	0.749667	2.37066	-0.104789	0.264483	0.793449	-0.035925	0.344098	0.973255	2.09751	1.10741	2.92992	0.794186	0.433193	1.14612	-1.14353	0.212458	0.562112	0.3019	0.645693	1.70834	1.09604	0.455731	1.20575	0.331438	0.255571	0.722864	0.235238	0.423905	1.19898
Δ RMSSD
Time	Sham			clp-3p-sal			clp-2p-sal			clp-3p-nic			clp-3p-nic 25			CGS 2µg			CSC 40µg			CGS-NIC			CSC-NIC			CSC-CGS
	MEAN	SEM	SDEV	MEAN	SEM	SDEV	MEAN	SEM	SDEV	MEAN	SEM	SDEV	MEAN	SEM	SDEV	Mean	SEM	STDEV	Mean	SEM	STDEV	Mean	SEM	STDEV	Mean	SEM	STDEV	Mean	SEM	STDEV
0	0	0	0	0	0	0	0	0	0	0	0	0	0	0	0	0	0	0	0	0	0	0	0	0	0	0	0	0	0	0
10	0.16747	0.738412	2.33506	0.04604	0.297208	0.939855	-0.25175	0.21299	0.602427	1.461	0.252886	0.565471	0.778386	0.291381	0.770922	-0.339567	0.705094	1.72712	0.687063	0.508727	1.4389	0.9313	0.381605	0.934737	0.694633	0.441463	1.08136	1.20955	0.576082	1.62941
20	-0.29813	0.726372	2.29699	-0.52131	0.197069	0.623188	-0.214512	0.178415	0.504633	0.8393	0.524162	1.17206	0.726043	0.553143	1.46348	-0.76495	0.647554	1.58618	-0.057425	0.420971	1.19069	0.361283	0.322772	0.790626	0.672	0.473095	1.15884	1.61468	0.937273	2.65101
30	0.02174	0.787934	2.49167	-0.37949	0.24034	0.760023	-0.284087	0.200754	0.567817	1.69126	0.842504	1.8839	0.699329	0.390582	1.03338	0.0176333	0.462802	1.13363	-0.208488	0.378603	1.07085	0.489217	0.474473	1.16222	0.590617	0.269726	0.660691	0.6041	0.672702	1.90269
40	-1.03532	0.698435	2.20864	-0.63495	0.329133	1.04081	0.423638	0.661471	1.87092	1.08853	0.349824	0.699649	1.07262	0.609375	1.61225	-0.13665	0.299757	0.734252	-0.314063	0.362454	1.02518	0.0630667	0.439373	1.07624	1.63338	1.17342	2.87428	0.796388	0.612056	1.73116
50	-0.09805	0.536623	1.69695	-0.363989	0.284642	0.853927	-0.4973	0.450751	1.27492	1.23146	0.490847	1.09757	1.02527	0.413329	1.09357	-0.740317	0.393649	0.96424	-0.785475	0.569835	1.61174	-0.506067	0.589007	1.44277	0.322517	0.432213	1.0587	0.3969	0.743208	2.10211
60	-0.8916	0.525278	1.66108	-0.499589	0.270515	0.811545	-0.440538	0.325152	0.919669	0.56722	0.509197	1.1386	1.17791	0.513577	1.3588	-0.322117	0.719665	1.76281	0.535513	0.800601	2.26444	-0.583433	0.420591	1.03023	-0.170367	0.22984	0.562991	-0.422037	0.396006	1.12007
70	0.292011	0.573888	1.72166	-0.222611	0.196662	0.589986	-0.559212	0.342618	0.96907	0.8551	0.236005	0.527723	1.45286	0.386579	1.02279	-1.0238	0.507647	1.24348	-0.109888	0.534023	1.51045	-0.237983	0.531466	1.30182	-0.29035	0.20895	0.511821	-0.271425	0.325477	0.920589
80	0.381033	0.666928	2.00078	0.111056	0.230621	0.691862	-0.0670875	0.400488	1.13275	0.78178	0.312743	0.699315	1.24351	0.637121	1.68566	-1.02343	0.455424	1.11556	-0.219188	0.46138	1.30498	-0.645633	0.260969	0.63924	-0.336133	0.310083	0.759546	-1.0067	0.40654	1.14987
90	-1.08426	0.536273	1.69584	-0.3396	0.372089	1.11627	0.160737	0.354097	1.00154	0.63476	0.556196	1.24369	1.25003	0.613412	1.62293	-1.04922	0.48553	1.1893	-0.232486	0.396769	1.04975	0.421167	0.77189	1.89074	0.200317	0.205578	0.50356	-0.47295	0.421807	1.19305
100	-0.31571	0.520526	1.64605	-0.445144	0.35167	1.05501	-0.176162	0.402712	1.13904	0.85328	0.666842	1.4911	0.529543	0.428969	1.13495	-0.8046	0.574475	1.40717	0.357657	0.56228	1.48765	-0.224083	0.608702	1.49101	0.417233	0.79994	1.95944	0.319813	0.790239	2.23513
110	0.29632	0.925335	2.92617	-0.815667	0.362225	1.08667	-0.886813	0.430056	1.21638	1.1302	0.701834	1.56935	-0.0619	0.396791	1.04981	-1.26148	0.588782	1.44222	-0.249537	0.603374	1.7066	-0.71305	0.436309	1.06873	0.0731167	0.383235	0.938731	0.211375	0.729511	2.06337
120	0.01154	0.755483	2.38905	-0.327122	0.404899	1.2147	-0.858937	0.246238	0.696467	1.15037	1.3351	2.6702	0.35048	0.407537	1.07824	-1.18007	0.529491	1.29698	-0.117387	0.611006	1.72819	-0.4973	0.576203	1.4114	0.02645	0.267301	0.654751	0.278838	0.579546	1.6392
Δ RANGE
Time	Sham			clp-3p-sal			clp-2p-sal			clp-3p-nic			clp-3p-nic 25			CGS 2µg			CSC 40µg			CGS-NIC			CSC-NIC			CSC-CGS
	MEAN	SEM	SDEV	MEAN	SEM	SDEV	MEAN	SEM	SDEV	MEAN	SEM	SDEV	MEAN	SEM	SDEV	Mean	SEM	STDEV	Mean	SEM	STDEV	Mean	SEM	STDEV	Mean	SEM	STDEV	Mean	SEM	STDEV
0	0	0	0	0	0	0	0	0	0	0	0	0	0	0	0	0	0	0	0	0	0	0	0	0	0	0	0	0	0	0
10	6.97613	10.2348	32.3654	-0.64408	3.61274	11.4245	1.9548	-3.3389	-2.32986	5.0689	3.87127	10.2424	7.77004	3.85776	10.2067	-3.69179	1.45579	3.85166	-5.65552	7.69603	21.7677	7.6436	6.61538	17.5026	4.60278	3.25942	9.21904	-3.53051	2.29797	6.49964
20	-0.63175	5.1371	16.2449	-5.21785	2.22149	7.02496	-1.2399	11.2461	-1.06826	15.5024	9.14004	24.1823	5.90701	2.31012	6.11201	-6.76169	2.09686	5.54777	-7.71782	7.11866	20.1346	3.88666	4.55893	12.0618	0.970038	2.14537	6.06801	10.4273	11.6168	32.8573
30	10.5015	9.39258	29.7019	-3.48084	2.54908	8.06091	-1.438	3.4608	0.443513	8.53226	4.21276	11.1459	6.14034	2.40267	6.35686	-1.09321	3.79644	10.0444	-9.77081	9.18573	25.9812	6.34079	5.88345	15.5661	9.09031	3.51768	9.94951	-6.85524	2.68927	7.60642
40	-7.93719	6.03706	19.0909	-6.74644	2.20222	6.96404	0.3929	-4.329	1.94816	7.02807	2.4749	6.54798	22.8244	15.3382	40.581	2.05519	3.08693	8.16724	-10.0085	8.2938	23.4584	1.42391	3.56604	9.43485	18.3804	18.2808	51.706	-4.16144	5.76263	16.2992
50	14.0074	13.4917	42.6645	-1.23943	5.06211	15.1863	-2.9309	-1.3778	-3.32669	11.2046	6.16492	16.3108	8.54483	2.85572	7.55553	0.391886	3.88082	10.2677	-8.55131	10.1115	28.5998	3.17143	5.05622	13.3775	-1.52535	2.92771	8.2808	-5.29358	3.65882	10.3487
60	-0.49674	9.36677	29.6203	-1.5225	3.43869	10.3161	2.4031	2.9091	-0.802512	9.2001	3.55279	9.39979	14.3378	6.25513	16.5495	2.3461	4.66044	12.3304	6.4844	13.0634	36.9489	1.20391	2.25601	5.96885	2.20159	3.54568	10.0287	-2.18202	3.26421	9.23257
70	14.8341	13.7591	43.5101	-0.915089	3.2485	9.74551	-1.1639	4.2178	-2.24884	9.87936	2.87168	7.59776	11.3747	3.03265	8.02364	0.6164	2.37733	6.28981	-4.82611	10.4659	29.6019	7.18066	7.23973	19.1545	2.32603	3.77075	10.6653	-4.31449	3.33845	9.44256
80	26.7586	19.2864	60.9889	-2.39328	3.47569	10.4271	23.7001	21.7954	4.94137	12.2444	4.8895	12.9364	16.827	3.85993	10.2124	3.94199	3.04302	8.05108	-5.96195	9.82944	27.8018	-0.497286	3.43831	9.09691	1.07629	1.44947	4.09971	-9.46598	7.03399	19.8951
90	-12.138	5.12922	16.22	-1.15719	3.49147	10.4744	16.8932	31.1947	5.93086	8.35726	2.71187	7.17494	13.4005	4.59821	12.1657	-1.45759	2.60545	6.89337	54.4464	56.9443	161.063	6.30129	4.38099	11.591	2.62116	3.00782	8.5074	-6.26666	4.35285	12.3117
100	16.2187	14.3551	45.3948	1.12424	3.49315	10.4794	1.4062	22.5387	8.25464	11.1545	3.3093	8.75558	7.42666	1.74757	4.62363	-2.701	2.94686	7.79666	17.9634	18.2597	51.6462	8.27164	5.54713	14.6763	12.1085	13.6995	38.748	-3.23414	4.99078	14.1161
110	25.0597	20.9318	66.192	-5.231	2.13544	6.40632	6.6567	-0.5985	0.572575	31.2235	15.7093	41.563	7.1653	3.39472	8.98159	-3.63414	2.78405	7.3659	-6.30311	8.98943	25.4259	4.874	3.68018	9.73684	4.20199	3.99074	11.2875	-1.71923	5.59397	15.8221
120	5.23269	14.5433	45.9901	-1.71977	2.66657	7.99972	1.1928	7.4601	-0.1697	41.9557	20.2933	53.6909	7.18259	2.33156	6.16874	-4.49013	2.34266	6.1981	-7.7142	8.04656	22.7591	2.35834	3.92124	10.3746	1.461	1.93529	5.47383	-4.20116	4.72377	13.3608
Δ HR
Time	Sham			clp-3p-sal			clp-2p-sal			clp-3p-nic			clp-3p-nic 25			CGS 2µg			CSC 40µg			CGS-NIC			CSC-NIC			CSC-CGS
	MEAN	SEM	SDEV	MEAN	SEM	SDEV	MEAN	SEM		MEAN	SEM	SDEV	MEAN	SEM	SDEV	Mean	SEM	STDEV	Mean	SEM	STDEV	Mean	SEM	STDEV	Mean	SEM	STDEV	Mean	SEM	STDEV
0	0	0	0	0	0	0	0	0	0	0	0	0	0	0	0	0	0	0	0	0	0	0	0	0	0	0	0	0	0	0
10	-1.35252	8.34503	26.3893	-4.47552	4.64642	14.6933	3.40019	11.2449	31.8053	-4.49959	12.9549	34.2755	12.8107	17.0177	45.0247	1.45277	8.44179	23.877	-20.9841	10.0977	28.5607	-52.7667	15.0589	42.5931	-23.0168	13.0001	36.7697	-6.44064	8.85988	25.0595
20	-6.21364	7.43486	23.5111	-4.25786	4.46984	14.1349	-2.80615	6.93774	19.6229	10.3709	18.4888	48.9167	-2.98126	17.7633	46.9972	0.367157	8.03742	22.7333	-21.3416	9.66225	27.329	-33.2483	12.7274	35.9986	-18.8811	10.7842	30.5022	-13.081	10.2608	29.0218
30	-8.82561	6.553	20.7224	-4.96492	3.71218	11.739	11.3108	10.9917	31.0892	6.8198	12.417	32.8523	-7.42854	16.2069	42.8794	2.20819	6.53022	18.4702	-24.7406	12.3662	34.9768	-27.8836	12.7374	36.0267	-15.9199	12.6122	35.6728	-8.87335	8.76425	24.789
40	-6.20618	7.16172	22.6473	-10.878	6.31136	19.9583	0.5366	14.4404	40.8437	-2.36196	13.0912	34.6361	-12.7823	8.8227	23.3427	2.82531	6.14554	17.3822	-24.9571	14.1671	40.0705	-22.8839	12.0675	34.1321	-9.16858	13.177	37.2702	-11.9156	8.53139	24.1304
50	-6.72041	8.06059	25.4898	-9.39798	7.3795	22.1385	6.85295	10.5015	29.7026	-9.12186	11.2004	29.6334	-10.2187	7.85476	20.7817	-3.33236	7.37524	20.8603	-25.2727	14.2212	40.2236	-13.0731	15.1755	42.9228	-7.24303	11.7595	33.261	-4.11159	9.5634	27.0494
60	-8.0048	10.3278	32.6594	-6.86494	9.8807	29.6421	-1.51086	9.73006	27.5208	-11.056	8.4238	22.2873	2.90696	12.5258	33.1402	-7.11973	6.29893	17.8161	-26.533	12.6064	35.6563	-20.0425	15.0738	42.6351	-3.69124	10.3129	29.1692	3.01803	6.44489	18.2289
70	-9.45552	10.4503	33.0467	-8.91088	8.86583	26.5975	-7.52927	8.79587	24.8785	-0.5729	6.38808	16.9013	-9.72244	14.8916	39.3994	0.0992714	6.56214	18.5605	-26.0114	12.9282	36.5664	-16.5525	13.8791	39.256	-7.78538	10.4003	29.4165	4.3596	3.62064	10.2407
80	-4.63274	9.74393	30.813	-10.6924	10.2627	30.7882	-9.61726	10.2143	28.8904	6.64324	9.76325	25.8311	-3.4395	12.2449	32.3969	4.41464	7.0233	19.8649	-32.6954	12.6155	35.6821	-12.7468	13.325	37.6887	-2.62435	8.25978	23.3622	3.20919	6.80238	19.24
90	-2.6085	10.4707	33.1113	-1.67782	7.49625	22.4888	-6.48131	12.5294	35.4385	12.0628	9.44829	24.9978	4.83084	19.518	51.6398	6.42356	9.90865	28.0259	-32.0729	13.404	37.9123	-20.4152	12.833	36.2973	-1.00263	7.34722	20.7811	4.51364	6.25151	17.6819
100	-1.16746	13.8806	43.8944	-2.83126	9.64736	28.9421	-3.86499	13.2621	37.5109	14.1238	9.04862	23.9404	11.6415	17.3336	45.8603	-15.4095	9.59042	27.1258	-32.8815	15.5637	44.0208	-20.7153	16.1516	45.6838	4.03096	8.57825	24.2629	-1.659	5.77831	16.3435
110	-8.11445	10.4881	33.1663	-4.12724	11.2553	33.766	-6.61191	13.5675	38.3746	36.8756	16.1077	42.6169	20.3054	11.554	30.569	-2.00919	9.9715	28.2037	-25.9715	15.1337	42.8046	-12.3443	18.2053	51.4923	-3.42061	10.2976	29.126	5.2652	7.54996	21.3545
120	-11.4889	10.8994	34.4669	-5.50993	12.2757	36.8272	-3.89729	9.20422	26.0335	39.7214	18.4599	48.8403	23.0143	16.4033	43.399	6.32614	9.50324	26.8792	-24.2976	14.7517	41.7241	-17.6796	14.8724	42.0654	3.75012	12.102	34.2297	2.41491	7.79793	22.0559
Δ TOTAL POWER
Time	Sham			clp-3p-sal			clp-2p-sal			clp-3p-nic			clp-3p-nic 25			CGS 2µg			CSC 40µg			CGS-NIC			CSC-NIC			CSC-CGS
	MEAN	SEM	SDEV	MEAN	SEM	SDEV	MEAN	SEM	SDEV	MEAN	SEM	SDEV	MEAN	SEM	SDEV	Mean	SEM	STDEV	Mean	SEM	STDEV	Mean	SEM	STDEV	Mean	SEM	STDEV	Mean	SEM	STDEV
0	0	0	0	0	0	0	0	0	0	0	0	0	0	0	0	0	0	0	0	0	0	0	0	0	0	0	0	0	0	0
10	5.483	6.12534	18.376	0.71406	1.29018	4.07992	-0.4395	1.22232	3.45724	5.18214	2.25885	5.97636	3.38833	1.05043	2.77918	-2.02844	0.857182	2.42448	2.07752	2.78142	6.81307	5.88084	2.52474	7.14103	4.81002	3.15341	7.05124	0.75995	1.91969	5.4297
20	1.27094	4.291	12.873	-1.60883	0.946183	2.99209	0.076725	0.832368	2.35429	9.68641	4.70958	12.4604	6.23817	4.09753	10.8411	-4.76521	1.42212	4.02238	2.00513	4.52661	11.0879	7.29786	2.59984	7.35345	7.49076	4.02144	8.9922	6.41149	6.50307	18.3935
30	8.70779	5.17974	15.5392	-0.76741	0.667952	2.11225	1.73813	1.1573	3.27333	10.0652	5.3949	14.2736	6.64093	1.92042	5.08096	-2.27583	0.670292	1.89587	-1.49457	1.55309	3.80429	7.68983	2.51418	7.11116	7.50124	4.87647	10.9041	3.69605	4.34041	12.2765
40	-4.45081	2.14718	6.44155	-0.57159	2.80714	8.87695	4.78521	3.39254	9.59554	11.8394	4.34634	11.4993	10.6347	2.42364	6.41234	-2.46324	1.3728	3.88288	-4.69088	1.10009	2.69466	5.8587	1.63409	4.62191	7.2806	5.03943	11.2685	5.32895	3.25277	9.20022
50	-0.696678	2.59274	7.77822	-1.30298	1.07332	3.21997	4.07188	3.97426	11.2409	10.3469	3.05711	8.08836	8.44881	4.10269	10.8547	-2.43181	1.30662	3.69567	-3.67767	1.09785	2.68917	5.51639	2.8609	8.09185	4.30444	1.87473	4.19203	3.99109	5.16352	14.6046
60	-4.65956	2.5856	7.75679	-0.689933	0.837871	2.51361	0.478375	1.93376	5.46949	13.3841	6.90709	18.2744	6.6119	1.66894	4.41559	-3.8113	1.94582	5.5036	0.730717	2.17939	5.33839	9.95294	3.13676	8.87208	5.24752	1.60228	3.5828	-1.49346	1.19168	3.37058
70	3.8627	2.95104	8.85313	0.378967	0.67332	2.01996	1.63189	1.73274	4.90094	13.9242	7.39369	19.5619	13.3386	3.90511	10.3319	-3.19731	0.953214	2.6961	-2.43057	1.41595	3.46836	7.26623	2.62364	7.42078	7.96178	2.71864	5.43728	-2.35031	3.51647	9.94607
80	-4.9379	3.40687	10.2206	1.51927	1.1648	3.49439	2.10795	1.648	4.66125	12.6846	5.96618	15.785	12.1152	4.6174	12.2165	-3.7164	1.36693	3.86627	-2.27108	1.92786	4.72227	9.7471	3.2758	9.26536	7.07162	1.48225	2.9645	-4.73699	2.95321	8.35295
90	-6.87618	2.88732	8.66196	-0.2836	1.72835	5.18504	2.56104	1.87717	5.30943	11.4063	5.89558	15.5982	12.7473	3.46384	9.16445	-4.46307	1.68848	4.77574	1.34027	1.0996	2.19919	11.716	4.14113	11.7129	6.52856	1.80522	4.0366	-1.68776	2.75752	7.79944
100	-0.712389	3.64718	10.9416	-1.46904	1.17002	3.51006	1.30091	1.92276	5.43839	12.4663	4.10211	10.8532	7.11644	2.07469	5.48911	-4.4106	1.21576	3.43869	5.78352	2.37282	5.8122	9.86684	2.7887	7.88763	3.00568	1.70158	3.40316	5.63644	5.84259	16.5253
110	-4.56187	3.10328	9.30983	-2.46417	1.32016	3.96049	1.91434	2.15981	6.10887	17.2651	4.67884	12.379	7.9333	2.74819	7.27103	-5.66393	1.43687	4.06407	5.18948	3.6397	8.13862	9.88137	2.75099	7.78098	4.76272	1.25713	2.81103	1.9357	2.33163	6.59484
120	-0.300789	5.6688	17.0064	0.0198889	1.37586	4.12759	0.747538	1.71855	4.8608	10.138	4.8274	12.7721	5.51814	2.73473	7.23543	-6.10796	1.45742	4.1222	3.72557	2.40256	4.80512	10.4265	3.10022	8.76874	3.17496	1.15278	2.5777	2.97976	3.78513	10.706
Δ VLF
Time	Sham			clp-3p-sal			clp-2p-sal			clp-3p-nic			clp-3p-nic 25			CGS 2µg			CSC 40µg			CGS-NIC			CSC-NIC			CSC-CGS
	MEAN	SEM	SDEV	MEAN	SEM	SDEV	MEAN	SEM	SDEV	MEAN	SEM	SDEV	MEAN	SEM	SDEV	Mean	SEM	STDEV	Mean	SEM	STDEV	Mean	SEM	STDEV	Mean	SEM	STDEV	Mean	SEM	STDEV
0	0	0	0	0	0	0	0	0	0	0	0	0	0	0	0	0	0	0	0	0	0	0	0	0	0	0	0	0	0	0
10	4.85683	3.84811	12.1688	0.39658	0.808058	2.55531	0.519425	0.81301	2.29954	1.3603	1.6969	4.48958	1.84723	0.577009	1.52662	-1.61179	1.3504	3.57282	0.633325	1.90056	5.37561	2.0134	1.5417	4.07896	1.62079	1.04353	2.95155	-3.5351	1.56214	4.41841
20	2.75576	2.55892	8.09202	-0.36943	0.700508	2.2152	0.708188	0.637746	1.80382	6.34073	4.80165	12.704	3.14613	2.43117	6.43227	-3.16451	1.13893	3.01331	1.99323	2.36029	6.67592	4.48969	1.88252	4.98067	2.07728	1.57644	4.45883	-2.9479	1.11006	3.13972
30	8.5379	4.44458	14.055	-0.01206	0.319775	1.01122	2.54624	0.794512	2.24722	5.98454	2.84786	7.53474	3.60109	1.49387	3.95241	-3.90271	1.37241	3.63106	-0.328013	1.29189	3.654	4.6624	1.46055	3.86426	3.09373	2.39315	6.76886	-2.62359	1.39751	3.95277
40	-0.06008	1.504	4.75607	-0.07489	0.637775	2.01682	1.86586	1.35619	3.83589	7.99066	5.32542	14.0898	4.99224	2.24539	5.94074	-2.89509	1.18753	3.14192	-2.49624	1.58453	4.48171	4.08986	1.47025	3.88992	2.92787	2.44669	6.92029	-0.687638	1.88861	5.3418
50	0.24903	2.20872	6.98459	-0.358833	0.69044	2.07132	4.79879	3.12727	8.84524	9.2708	4.13931	10.9516	3.6708	1.6682	4.41364	-1.70823	1.4406	3.81148	-0.59975	1.66963	4.72242	5.3646	2.19977	5.82005	1.29621	0.808008	2.28539	-1.62996	1.28543	3.63574
60	-0.82244	2.64309	8.35819	0.426344	0.604177	1.81253	1.91445	1.02116	2.88829	12.4571	7.52197	19.9013	1.68239	2.13575	5.65066	-3.9212	1.46606	3.87882	1.6588	1.51073	4.27298	10.6249	3.33837	8.83248	2.87453	1.24169	3.51203	-2.574	0.733036	2.07334
70	6.4049	3.54899	11.2229	0.695389	0.968746	2.90624	2.81828	1.53381	4.33827	11.3274	7.69397	20.3563	5.87367	2.73313	7.23119	-1.38343	0.577127	1.52694	-0.674913	1.37133	3.8787	6.38604	2.15963	5.71383	3.53908	2.22321	6.28817	-2.1138	1.32649	3.75189
80	0.6093	3.17845	10.0511	0.308567	1.01609	3.04827	1.83235	0.989842	2.79969	9.47459	5.43996	14.3928	5.71867	4.16826	11.0282	-2.17667	1.31819	3.4876	-0.565263	1.68523	4.76655	10.208	3.04598	8.0589	3.48761	1.66669	4.71411	-2.06672	1.75749	4.97092
90	2.08759	4.28131	13.5387	0.3034	1.15555	3.46664	2.17239	1.55198	4.38966	11.4335	8.19304	21.6767	2.59051	2.09493	5.54265	-3.29106	1.46663	3.88033	6.51006	2.25071	6.36598	7.67273	3.06069	8.09782	3.1098	1.58493	4.48286	-2.30328	1.84713	5.22446
100	5.89534	3.64086	11.5134	-0.212789	0.594203	1.78261	2.35768	1.01149	2.86092	12.2467	6.53183	17.2816	5.01434	1.99418	5.27609	-3.3042	0.620771	1.64241	5.55922	2.56148	7.24495	7.76504	1.90969	5.05256	0.355738	0.914148	2.5856	-0.2637	1.20521	3.40886
110	1.79306	2.05612	6.50203	-0.473589	0.502848	1.50855	3.95108	1.33037	3.76285	9.80223	2.91785	7.71991	6.46933	2.2898	6.05823	-3.68599	0.708955	1.87572	6.88619	2.68152	7.58449	10.0422	2.21924	5.87154	1.99039	1.30949	3.70379	-0.871475	1.6997	4.80749
120	3.44542	3.26259	10.3172	1.34647	0.877355	2.63206	2.8857	1.51793	4.29335	5.28663	1.68546	4.4593	4.46379	2.72098	7.19904	-4.4731	0.962556	2.54668	7.16004	2.65857	7.51958	9.03427	2.60187	6.8839	1.40872	1.10959	3.1384	-1.03667	1.39393	3.94263
Δ LF ms2
Time	Sham			clp-3p-sal			clp-2p-sal			clp-3p-nic			clp-3p-nic 25			CGS 2µg			CSC 40µg			CGS-NIC			CSC-NIC			CSC-CGS
	MEAN	SEM	SDEV	MEAN	SEM	SDEV	MEAN	SEM	SDEV	MEAN	SEM	SDEV	MEAN	SEM	SDEV	Mean	SEM	STDEV	Mean	SEM	STDEV	Mean	SEM	STDEV	Mean	SEM	STDEV	Mean	SEM	STDEV
0	0	0	0	0	0	0	0	0	0	0	0	0	0	0	0	0	0	0	0	0	0	0	0	0	0	0	0	0	0	0
10	0.49268	0.71182	2.25097	-0.00503	0.084403	0.266906	-0.068375	0.114009	0.322465	1.067	0.566492	1.4988	0.233986	0.159274	0.421399	-0.00425714	0.198138	0.524224	0.415563	0.390387	1.10418	0.343971	0.124212	0.328633	0.10665	0.0474292	0.13415	0.197312	0.348607	0.986009
20	0.20224	0.414665	1.31129	-0.06153	0.0495251	0.156612	-0.090925	0.0987895	0.279419	1.47099	1.03547	2.7396	0.526771	0.257932	0.682424	-0.0881429	0.149603	0.395813	0.162675	0.298279	0.843659	0.395557	0.121647	0.321847	0.242312	0.16676	0.471669	2.09633	1.56087	4.4148
30	0.01294	0.343882	1.08745	-0.01382	0.0358453	0.113353	-0.158413	0.0793171	0.224343	0.594057	0.358914	0.949597	0.181929	0.141689	0.374875	0.363071	0.542833	1.4362	-0.150388	0.142495	0.403037	0.672757	0.240529	0.636381	0.351337	0.277355	0.78448	2.03454	1.901	5.37683
40	-0.72099	0.264573	0.836653	0.06417	0.196432	0.621173	0.285625	0.403035	1.13996	0.642386	0.390541	1.03327	0.604257	0.149646	0.395926	0.367057	0.235115	0.622057	-0.0358375	0.160944	0.455219	0.700871	0.215262	0.56953	0.235113	0.265827	0.751873	1.45206	0.921746	2.60709
50	-0.05652	0.464757	1.46969	-0.122989	0.0441122	0.132336	-0.0676875	0.220659	0.624117	0.728386	0.388605	1.02815	0.492586	0.277727	0.734796	0.241271	0.137521	0.363846	-0.06425	0.191292	0.541056	0.320771	0.139402	0.368824	0.285937	0.126136	0.356766	2.08244	1.67973	4.75101
60	-0.62226	0.300999	0.951842	-0.0152222	0.0789138	0.236741	-0.130375	0.159608	0.45144	0.466843	0.29885	0.790683	0.578229	0.144593	0.382558	0.263843	0.363834	0.962615	0.256212	0.398258	1.12645	0.408443	0.173351	0.458643	0.0932625	0.103823	0.293657	1.08674	0.637827	1.80405
70	-0.12794	0.39239	1.24084	0.0439	0.0787555	0.236267	-0.1169	0.141199	0.399371	1.40069	0.746875	1.97605	0.804671	0.378825	1.00228	0.120114	0.16831	0.445306	-0.0487625	0.0967046	0.273522	0.7686	0.634269	1.67812	0.0474125	0.0746915	0.211259	0.58565	0.89824	2.54061
80	-0.54957	0.280944	0.888422	0.133878	0.106092	0.318275	0.09275	0.116083	0.328332	1.76213	1.07329	2.83967	0.805057	0.257232	0.680572	0.177443	0.197201	0.521744	-0.0501125	0.210997	0.596789	0.291257	0.270587	0.715906	0.168975	0.112721	0.318824	0.439837	0.753458	2.1311
90	-0.59949	0.256617	0.811495	0.0730556	0.0714611	0.214383	0.110913	0.134394	0.380125	1.0491	0.304753	0.806302	1.072	0.471643	1.24785	0.424	0.271142	0.717374	0.6115	0.367657	1.03989	1.57609	0.725617	1.9198	0.089475	0.0731264	0.206833	0.685275	0.69952	1.97854
100	-0.18362	0.416553	1.31726	-0.0186667	0.0574558	0.172367	0.015275	0.173581	0.490962	0.917229	0.520088	1.37602	0.6018	0.281881	0.745786	0.256571	0.261594	0.692113	0.449412	0.320749	0.907217	1.00391	0.250434	0.662585	0.102813	0.184849	0.522833	3.19526	2.50508	7.08543
110	-0.51342	0.321359	1.01623	-0.0449444	0.0515235	0.15457	-0.091875	0.161044	0.4555	1.87913	0.6776	1.79276	0.640443	0.2772	0.733401	0.153157	0.316671	0.837832	0.225788	0.15581	0.440697	0.446786	0.178274	0.471669	0.127537	0.0725226	0.205125	1.01682	0.612711	1.73301
120	-0.01482	0.452764	1.43176	-0.0219444	0.0494309	0.148293	-0.197063	0.120715	0.341433	1.62884	0.684661	1.81144	0.4288	0.172872	0.457376	0.563314	0.685863	1.81462	0.076	0.142198	0.402196	0.993729	0.416478	1.1019	0.0412875	0.101221	0.286296	1.81905	1.27945	3.61884
Δ HFms2
Time	Sham			clp-3p-sal			clp-2p-sal			clp-3p-nic			clp-3p-nic 25			CGS 2µg			CSC 40µg			CGS-NIC			CSC-NIC			CSC-CGS
	MEAN	SEM	SDEV	MEAN	SEM	SDEV	MEAN	SEM	SDEV	MEAN	SEM	SDEV	MEAN	SEM	SDEV	Mean	SEM	STDEV	Mean	SEM	STDEV	Mean	SEM	STDEV	Mean	SEM	STDEV	Mean	SEM	STDEV
0	0	0	0	0	0	0	0	0	0	0	0	0	0	0	0	0	0	0	0	0	0	0	0	0	0	0	0	0	0	0
10	1.78257	3.76127	11.8942	0.36559	0.606957	1.91937	-0.88095	0.586304	1.65832	2.25096	0.579746	1.53386	1.26744	0.590415	1.56209	-0.0629286	1.57013	4.15417	2.63354	0.838505	2.37165	3.65561	1.66005	4.39207	1.69274	1.28611	3.63766	4.21911	1.75525	4.96459
20	-0.97615	2.72172	8.60682	-0.93142	0.387365	1.22495	-0.4668	0.504194	1.42608	1.41461	2.53831	6.71573	2.7008	2.09155	5.53373	-1.36357	0.886407	2.34521	0.690575	0.705248	1.99474	2.23217	1.68229	4.45091	2.07201	1.2808	3.62264	7.22316	5.87921	16.6289
30	-1.14603	2.63362	8.32825	-0.5077	0.37153	1.17488	-0.912613	0.650467	1.8398	2.53393	2.36204	6.24937	2.78583	1.40487	3.71695	1.34544	1.37906	3.64864	1.05724	0.565858	1.60049	2.37636	1.87184	4.95242	1.18101	0.673714	1.90555	4.40249	3.44764	9.75139
40	-4.24273	2.07636	6.56602	-0.21803	1.96516	6.21438	2.1244	2.28295	6.45716	2.90416	4.30464	11.389	5.07873	2.69103	7.1198	0.0964143	0.511614	1.3536	0.6362	0.699022	1.97713	1.04689	1.23292	3.26199	0.896038	1.0991	3.10872	4.61803	2.45126	6.93321
50	-1.64868	2.90197	9.17684	-0.391811	0.528709	1.58613	-1.17565	1.13819	3.21929	0.318486	3.3347	8.82278	4.08753	2.16612	5.73101	-0.600871	0.604509	1.59938	-0.39395	0.659127	1.86429	-0.248614	1.35788	3.5926	0.533062	0.945131	2.67323	3.49132	3.1854	9.00966
60	-3.36307	2.66246	8.41943	-0.705344	0.608772	1.82631	-1.30471	1.0232	2.89405	0.400571	1.46902	3.88667	3.85527	1.55919	4.12522	0.275457	1.362	3.60351	1.34618	0.952862	2.6951	-0.855386	0.77187	2.04218	-0.120025	0.451284	1.27642	0.0216125	1.35086	3.82082
70	0.56842	3.23111	10.2177	-0.0859556	0.44815	1.34445	-1.03457	1.01791	2.87907	0.835557	1.15289	3.05027	6.39253	2.41065	6.37797	-1.37446	0.962734	2.54715	0.4895	0.721395	2.04041	0.284329	0.940163	2.48744	-0.525875	0.512192	1.4487	-0.857462	2.10171	5.94452
80	-2.50837	1.41183	4.4646	1.38897	1.14135	3.42404	0.03455	1.21377	3.43305	1.32427	0.750736	1.98626	5.03107	3.20864	8.48928	-1.09207	0.790772	2.09218	1.04369	0.694322	1.96384	-0.653143	0.716225	1.89495	-0.604013	0.557379	1.57651	-3.06503	1.24004	3.50737
90	-4.21212	1.64953	5.21627	-0.361222	0.808005	2.42402	0.049475	0.618852	1.75038	-1.21679	2.93975	7.77786	8.64801	3.49479	9.24634	-1.13707	0.965716	2.55504	1.55902	0.845286	2.39083	2.47331	2.53501	6.70702	0.013125	0.353883	1.00093	-0.134	2.24242	6.34251
100	-3.095	1.84579	5.8369	-0.927167	0.654751	1.96425	-1.41872	1.30858	3.70121	-0.845314	3.08257	8.15571	0.772657	1.05832	2.80004	-0.7256	1.10372	2.92016	2.24719	0.821278	2.32293	1.25794	1.64239	4.34535	0.031975	0.373061	1.05518	2.34015	2.65032	7.49624
110	-3.78276	1.95172	6.17187	-1.59707	0.916751	2.75025	-2.04231	1.29328	3.65795	4.53317	1.9422	5.13857	0.7329	1.22979	3.25372	-1.51191	1.03994	2.75141	0.89295	0.970425	2.74478	-0.406143	0.978083	2.58777	-0.138462	0.887286	2.50962	1.30466	2.24888	6.3608
120	-0.84238	3.11551	9.8521	-1.00878	1.11063	3.33188	-2.19627	0.906684	2.56449	2.66467	3.09508	8.1888	0.515943	1.91148	5.05731	-1.64136	0.917995	2.42879	1.41708	1.02796	2.9075	0.600257	1.54624	4.09098	-0.249212	0.444222	1.25645	2.11967	2.54502	7.19839
Δ Lfnu
Time	Sham			clp-3p-sal			clp-2p-sal			clp-3p-nic			clp-3p-nic 25			CGS 2µg			CSC 40µg			CGS-NIC			CSC-NIC			CSC-CGS
	MEAN	SEM	SDEV	MEAN	SEM	SDEV	MEAN	SEM	SDEV	MEAN	SEM	SDEV	MEAN	SEM	SDEV	Mean	SEM	STDEV	Mean	SEM	STDEV	Mean	SEM	STDEV	Mean	SEM	STDEV	Mean	SEM	STDEV
0	0	0	0	0	0	0	0	0	0	0	0	0	0	0	0	0	0	0	0	0	0	0	0	0	0	0	0	0	0	0
10	1.31172	1.17581	3.71825	-0.45182	0.730425	2.30981	0.531475	1.41001	3.98812	5.06287	2.40793	6.37077	1.97777	1.78567	4.72443	-0.587214	1.6308	4.31468	-2.11442	2.50747	7.09221	0.333586	2.2229	5.88124	0.111025	0.58337	1.65002	-0.59085	2.74426	7.76194
20	1.77029	1.43822	4.54806	0.73649	0.704927	2.22917	0.858013	0.789981	2.2344	5.20031	4.01045	10.6107	4.07354	1.35343	3.58083	2.45076	2.92702	7.74418	-1.53842	2.43487	6.88686	5.28661	2.53839	6.71594	0.602088	1.28984	3.64822	4.3721	2.62724	7.43097
30	1.00501	1.24597	3.94011	0.30844	0.587233	1.85699	-0.9004	1.31042	3.70642	2.69484	2.91992	7.72539	0.929286	1.48998	3.94213	-1.00899	5.03373	13.318	-4.63211	3.24791	9.18648	9.35521	4.83578	12.7943	1.93318	2.2368	6.32662	5.38003	3.47256	9.82188
40	-0.02712	1.80446	5.70621	0.52494	0.981864	3.10493	-1.93745	1.36381	3.85743	4.6417	3.89956	10.3173	4.26421	2.16612	5.73102	5.65663	3.25549	8.61321	-3.19661	2.98652	8.44716	10.9552	3.81712	10.0991	1.25815	1.96514	5.55825	6.67749	3.4797	9.84208
50	2.31194	3.25005	10.2776	-0.684067	0.858068	2.5742	-1.00157	1.16727	3.30153	7.01683	5.14866	13.6221	1.91101	1.0864	2.87435	6.22376	4.57096	12.0936	0.121637	3.46922	9.81244	12.2729	4.35967	11.5346	2.93955	0.991717	2.805	6.34172	3.42223	9.67952
60	0.80021	2.78875	8.81881	1.25291	0.983754	2.95126	1.25639	2.03793	5.76414	2.96224	4.38369	11.5982	2.86849	0.942439	2.49346	4.95457	5.44573	14.408	-2.59653	3.80334	10.7575	14.7747	5.74019	15.1871	1.95056	1.58209	4.47483	8.08573	3.60479	10.1959
70	0.60028	2.16533	6.84739	0.596556	0.900551	2.70165	2.10243	2.70894	7.66204	7.07897	5.62857	14.8918	3.75816	2.37462	6.28265	8.4176	5.3353	14.1159	-1.82566	3.1532	8.91859	8.36479	6.09397	16.1231	2.20168	1.27151	3.59637	5.5083	3.66118	10.3554
80	-1.79226	1.80117	5.6958	0.760867	1.13274	3.39822	0.45915	1.75564	4.9657	8.87899	5.7778	15.2866	5.39187	1.96899	5.20945	9.57527	3.69465	9.77513	-1.97075	3.76138	10.6388	6.98143	6.42475	16.9983	3.59169	1.54306	4.36444	9.34549	3.53868	10.0089
90	0.5913	1.83521	5.80345	1.30459	0.875445	2.62634	-0.006525	1.41536	4.00323	12.8863	6.34292	16.7818	4.63731	2.30127	6.08858	10.9707	3.54992	9.39222	3.94016	3.79839	10.7435	15.2299	6.33244	16.7541	1.52695	0.773721	2.18841	8.3184	3.07164	8.68792
100	1.77398	1.86744	5.90536	0.678389	0.855749	2.56725	0.396963	0.955437	2.70238	9.37669	6.71361	17.7625	5.20491	2.115	5.59577	9.34663	6.26011	16.5627	0.189863	4.08987	11.5679	14.5133	3.7163	9.8324	0.947338	1.93	5.45887	9.33705	3.2003	9.0518
110	1.18212	2.17708	6.88452	1.2851	0.890141	2.67042	2.03109	2.76999	7.83472	5.76321	5.26985	13.9427	6.49247	2.11555	5.59721	9.3218	5.83685	15.4429	2.30011	3.8243	10.8168	10.4783	2.26	5.9794	2.50399	1.57537	4.45582	9.29288	4.07827	11.5351
120	1.5738	1.58378	5.00835	1.37898	0.754289	2.26287	0.549725	1.19144	3.36991	6.22931	4.63084	12.2521	6.11976	2.00899	5.31528	11.0113	8.49568	22.4775	-0.222225	4.26957	12.0762	14.5241	2.1997	5.81987	1.30414	1.89642	5.3639	9.48676	2.89737	8.19499
Δ Hfnu
Time	Sham			clp-3p-sal			clp-2p-sal			clp-3p-nic			clp-3p-nic 25
	MEAN	SEM	SDEV	MEAN	SEM	SDEV	MEAN	SEM	SDEV	MEAN	SEM	SDEV	MEAN	SEM	SDEV
0	0	0	0	0	0	0	0	0	0	0	0	0	0	0	0
10	-0.25527	1.59306	5.03768	-0.29554	0.94523	2.98908	-4.19963	4.05106	11.4581	-10.2938	4.47526	11.8404	-3.19144	3.67909	9.73397
20	-0.11476	2.67821	8.46924	-2.24116	1.26801	4.00981	0.142663	1.14321	3.23347	-11.0893	4.13753	10.9469	-1.96826	4.74974	12.5666
30	-1.67866	1.37738	4.35567	-1.17031	0.783295	2.477	-5.35339	3.81813	10.7993	-7.8998	4.91541	13.0049	-0.100471	5.65259	14.9554
40	-0.41453	1.78346	5.63979	0.78679	1.09608	3.46612	-0.0219	2.50615	7.08847	-7.49096	5.01931	13.2798	-1.34114	4.37456	11.574
50	-1.62237	3.9242	12.4094	1.46699	1.24442	3.73325	-2.89469	3.28042	9.27844	-8.78601	4.80313	12.7079	-1.26093	2.36288	6.2516
60	-0.4041	3.24402	10.2585	2.00573	0.93228	2.79684	-1.06399	2.16145	6.1135	-6.3965	4.9411	13.0729	-4.4273	4.48284	11.8605
70	-0.11704	2.80548	8.87171	2.14633	0.669096	2.00729	-2.73349	3.71185	10.4987	-11.9953	5.39257	14.2674	-3.04003	5.20505	13.7713
80	0.90995	2.93261	9.27373	1.896	0.940128	2.82038	-3.23096	3.49863	9.89562	-12.0544	5.6368	14.9136	-6.24517	5.23823	13.859
90	-0.95344	2.51493	7.95291	1.34932	1.32848	3.98543	-2.94069	3.45879	9.78294	-16.859	6.41379	16.9693	-3.5749	4.82212	12.7581
100	-2.00715	2.07262	6.55421	1.68123	1.17456	3.52369	-5.67666	3.2019	9.05635	-12.877	6.06677	16.0512	-10.9053	5.85056	15.4791
110	1.45064	3.28258	10.3804	1.01553	1.80359	5.41078	-3.64072	2.68099	7.58299	-12.0919	4.49768	11.8997	-7.36491	4.56504	12.0779
120	0.65143	1.75785	5.55879	0.833956	1.67794	5.03383	-4.86852	2.88664	8.16466	-11.7603	4.1204	10.9016	-7.17254	5.08596	13.4562
Δ LF/HF
Time	Sham			clp-3p-sal			clp-2p-sal			clp-3p-nic			clp-3p-nic 25
	MEAN	SEM	SDEV	MEAN	SEM	SDEV	MEAN	SEM	SDEV	MEAN	SEM	SDEV	MEAN	SEM	SDEV
0	0	0	0	0	0	0	0	0	0	0	0	0	0	0	0
10	0.0203111	0.0211183	0.063355	-0.00574	0.0084056	0.0265808	0.0149125	0.0164473	0.04652	0.0758833	0.0368757	0.0903267	0.0284833	0.0267194	0.0706929
20	0.0262778	0.0239477	0.071843	0.00928	0.00807817	0.0255454	0.0119875	0.0118998	0.0336578	0.117667	0.0644967	0.157984	0.0537167	0.0222969	0.0589921
30	0.0156778	0.0208303	0.0624908	0.00364	0.00654144	0.0206859	0.000225	0.0171221	0.0484285	0.0655	0.0529348	0.129663	0.0225333	0.0206537	0.0546447
40	0.00531111	0.0261918	0.0785753	0.00316	0.0127015	0.0401657	-0.0238375	0.0169166	0.0478473	0.1038	0.0793132	0.194277	0.0642	0.0293553	0.0776669
50	0.00342222	0.0394215	0.118264	-0.0117	0.0121491	0.0364473	-0.00655	0.0174038	0.0492253	0.161617	0.0860366	0.210746	0.0286833	0.0119048	0.0314972
60	-0.0194778	0.0270379	0.0811137	0.0138889	0.0116526	0.0349579	0.02105	0.0316463	0.0895092	0.1	0.0621264	0.152178	0.0459167	0.0143503	0.0379674
70	6.66667e-05	0.0325518	0.0976553	0.00673333	0.0103169	0.0309508	0.0449375	0.0462566	0.130833	0.188267	0.0832189	0.203844	0.0651667	0.0286041	0.0756793
80	-0.0381333	0.0237444	0.0712332	0.00927778	0.0128661	0.0385984	0.014875	0.0305724	0.0864717	0.220933	0.0897562	0.219857	0.0921667	0.0261186	0.0691034
90	0.0131111	0.0290256	0.0870768	0.0172222	0.0104088	0.0312263	0.0079625	0.0222555	0.0629481	0.312067	0.0855066	0.209447	0.0815667	0.0259619	0.0686888
100	0.0206667	0.027259	0.081777	0.00794444	0.0097171	0.0291513	0.0121875	0.0122852	0.0347477	0.2475	0.100986	0.247365	0.0986167	0.0241033	0.0637714
110	-0.00673333	0.0279414	0.0838242	0.0145778	0.0114645	0.0343934	0.0353125	0.0440306	0.124537	0.161617	0.0579162	0.141865	0.108883	0.0246529	0.0652254
120	0.00177778	0.0147615	0.0442844	0.0159556	0.00982668	0.02948	0.0152625	0.0167553	0.0473911	0.1598	0.0358685	0.0878596	0.10575	0.021684	0.0573704

## Sheet: Collective LVF
Δcycle duration
Time	Sham			clp-3p-sal			clp-2p-sal			clp-3p-nic			clp3p-nic 25			CGS 2µg			CSC 40µg			CGS-NIC			CSC-NIC			CSC-CGS
	MEAN	SEM	SDEV	MEAN	SEM	SDEV	MEAN	SEM	SDEV	MEAN	SEM	SDEV	#REF!	#REF!	#REF!	#REF!	#REF!	#REF!	#REF!	#REF!	#REF!	#REF!	#REF!	#REF!	#REF!	#REF!	#REF!	#REF!	#REF!	#REF!
0	#REF!	#REF!	#REF!	#REF!	#REF!	#REF!	#REF!	#REF!	#REF!	#REF!	#REF!	#REF!	#REF!	#REF!	#REF!	#REF!	#REF!	#REF!	#REF!	#REF!	#REF!	#REF!	#REF!	#REF!	#REF!	#REF!	#REF!	#REF!	#REF!	#REF!
10	#REF!	#REF!	#REF!	#REF!	#REF!	#REF!	#REF!	#REF!	#REF!	#REF!	#REF!	#REF!	#REF!	#REF!	#REF!	#REF!	#REF!	#REF!	#REF!	#REF!	#REF!	#REF!	#REF!	#REF!	#REF!	#REF!	#REF!	#REF!	#REF!	#REF!
20	#REF!	#REF!	#REF!	#REF!	#REF!	#REF!	#REF!	#REF!	#REF!	#REF!	#REF!	#REF!	#REF!	#REF!	#REF!	#REF!	#REF!	#REF!	#REF!	#REF!	#REF!	#REF!	#REF!	#REF!	#REF!	#REF!	#REF!	#REF!	#REF!	#REF!
30	#REF!	#REF!	#REF!	#REF!	#REF!	#REF!	#REF!	#REF!	#REF!	#REF!	#REF!	#REF!	#REF!	#REF!	#REF!	#REF!	#REF!	#REF!	#REF!	#REF!	#REF!	#REF!	#REF!	#REF!	#REF!	#REF!	#REF!	#REF!	#REF!	#REF!
40	#REF!	#REF!	#REF!	#REF!	#REF!	#REF!	#REF!	#REF!	#REF!	#REF!	#REF!	#REF!	#REF!	#REF!	#REF!	#REF!	#REF!	#REF!	#REF!	#REF!	#REF!	#REF!	#REF!	#REF!	#REF!	#REF!	#REF!	#REF!	#REF!	#REF!
50	#REF!	#REF!	#REF!	#REF!	#REF!	#REF!	#REF!	#REF!	#REF!	#REF!	#REF!	#REF!	#REF!	#REF!	#REF!	#REF!	#REF!	#REF!	#REF!	#REF!	#REF!	#REF!	#REF!	#REF!	#REF!	#REF!	#REF!	#REF!	#REF!	#REF!
60	#REF!	#REF!	#REF!	#REF!	#REF!	#REF!	#REF!	#REF!	#REF!	#REF!	#REF!	#REF!	#REF!	#REF!	#REF!	#REF!	#REF!	#REF!	#REF!	#REF!	#REF!	#REF!	#REF!	#REF!	#REF!	#REF!	#REF!	#REF!	#REF!	#REF!
70	#REF!	#REF!	#REF!	#REF!	#REF!	#REF!	#REF!	#REF!	#REF!	#REF!	#REF!	#REF!	#REF!	#REF!	#REF!	#REF!	#REF!	#REF!	#REF!	#REF!	#REF!	#REF!	#REF!	#REF!	#REF!	#REF!	#REF!	#REF!	#REF!	#REF!
80	#REF!	#REF!	#REF!	#REF!	#REF!	#REF!	#REF!	#REF!	#REF!	#REF!	#REF!	#REF!	#REF!	#REF!	#REF!	#REF!	#REF!	#REF!	#REF!	#REF!	#REF!	#REF!	#REF!	#REF!	#REF!	#REF!	#REF!	#REF!	#REF!	#REF!
90	#REF!	#REF!	#REF!	#REF!	#REF!	#REF!	#REF!	#REF!	#REF!	#REF!	#REF!	#REF!	#REF!	#REF!	#REF!	#REF!	#REF!	#REF!	#REF!	#REF!	#REF!	#REF!	#REF!	#REF!	#REF!	#REF!	#REF!	#REF!	#REF!	#REF!
100	#REF!	#REF!	#REF!	#REF!	#REF!	#REF!	#REF!	#REF!	#REF!	#REF!	#REF!	#REF!	#REF!	#REF!	#REF!	#REF!	#REF!	#REF!	#REF!	#REF!	#REF!	#REF!	#REF!	#REF!	#REF!	#REF!	#REF!	#REF!	#REF!	#REF!
110	#REF!	#REF!	#REF!	#REF!	#REF!	#REF!	#REF!	#REF!	#REF!	#REF!	#REF!	#REF!	#REF!	#REF!	#REF!	#REF!	#REF!	#REF!	#REF!	#REF!	#REF!	#REF!	#REF!	#REF!	#REF!	#REF!	#REF!	#REF!	#REF!	#REF!
120	#REF!	#REF!	#REF!	#REF!	#REF!	#REF!	#REF!	#REF!	#REF!	#REF!	#REF!	#REF!	#REF!	#REF!	#REF!	#REF!	#REF!	#REF!	#REF!	#REF!	#REF!	#REF!	#REF!	#REF!	#REF!	#REF!	#REF!	#REF!	#REF!	#REF!
Δmax dp-dt
Time	Sham			clp-3p-sal			clp-2p-sal			clp-3p-nic			clp3p-nic 25			CGS 2µg			CSC 40µg			CGS-NIC			CSC-NIC			CSC-CGS
	MEAN	SEM	SDEV	MEAN	SEM	SDEV	MEAN	SEM	SDEV	MEAN	SEM	SDEV	#REF!	#REF!	#REF!	#REF!	#REF!	#REF!	#REF!	#REF!	#REF!	#REF!	#REF!	#REF!	#REF!	#REF!	#REF!	#REF!	#REF!	#REF!
0	#REF!	#REF!	#REF!	#REF!	#REF!	#REF!	#REF!	#REF!	#REF!	#REF!	#REF!	#REF!	#REF!	#REF!	#REF!	#REF!	#REF!	#REF!	#REF!	#REF!	#REF!	#REF!	#REF!	#REF!	#REF!	#REF!	#REF!	#REF!	#REF!	#REF!
10	#REF!	#REF!	#REF!	#REF!	#REF!	#REF!	#REF!	#REF!	#REF!	#REF!	#REF!	#REF!	#REF!	#REF!	#REF!	#REF!	#REF!	#REF!	#REF!	#REF!	#REF!	#REF!	#REF!	#REF!	#REF!	#REF!	#REF!	#REF!	#REF!	#REF!
20	#REF!	#REF!	#REF!	#REF!	#REF!	#REF!	#REF!	#REF!	#REF!	#REF!	#REF!	#REF!	#REF!	#REF!	#REF!	#REF!	#REF!	#REF!	#REF!	#REF!	#REF!	#REF!	#REF!	#REF!	#REF!	#REF!	#REF!	#REF!	#REF!	#REF!
30	#REF!	#REF!	#REF!	#REF!	#REF!	#REF!	#REF!	#REF!	#REF!	#REF!	#REF!	#REF!	#REF!	#REF!	#REF!	#REF!	#REF!	#REF!	#REF!	#REF!	#REF!	#REF!	#REF!	#REF!	#REF!	#REF!	#REF!	#REF!	#REF!	#REF!
40	#REF!	#REF!	#REF!	#REF!	#REF!	#REF!	#REF!	#REF!	#REF!	#REF!	#REF!	#REF!	#REF!	#REF!	#REF!	#REF!	#REF!	#REF!	#REF!	#REF!	#REF!	#REF!	#REF!	#REF!	#REF!	#REF!	#REF!	#REF!	#REF!	#REF!
50	#REF!	#REF!	#REF!	#REF!	#REF!	#REF!	#REF!	#REF!	#REF!	#REF!	#REF!	#REF!	#REF!	#REF!	#REF!	#REF!	#REF!	#REF!	#REF!	#REF!	#REF!	#REF!	#REF!	#REF!	#REF!	#REF!	#REF!	#REF!	#REF!	#REF!
60	#REF!	#REF!	#REF!	#REF!	#REF!	#REF!	#REF!	#REF!	#REF!	#REF!	#REF!	#REF!	#REF!	#REF!	#REF!	#REF!	#REF!	#REF!	#REF!	#REF!	#REF!	#REF!	#REF!	#REF!	#REF!	#REF!	#REF!	#REF!	#REF!	#REF!
70	#REF!	#REF!	#REF!	#REF!	#REF!	#REF!	#REF!	#REF!	#REF!	#REF!	#REF!	#REF!	#REF!	#REF!	#REF!	#REF!	#REF!	#REF!	#REF!	#REF!	#REF!	#REF!	#REF!	#REF!	#REF!	#REF!	#REF!	#REF!	#REF!	#REF!
80	#REF!	#REF!	#REF!	#REF!	#REF!	#REF!	#REF!	#REF!	#REF!	#REF!	#REF!	#REF!	#REF!	#REF!	#REF!	#REF!	#REF!	#REF!	#REF!	#REF!	#REF!	#REF!	#REF!	#REF!	#REF!	#REF!	#REF!	#REF!	#REF!	#REF!
90	#REF!	#REF!	#REF!	#REF!	#REF!	#REF!	#REF!	#REF!	#REF!	#REF!	#REF!	#REF!	#REF!	#REF!	#REF!	#REF!	#REF!	#REF!	#REF!	#REF!	#REF!	#REF!	#REF!	#REF!	#REF!	#REF!	#REF!	#REF!	#REF!	#REF!
100	#REF!	#REF!	#REF!	#REF!	#REF!	#REF!	#REF!	#REF!	#REF!	#REF!	#REF!	#REF!	#REF!	#REF!	#REF!	#REF!	#REF!	#REF!	#REF!	#REF!	#REF!	#REF!	#REF!	#REF!	#REF!	#REF!	#REF!	#REF!	#REF!	#REF!
110	#REF!	#REF!	#REF!	#REF!	#REF!	#REF!	#REF!	#REF!	#REF!	#REF!	#REF!	#REF!	#REF!	#REF!	#REF!	#REF!	#REF!	#REF!	#REF!	#REF!	#REF!	#REF!	#REF!	#REF!	#REF!	#REF!	#REF!	#REF!	#REF!	#REF!
120	#REF!	#REF!	#REF!	#REF!	#REF!	#REF!	#REF!	#REF!	#REF!	#REF!	#REF!	#REF!	#REF!	#REF!	#REF!	#REF!	#REF!	#REF!	#REF!	#REF!	#REF!	#REF!	#REF!	#REF!	#REF!	#REF!	#REF!	#REF!	#REF!	#REF!
ΔPTI
Time	Sham			clp-3p-sal			clp-2p-sal			clp-3p-nic			clp3p-nic 25			CGS 2µg			CSC 40µg			CGS-NIC			CSC-NIC			CSC-CGS
	MEAN	SEM	SDEV	MEAN	SEM	SDEV	MEAN	SEM	SDEV	MEAN	SEM	SDEV	#REF!	#REF!	#REF!	#REF!	#REF!	#REF!	#REF!	#REF!	#REF!	#REF!	#REF!	#REF!	#REF!	#REF!	#REF!	#REF!	#REF!	#REF!
0	#REF!	#REF!	#REF!	#REF!	#REF!	#REF!	#REF!	#REF!	#REF!	#REF!	#REF!	#REF!	#REF!	#REF!	#REF!	#REF!	#REF!	#REF!	#REF!	#REF!	#REF!	#REF!	#REF!	#REF!	#REF!	#REF!	#REF!	#REF!	#REF!	#REF!
10	#REF!	#REF!	#REF!	#REF!	#REF!	#REF!	#REF!	#REF!	#REF!	#REF!	#REF!	#REF!	#REF!	#REF!	#REF!	#REF!	#REF!	#REF!	#REF!	#REF!	#REF!	#REF!	#REF!	#REF!	#REF!	#REF!	#REF!	#REF!	#REF!	#REF!
20	#REF!	#REF!	#REF!	#REF!	#REF!	#REF!	#REF!	#REF!	#REF!	#REF!	#REF!	#REF!	#REF!	#REF!	#REF!	#REF!	#REF!	#REF!	#REF!	#REF!	#REF!	#REF!	#REF!	#REF!	#REF!	#REF!	#REF!	#REF!	#REF!	#REF!
30	#REF!	#REF!	#REF!	#REF!	#REF!	#REF!	#REF!	#REF!	#REF!	#REF!	#REF!	#REF!	#REF!	#REF!	#REF!	#REF!	#REF!	#REF!	#REF!	#REF!	#REF!	#REF!	#REF!	#REF!	#REF!	#REF!	#REF!	#REF!	#REF!	#REF!
40	#REF!	#REF!	#REF!	#REF!	#REF!	#REF!	#REF!	#REF!	#REF!	#REF!	#REF!	#REF!	#REF!	#REF!	#REF!	#REF!	#REF!	#REF!	#REF!	#REF!	#REF!	#REF!	#REF!	#REF!	#REF!	#REF!	#REF!	#REF!	#REF!	#REF!
50	#REF!	#REF!	#REF!	#REF!	#REF!	#REF!	#REF!	#REF!	#REF!	#REF!	#REF!	#REF!	#REF!	#REF!	#REF!	#REF!	#REF!	#REF!	#REF!	#REF!	#REF!	#REF!	#REF!	#REF!	#REF!	#REF!	#REF!	#REF!	#REF!	#REF!
60	#REF!	#REF!	#REF!	#REF!	#REF!	#REF!	#REF!	#REF!	#REF!	#REF!	#REF!	#REF!	#REF!	#REF!	#REF!	#REF!	#REF!	#REF!	#REF!	#REF!	#REF!	#REF!	#REF!	#REF!	#REF!	#REF!	#REF!	#REF!	#REF!	#REF!
70	#REF!	#REF!	#REF!	#REF!	#REF!	#REF!	#REF!	#REF!	#REF!	#REF!	#REF!	#REF!	#REF!	#REF!	#REF!	#REF!	#REF!	#REF!	#REF!	#REF!	#REF!	#REF!	#REF!	#REF!	#REF!	#REF!	#REF!	#REF!	#REF!	#REF!
80	#REF!	#REF!	#REF!	#REF!	#REF!	#REF!	#REF!	#REF!	#REF!	#REF!	#REF!	#REF!	#REF!	#REF!	#REF!	#REF!	#REF!	#REF!	#REF!	#REF!	#REF!	#REF!	#REF!	#REF!	#REF!	#REF!	#REF!	#REF!	#REF!	#REF!
90	#REF!	#REF!	#REF!	#REF!	#REF!	#REF!	#REF!	#REF!	#REF!	#REF!	#REF!	#REF!	#REF!	#REF!	#REF!	#REF!	#REF!	#REF!	#REF!	#REF!	#REF!	#REF!	#REF!	#REF!	#REF!	#REF!	#REF!	#REF!	#REF!	#REF!
100	#REF!	#REF!	#REF!	#REF!	#REF!	#REF!	#REF!	#REF!	#REF!	#REF!	#REF!	#REF!	#REF!	#REF!	#REF!	#REF!	#REF!	#REF!	#REF!	#REF!	#REF!	#REF!	#REF!	#REF!	#REF!	#REF!	#REF!	#REF!	#REF!	#REF!
110	#REF!	#REF!	#REF!	#REF!	#REF!	#REF!	#REF!	#REF!	#REF!	#REF!	#REF!	#REF!	#REF!	#REF!	#REF!	#REF!	#REF!	#REF!	#REF!	#REF!	#REF!	#REF!	#REF!	#REF!	#REF!	#REF!	#REF!	#REF!	#REF!	#REF!
120	#REF!	#REF!	#REF!	#REF!	#REF!	#REF!	#REF!	#REF!	#REF!	#REF!	#REF!	#REF!	#REF!	#REF!	#REF!	#REF!	#REF!	#REF!	#REF!	#REF!	#REF!	#REF!	#REF!	#REF!	#REF!	#REF!	#REF!	#REF!	#REF!	#REF!
ΔIRP
Time	Sham			clp-3p-sal			clp-2p-sal			clp-3p-nic			clp3p-nic 25			CGS 2µg			CSC 40µg			CGS-NIC			CSC-NIC			CSC-CGS
	MEAN	SEM	SDEV	MEAN	SEM	SDEV	MEAN	SEM	SDEV	MEAN	SEM	SDEV	#REF!	#REF!	#REF!	#REF!	#REF!	#REF!	#REF!	#REF!	#REF!	#REF!	#REF!	#REF!	#REF!	#REF!	#REF!	#REF!	#REF!	#REF!
0	#REF!	#REF!	#REF!	#REF!	#REF!	#REF!	#REF!	#REF!	#REF!	#REF!	#REF!	#REF!	#REF!	#REF!	#REF!	#REF!	#REF!	#REF!	#REF!	#REF!	#REF!	#REF!	#REF!	#REF!	#REF!	#REF!	#REF!	#REF!	#REF!	#REF!
10	#REF!	#REF!	#REF!	#REF!	#REF!	#REF!	#REF!	#REF!	#REF!	#REF!	#REF!	#REF!	#REF!	#REF!	#REF!	#REF!	#REF!	#REF!	#REF!	#REF!	#REF!	#REF!	#REF!	#REF!	#REF!	#REF!	#REF!	#REF!	#REF!	#REF!
20	#REF!	#REF!	#REF!	#REF!	#REF!	#REF!	#REF!	#REF!	#REF!	#REF!	#REF!	#REF!	#REF!	#REF!	#REF!	#REF!	#REF!	#REF!	#REF!	#REF!	#REF!	#REF!	#REF!	#REF!	#REF!	#REF!	#REF!	#REF!	#REF!	#REF!
30	#REF!	#REF!	#REF!	#REF!	#REF!	#REF!	#REF!	#REF!	#REF!	#REF!	#REF!	#REF!	#REF!	#REF!	#REF!	#REF!	#REF!	#REF!	#REF!	#REF!	#REF!	#REF!	#REF!	#REF!	#REF!	#REF!	#REF!	#REF!	#REF!	#REF!
40	#REF!	#REF!	#REF!	#REF!	#REF!	#REF!	#REF!	#REF!	#REF!	#REF!	#REF!	#REF!	#REF!	#REF!	#REF!	#REF!	#REF!	#REF!	#REF!	#REF!	#REF!	#REF!	#REF!	#REF!	#REF!	#REF!	#REF!	#REF!	#REF!	#REF!
50	#REF!	#REF!	#REF!	#REF!	#REF!	#REF!	#REF!	#REF!	#REF!	#REF!	#REF!	#REF!	#REF!	#REF!	#REF!	#REF!	#REF!	#REF!	#REF!	#REF!	#REF!	#REF!	#REF!	#REF!	#REF!	#REF!	#REF!	#REF!	#REF!	#REF!
60	#REF!	#REF!	#REF!	#REF!	#REF!	#REF!	#REF!	#REF!	#REF!	#REF!	#REF!	#REF!	#REF!	#REF!	#REF!	#REF!	#REF!	#REF!	#REF!	#REF!	#REF!	#REF!	#REF!	#REF!	#REF!	#REF!	#REF!	#REF!	#REF!	#REF!
70	#REF!	#REF!	#REF!	#REF!	#REF!	#REF!	#REF!	#REF!	#REF!	#REF!	#REF!	#REF!	#REF!	#REF!	#REF!	#REF!	#REF!	#REF!	#REF!	#REF!	#REF!	#REF!	#REF!	#REF!	#REF!	#REF!	#REF!	#REF!	#REF!	#REF!
80	#REF!	#REF!	#REF!	#REF!	#REF!	#REF!	#REF!	#REF!	#REF!	#REF!	#REF!	#REF!	#REF!	#REF!	#REF!	#REF!	#REF!	#REF!	#REF!	#REF!	#REF!	#REF!	#REF!	#REF!	#REF!	#REF!	#REF!	#REF!	#REF!	#REF!
90	#REF!	#REF!	#REF!	#REF!	#REF!	#REF!	#REF!	#REF!	#REF!	#REF!	#REF!	#REF!	#REF!	#REF!	#REF!	#REF!	#REF!	#REF!	#REF!	#REF!	#REF!	#REF!	#REF!	#REF!	#REF!	#REF!	#REF!	#REF!	#REF!	#REF!
100	#REF!	#REF!	#REF!	#REF!	#REF!	#REF!	#REF!	#REF!	#REF!	#REF!	#REF!	#REF!	#REF!	#REF!	#REF!	#REF!	#REF!	#REF!	#REF!	#REF!	#REF!	#REF!	#REF!	#REF!	#REF!	#REF!	#REF!	#REF!	#REF!	#REF!
110	#REF!	#REF!	#REF!	#REF!	#REF!	#REF!	#REF!	#REF!	#REF!	#REF!	#REF!	#REF!	#REF!	#REF!	#REF!	#REF!	#REF!	#REF!	#REF!	#REF!	#REF!	#REF!	#REF!	#REF!	#REF!	#REF!	#REF!	#REF!	#REF!	#REF!
120	#REF!	#REF!	#REF!	#REF!	#REF!	#REF!	#REF!	#REF!	#REF!	#REF!	#REF!	#REF!	#REF!	#REF!	#REF!	#REF!	#REF!	#REF!	#REF!	#REF!	#REF!	#REF!	#REF!	#REF!	#REF!	#REF!	#REF!	#REF!	#REF!	#REF!
Δmin dp-dt
Time	Sham			clp-3p-sal			clp-2p-sal			clp-3p-nic			clp3p-nic 25			CGS 2µg			CSC 40µg			CGS-NIC			CSC-NIC			CSC-CGS
	MEAN	SEM	SDEV	MEAN	SEM	SDEV	MEAN	SEM	SDEV	MEAN	SEM	SDEV	#REF!	#REF!	#REF!	#REF!	#REF!	#REF!	#REF!	#REF!	#REF!	#REF!	#REF!	#REF!	#REF!	#REF!	#REF!	#REF!	#REF!	#REF!
0	#REF!	#REF!	#REF!	#REF!	#REF!	#REF!	#REF!	#REF!	#REF!	#REF!	#REF!	#REF!	#REF!	#REF!	#REF!	#REF!	#REF!	#REF!	#REF!	#REF!	#REF!	#REF!	#REF!	#REF!	#REF!	#REF!	#REF!	#REF!	#REF!	#REF!
10	#REF!	#REF!	#REF!	#REF!	#REF!	#REF!	#REF!	#REF!	#REF!	#REF!	#REF!	#REF!	#REF!	#REF!	#REF!	#REF!	#REF!	#REF!	#REF!	#REF!	#REF!	#REF!	#REF!	#REF!	#REF!	#REF!	#REF!	#REF!	#REF!	#REF!
20	#REF!	#REF!	#REF!	#REF!	#REF!	#REF!	#REF!	#REF!	#REF!	#REF!	#REF!	#REF!	#REF!	#REF!	#REF!	#REF!	#REF!	#REF!	#REF!	#REF!	#REF!	#REF!	#REF!	#REF!	#REF!	#REF!	#REF!	#REF!	#REF!	#REF!
30	#REF!	#REF!	#REF!	#REF!	#REF!	#REF!	#REF!	#REF!	#REF!	#REF!	#REF!	#REF!	#REF!	#REF!	#REF!	#REF!	#REF!	#REF!	#REF!	#REF!	#REF!	#REF!	#REF!	#REF!	#REF!	#REF!	#REF!	#REF!	#REF!	#REF!
40	#REF!	#REF!	#REF!	#REF!	#REF!	#REF!	#REF!	#REF!	#REF!	#REF!	#REF!	#REF!	#REF!	#REF!	#REF!	#REF!	#REF!	#REF!	#REF!	#REF!	#REF!	#REF!	#REF!	#REF!	#REF!	#REF!	#REF!	#REF!	#REF!	#REF!
50	#REF!	#REF!	#REF!	#REF!	#REF!	#REF!	#REF!	#REF!	#REF!	#REF!	#REF!	#REF!	#REF!	#REF!	#REF!	#REF!	#REF!	#REF!	#REF!	#REF!	#REF!	#REF!	#REF!	#REF!	#REF!	#REF!	#REF!	#REF!	#REF!	#REF!
60	#REF!	#REF!	#REF!	#REF!	#REF!	#REF!	#REF!	#REF!	#REF!	#REF!	#REF!	#REF!	#REF!	#REF!	#REF!	#REF!	#REF!	#REF!	#REF!	#REF!	#REF!	#REF!	#REF!	#REF!	#REF!	#REF!	#REF!	#REF!	#REF!	#REF!
70	#REF!	#REF!	#REF!	#REF!	#REF!	#REF!	#REF!	#REF!	#REF!	#REF!	#REF!	#REF!	#REF!	#REF!	#REF!	#REF!	#REF!	#REF!	#REF!	#REF!	#REF!	#REF!	#REF!	#REF!	#REF!	#REF!	#REF!	#REF!	#REF!	#REF!
80	#REF!	#REF!	#REF!	#REF!	#REF!	#REF!	#REF!	#REF!	#REF!	#REF!	#REF!	#REF!	#REF!	#REF!	#REF!	#REF!	#REF!	#REF!	#REF!	#REF!	#REF!	#REF!	#REF!	#REF!	#REF!	#REF!	#REF!	#REF!	#REF!	#REF!
90	#REF!	#REF!	#REF!	#REF!	#REF!	#REF!	#REF!	#REF!	#REF!	#REF!	#REF!	#REF!	#REF!	#REF!	#REF!	#REF!	#REF!	#REF!	#REF!	#REF!	#REF!	#REF!	#REF!	#REF!	#REF!	#REF!	#REF!	#REF!	#REF!	#REF!
100	#REF!	#REF!	#REF!	#REF!	#REF!	#REF!	#REF!	#REF!	#REF!	#REF!	#REF!	#REF!	#REF!	#REF!	#REF!	#REF!	#REF!	#REF!	#REF!	#REF!	#REF!	#REF!	#REF!	#REF!	#REF!	#REF!	#REF!	#REF!	#REF!	#REF!
110	#REF!	#REF!	#REF!	#REF!	#REF!	#REF!	#REF!	#REF!	#REF!	#REF!	#REF!	#REF!	#REF!	#REF!	#REF!	#REF!	#REF!	#REF!	#REF!	#REF!	#REF!	#REF!	#REF!	#REF!	#REF!	#REF!	#REF!	#REF!	#REF!	#REF!
120	#REF!	#REF!	#REF!	#REF!	#REF!	#REF!	#REF!	#REF!	#REF!	#REF!	#REF!	#REF!	#REF!	#REF!	#REF!	#REF!	#REF!	#REF!	#REF!	#REF!	#REF!	#REF!	#REF!	#REF!	#REF!	#REF!	#REF!	#REF!	#REF!	#REF!
Δtau
Time	Sham			clp-3p-sal			clp-2p-sal			clp-3p-nic			clp3p-nic 25			CGS 2µg			CSC 40µg			CGS-NIC			CSC-NIC			CSC-CGS
	MEAN	SEM	SDEV	MEAN	SEM	SDEV	MEAN	SEM	SDEV	MEAN	SEM	SDEV	#REF!	#REF!	#REF!	#REF!	#REF!	#REF!	#REF!	#REF!	#REF!	#REF!	#REF!	#REF!	#REF!	#REF!	#REF!	#REF!	#REF!	#REF!
0	#REF!	#REF!	#REF!	#REF!	#REF!	#REF!	#REF!	#REF!	#REF!	#REF!	#REF!	#REF!	#REF!	#REF!	#REF!	#REF!	#REF!	#REF!	#REF!	#REF!	#REF!	#REF!	#REF!	#REF!	#REF!	#REF!	#REF!	#REF!	#REF!	#REF!
10	#REF!	#REF!	#REF!	#REF!	#REF!	#REF!	#REF!	#REF!	#REF!	#REF!	#REF!	#REF!	#REF!	#REF!	#REF!	#REF!	#REF!	#REF!	#REF!	#REF!	#REF!	#REF!	#REF!	#REF!	#REF!	#REF!	#REF!	#REF!	#REF!	#REF!
20	#REF!	#REF!	#REF!	#REF!	#REF!	#REF!	#REF!	#REF!	#REF!	#REF!	#REF!	#REF!	#REF!	#REF!	#REF!	#REF!	#REF!	#REF!	#REF!	#REF!	#REF!	#REF!	#REF!	#REF!	#REF!	#REF!	#REF!	#REF!	#REF!	#REF!
30	#REF!	#REF!	#REF!	#REF!	#REF!	#REF!	#REF!	#REF!	#REF!	#REF!	#REF!	#REF!	#REF!	#REF!	#REF!	#REF!	#REF!	#REF!	#REF!	#REF!	#REF!	#REF!	#REF!	#REF!	#REF!	#REF!	#REF!	#REF!	#REF!	#REF!
40	#REF!	#REF!	#REF!	#REF!	#REF!	#REF!	#REF!	#REF!	#REF!	#REF!	#REF!	#REF!	#REF!	#REF!	#REF!	#REF!	#REF!	#REF!	#REF!	#REF!	#REF!	#REF!	#REF!	#REF!	#REF!	#REF!	#REF!	#REF!	#REF!	#REF!
50	#REF!	#REF!	#REF!	#REF!	#REF!	#REF!	#REF!	#REF!	#REF!	#REF!	#REF!	#REF!	#REF!	#REF!	#REF!	#REF!	#REF!	#REF!	#REF!	#REF!	#REF!	#REF!	#REF!	#REF!	#REF!	#REF!	#REF!	#REF!	#REF!	#REF!
60	#REF!	#REF!	#REF!	#REF!	#REF!	#REF!	#REF!	#REF!	#REF!	#REF!	#REF!	#REF!	#REF!	#REF!	#REF!	#REF!	#REF!	#REF!	#REF!	#REF!	#REF!	#REF!	#REF!	#REF!	#REF!	#REF!	#REF!	#REF!	#REF!	#REF!
70	#REF!	#REF!	#REF!	#REF!	#REF!	#REF!	#REF!	#REF!	#REF!	#REF!	#REF!	#REF!	#REF!	#REF!	#REF!	#REF!	#REF!	#REF!	#REF!	#REF!	#REF!	#REF!	#REF!	#REF!	#REF!	#REF!	#REF!	#REF!	#REF!	#REF!
80	#REF!	#REF!	#REF!	#REF!	#REF!	#REF!	#REF!	#REF!	#REF!	#REF!	#REF!	#REF!	#REF!	#REF!	#REF!	#REF!	#REF!	#REF!	#REF!	#REF!	#REF!	#REF!	#REF!	#REF!	#REF!	#REF!	#REF!	#REF!	#REF!	#REF!
90	#REF!	#REF!	#REF!	#REF!	#REF!	#REF!	#REF!	#REF!	#REF!	#REF!	#REF!	#REF!	#REF!	#REF!	#REF!	#REF!	#REF!	#REF!	#REF!	#REF!	#REF!	#REF!	#REF!	#REF!	#REF!	#REF!	#REF!	#REF!	#REF!	#REF!
100	#REF!	#REF!	#REF!	#REF!	#REF!	#REF!	#REF!	#REF!	#REF!	#REF!	#REF!	#REF!	#REF!	#REF!	#REF!	#REF!	#REF!	#REF!	#REF!	#REF!	#REF!	#REF!	#REF!	#REF!	#REF!	#REF!	#REF!	#REF!	#REF!	#REF!
110	#REF!	#REF!	#REF!	#REF!	#REF!	#REF!	#REF!	#REF!	#REF!	#REF!	#REF!	#REF!	#REF!	#REF!	#REF!	#REF!	#REF!	#REF!	#REF!	#REF!	#REF!	#REF!	#REF!	#REF!	#REF!	#REF!	#REF!	#REF!	#REF!	#REF!
120	#REF!	#REF!	#REF!	#REF!	#REF!	#REF!	#REF!	#REF!	#REF!	#REF!	#REF!	#REF!	#REF!	#REF!	#REF!	#REF!	#REF!	#REF!	#REF!	#REF!	#REF!	#REF!	#REF!	#REF!	#REF!	#REF!	#REF!	#REF!	#REF!	#REF!

## Sheet: Delta HRV
sham														clp-3p-sal														clp-2p-sal												clp-3p-nic
ΔSDNN														ΔSDNN														ΔSDNN												ΔSDNN
Time	Rat 1	Rat 2	Rat 3	Rat 4	Rat 5	Rat 6	Rat 7	Rat 8	Rat 9	Rat 10	Mean	SEM	STDEV	Time	Rat 1	Rat 2	Rat 3	Rat 4	Rat 5	Rat 6	Rat 7	Rat 8	Rat 9	Rat 11	Mean	SEM	STDEV	Time	Rat 1	Rat 2	Rat 4	Rat 5	Rat 6	Rat 8	Rat 9	Rat 10	Mean	SEM	STDEV	Time	Rat 1	Rat 2	Rat 3	Rat 4	Rat 5	Rat 6	Rat 7	Mean	SEM
0	0	0	0	0	0	0	0	0	0	0	0	0	0	0	0	0	0	0	0	0	0	0	0	0	0	0	0	0	0	0	0	0	0	0	0	0	0	0	0	0	0	0	0	0	0	0	0	0	0
10	2.7691	0.952	0.2735	0.9277	-0.366	3.6305	0.0722	-2.2749	4.0824	-0.8064	0.92601	0.638974	2.02061	10	0.424	0.3873	-0.1806	1.137	-0.0749	-0.262	0.1786	0.5191	-1.0399	-1.3728	-0.02842	0.235435	0.744511	10	-0.2974	-0.5428	-1.0392	0.8841	-0.3689	0.0006	0.4109	-0.085	-0.129713	0.207975	0.588242	10	0.4958	2.9081	1.6612	0	-0.0877	0.9576	-0.1343	0.828671	0.425337
20	3.7657	0.573	1.3561	1.193	-0.9416	1.0382	-0.9163	-2.8187	1.4164	-0.8159	0.38499	0.574552	1.81689	20	-1.1403	-0.6285	-1.1205	-0.501	-0.4379	-0.4102	-0.1843	0.7253	-0.3807	-1.3072	-0.53853	0.184855	0.584563	20	-0.1756	-0.1757	-0.1492	1.3512	-0.3611	-0.0017	-0.3638	1.0549	0.147375	0.235717	0.66671	20	0.8001	1.8532	2.7686	0	1.6439	-0.3815	-0.1254	0.936986	0.448748
30	1.6066			2.3901	0.4389	2.3125	-1.4062	-2.8888	1.1238		0.510986	0.749472	1.98292	30	0.9137	-0.0056	-0.4224	-0.3581	-1.26	0.0525	-0.1833	-0.0762	0.1989	-0.5146	-0.16551	0.176438	0.557946	30	-0.3564	-0.578	1.1013	0.2104	0.5772	-0.1036	-0.0117	1.507	0.293275	0.255134	0.721628	30	0.2164	4.5316	3.6965	0	-0.6147	1.6569	-0.2315	1.32217	0.774384
40	-2.4612	-0.0856	-0.359	1.4	-1.3651	0.8504	-1.6693	-0.5152	-1.0104	2.229	-0.29864	0.458135	1.44875	40	-1.0992	-0.3458	-2.1718	-0.1048	1.4089	-0.3138	-0.0011	-0.0867	0.1803	-1.0932	-0.36272	0.299229	0.946246	40	0.5633	-0.0625	3.5574	0.9425	-1.947	0.1887	0.5728	-0.1215	0.461713	0.539981	1.5273	40	1.4047	2.9874	2.0841	0	0.0851	1.8066	0.6063	1.28203	0.419032
50	-1.4397	0.3056	1.3355		-1.3603	1.9424	1.369	-0.3009	1.924	-0.158	0.401956	0.437962	1.31388	50	-1.2777	0.776	-0.4474	-0.4347		-0.9483	0.1592	0.7357	-0.2067	-1.4964	-0.348922	0.270696	0.812089	50	-0.5209	-0.9347	3.277	1.2406	-1.9536	1.2361	-0.4043	-0.25	0.211275	0.576879	1.63166	50	0.6956	5.8467	2.1744	0	1.7452	0.6099	0.8028	1.69637	0.745051
60	-1.5753	-0.1601	0.3001	-1.2939	-1.0718	1.2118	0.2864	-1.7085	0.4811	-0.9187	-0.44489	0.315979	0.999213	60	0.4691	-0.0045	-0.8755	0.4425		-0.6527	-0.1142	0.8859	-1.5752	-0.4314	-0.206222	0.255247	0.765741	60	0.6977	-0.8205	1.7201	-0.2974	-2.4325	1.9375	1.0052	0.5848	0.299363	0.509089	1.43992	60	0.4376	1.0171	3.0007	0	1.7099	0.5212	0.457	1.0205	0.388664
70	-2.0329	0.4674	1.8369	0.8303	0.3036	1.909		-1.8968		2.2316	0.456137	0.583472	1.65031	70	-0.1087	0.1108	0.559	0.4267		0.2712	-0.0552	0.5323	-1.2843	-1.1044	-0.0725111	0.226703	0.680109	70	0.1367	-0.3063	1.2105	0.4118	-1.568	0.0563	1.2491	0.3354	0.190688	0.315975	0.893711	70	1.868	2.0784	2.5458	0	2.487	1.0519	0.0693	1.44291	0.408619
80	-1.4252		-1.2904		-0.8144	0.0976	3.0877	-2.9084	1.2402	-0.6118	-0.328087	0.646599	1.82886	80	-0.2952	0.1095	0.2075	-0.0702		-0.614	-0.0868	1.0816	-0.9824	-0.4878	-0.126422	0.195815	0.587444	80	0.5481	-0.0667	2.2788	-0.0807	-1.9629	-0.0697	1.9046	0.6965	0.406	0.46591	1.31779	80	1.1208	0.2044	1.8198	0	3.4892	1.0929	4.0612	1.68404	0.589995
90	-1.0031	-0.8246	-1.5949	-0.8767	-1.0487	-0.1638	-0.1674	-2.856	2.4219	-1.1606	-0.72739	0.424676	1.34294	90	0.3996	0.5237	-1.3059	-0.3446		-0.8934	-0.163	1.7692	-1.5607	-0.9241	-0.277689	0.349774	1.04932	90	-0.1731	0.6656	2.6967	1.6446	-1.8446	-0.3602	0.8513	0.8371	0.539675	0.483249	1.36683	90	0.7273	3.9382	2.5443	0	1.2458	0.2332	-0.3476	1.1916	0.583497
100	0.2379	1.632	0.2393	-0.8871	0.1217	1.1536	1.5555	-1.7184	3.9214	-0.7632	0.54927	0.507994	1.60642	100	-0.1558	-0.7179	-1.3771	-0.0215		-1.226	0.1231	0.7431	-0.8355	-0.5485	-0.446233	0.227112	0.681335	100	-0.9988	-0.9053	1.8614	1.2605	-0.3118	0.1855	-0.0817	1.214	0.277975	0.374757	1.05997	100	0.706	1.8519	2.7083	0	3.9267	0.4606	1.1966	1.55001	0.523451
110	-0.4975	-0.4163	-1.457	1.457	2.5669	0.5194		-2.2096		-0.9485	-0.1232	0.553976	1.56688	110	-0.6957	-0.7551	-1.5117	0.0631		-0.8986	-0.2733	0.2359	-1.3147	-0.7937	-0.660422	0.194158	0.582473	110	-0.7707	-0.9241	2.1736	0.9349	-1.3523	1.2279	0.8855	0.2884	0.3079	0.432844	1.22427	110	0.0817	3.7099	2.8217	0	0.3923	0.374	3.7365	1.58801	0.660712
120	0.8821	0.503	-1.4314	1.3434	-1.0447	1.9831	5.7252	-2.1912	2.9077	-0.8626	0.78146	0.749667	2.37066	120	-0.0466	1.0595	-0.4923	0.9852		-1.2216	-0.1336	0.3948	-0.8533	-0.6352	-0.104789	0.264483	0.793449	120	-0.4851	0.0982	1.9437	-0.4939	-1.4921	-0.0827	0.3527	-0.1282	-0.035925	0.344098	0.973255	120	1.6492	7.5918	2.2365	0	-0.6362	-0.2199	4.0612	2.09751	1.10741
ΔRMSSD														ΔRMSSD														ΔRMSSD												ΔRMSSD
Time	Rat 1	Rat 2	Rat 3	Rat 4	Rat 5	Rat 6	Rat 7	Rat 8	Rat 9	Rat 10	Mean	SEM	STDEV	Time	Rat 1	Rat 2	Rat 3	Rat 4	Rat 5	Rat 6	Rat 7	Rat 8	Rat 9	Rat 11	Mean	SEM	STDEV	Time	Rat 1	Rat 2	Rat 4	Rat 5	Rat 6	Rat 8	Rat 9	Rat 10	Mean	SEM	STDEV	Time	Rat 1	Rat 2	Rat 3	Rat 4	Rat 5	Rat 6	Rat 7	Mean	SEM
0	0	0	0	0	0	0	0	0	0	0	0	0	0	0	0	0	0	0	0	0	0	0	0	0	0	0	0	0	0	0	0	0	0	0	0	0	0	0	0	0	0	0	0			0	0	0	0
10	4.0631	-0.6955	0.5947	0.3433	-1.5796	2.3815	-4.5534	0.2056	1.5818	-0.6668	0.16747	0.738412	2.33506	10	-0.836	0.6068	-0.097	1.892	-1.6056	0.1536	-0.1354	0.772	-0.3139	0.0239	0.04604	0.297208	0.939855	10	-0.2153	-0.9104	-1.0169	-0.5215	0.1905	-0.3695	0.8327	-0.0036	-0.25175	0.21299	0.602427	10	1.2096	2.375	1.5742			0.8905	1.2557	1.461	0.252886
20	3.8991	-0.4741	1.2669	-0.5525	-2.2645	2.0233	-4.35	-0.1337	-1.2441	-1.1517	-0.29813	0.726372	2.29699	20	-1.7649	-0.8383	-0.8182	-0.1257	-1.0784	-0.448	-0.3153	0.1284	0.3623	-0.315	-0.52131	0.197069	0.623188	20	-0.3253	-0.4143	-0.0845	-0.5092	0.1829	0.056	-1.1406	0.5189	-0.214512	0.178415	0.504633	20	0.9448	2.4069	1.424			-0.5501	-0.0291	0.8393	0.524162
30	3.653	0.5279	1.4443	0.1095	0.0719	2.4488	-5.0437	0.2055	-2.9335	-0.2663	0.02174	0.787934	2.49167	30	-0.596	-0.4245	-0.2773	-0.358	-2.3015	0.2702	-0.4105	-0.3349	0.1696	0.468	-0.37949	0.24034	0.760023	30	0.2597	-0.5585	0.3512	-0.0305	-0.2846	-0.488	-1.4398	-0.0822	-0.284087	0.200754	0.567817	30	0.4634	4.3216	2.1997			2.0933	-0.6217	1.69126	0.842504
40	-1.9191	0.2222	-0.5749	0.9348	-3.5466	2.683	-4.4154	0.0572	-3.1642	-0.6302	-1.03532	0.698435	2.20864	40	-1.7611	-0.9505	-2.554	-0.8417	1.2422	-0.3238	-0.0371	-0.4228	-0.8358	0.1351	-0.63495	0.329133	1.04081	40	1.3757	0.1779	4.4797	0.4055	-1.1556	-1.0129	-1.159	0.2778	0.423638	0.661471	1.87092	40	0.6146		0.5814			2.0818	1.0763	1.08853	0.349824
50	-0.0309	0.3064	2.6256	-0.5101	-3.5712	2.0816	-1.2176	-0.0976	-0.1718	-0.3949	-0.09805	0.536623	1.69695	50	-1.7683	0.0861	-0.6074	-0.838		-1.2726	0.1061	0.0765	1.0793	-0.1376	-0.363989	0.284642	0.853927	50	-0.3733	-1.3599	0.6693	2.0522	-1.7557	-1.2462	-1.2493	-0.7155	-0.4973	0.450751	1.27492	50	0.4825	3.0894	1.3159			0.4268	0.8427	1.23146	0.490847
60	-0.1696	-0.2357	0.8306	-1.5427	-3.0798	1.8872	-1.982	-0.5415	-3.4601	-0.6224	-0.8916	0.525278	1.66108	60	-0.7783	-0.664	-1.4232	0.4561		-1.6337	-0.1852	0.3303	-1.0877	0.4894	-0.499589	0.270515	0.811545	60	0.5356	-0.7258	0.5045	-0.5804	-1.9207	0.4459	-1.4348	-0.3486	-0.440538	0.325152	0.919669	60	0.2338	2.063	0.5545			-1.0507	1.0355	0.56722	0.509197
70	-0.6452	0.0501	2.5163	-0.0848	-3.0241	2.8684		0.4147	0.4004	0.1323	0.292011	0.573888	1.72166	70	-0.4133	-0.7711	-1.1279	0.7799		0.1065	-0.2611	0.3626	-0.6072	-0.0719	-0.222611	0.196662	0.589986	70	0.4554	-0.8201	0.251	-1.558	-1.8727	-0.847	-0.9006	0.8183	-0.559212	0.342618	0.96907	70	1.261	1.3633	1.0626			0.3915	0.1971	0.8551	0.236005
80	0.0189		-1.7696	3.3867	-2.5165	2.1794	2.4838	0.8346	-0.3989	-0.7891	0.381033	0.666928	2.00078	80	-0.1	-0.0457	1.275	0.3027		-0.586	-0.3319	0.5486	-0.8844	0.8212	0.111056	0.230621	0.691862	80	1.1314	-0.2646	0.5152	-0.848	-1.7935	-1.2198	0.757	1.1856	-0.0670875	0.400488	1.13275	80	1.0616	1.312	0.9273			-0.444	1.052	0.78178	0.312743
90	-0.8559	-0.9537	-2.5385	-1.1102	-2.8301	1.994	-3.8607	0.5889	-0.2717	-1.0047	-1.08426	0.536273	1.69584	90	-1.2169	1.2418	-1.9119	0.2508		-1.1687	-0.342	1.2899	-1.0465	-0.1529	-0.3396	0.372089	1.11627	90	-0.104	0.9602	0.4928	0.8092	-1.555	-0.9887	0.2855	1.3859	0.160737	0.354097	1.00154	90	0.1924	2.2306	1.5912			-0.8101	-0.0303	0.63476	0.556196
100	-1.3208	-0.6772	-2.1324	-1.0721	-2.7081	1.3574	0.1156	0.9953	2.6741	-0.3889	-0.31571	0.520526	1.64605	100	-0.989	-0.7098	-2.3171	0.2533		-1.7327	0.0057	0.4895	0.3609	0.6329	-0.445144	0.35167	1.05501	100	-0.3022	-1.2748	0.9636	0.5029	-1.2658	-1.4438	-0.2301	1.6409	-0.176162	0.402712	1.13904	100	-0.2891	1.9981	2.8762			-0.4189	0.1001	0.85328	0.666842
110	1.0218	-1.5906	-3.2144	-0.0333	-2.6755	2.3432	1.3353	-0.0645	6.954	-1.1128	0.29632	0.925335	2.92617	110	-1.4585	-1.166	-2.8564	0.7191		-1.4523	-0.6272	-0.2136	-0.7273	0.4412	-0.815667	0.362225	1.08667	110	-0.2288	-1.4623	1.0291	-1.3136	-2.4365	-2.3544	0.1004	-0.4284	-0.886813	0.430056	1.21638	110	1.1071	2.284	1.9775			-1.5684	1.8508	1.1302	0.701834
120	1.9095	-1.3015	-3.4006	-0.5005	-2.6233	2.0681	2.5178	-1.0638	3.7484	-1.2387	0.01154	0.755483	2.38905	120	-1.0187	0.6727	-2.5213	0.5851		-1.8189	-0.4173	0.2518	0.3811	0.9414	-0.327122	0.404899	1.2147	120	-0.5336	-1.7876	0.2331	-1.7328	-0.7195	-1.2354	-0.789	-0.3067	-0.858937	0.246238	0.696467	120	0.4735		1.5689			-1.9394	4.4985	1.15037	1.3351
ΔRANGE														ΔRANGE														ΔRANGE												ΔRANGE
Time	Rat 1	Rat 2	Rat 3	Rat 4	Rat 5	Rat 6	Rat 7	Rat 8	Rat 9	Rat 10	Mean	SEM	STDEV	Time	Rat 1	Rat 2	Rat 3	Rat 4	Rat 5	Rat 6	Rat 7	Rat 8	Rat 9	Rat 11	Mean	SEM	STDEV	Time	Rat 1	Rat 2	Rat 4	Rat 5	Rat 6	Rat 8	Rat 9	Rat 10	Mean	SEM	STDEV	Time	Rat 1	Rat 2	Rat 3	Rat 4	Rat 5	Rat 6	Rat 7	Mean	SEM
0	0	0	0	0	0	0	0	0	0	0	0	0	0	0	0	0	0	0	0	0	0	0	0	0	0	0	0	0	0	0	0	0	0	0	0	0	0	0	0	0	0	0	0	0	0	0	0	0	0
10	-9.7208	0.1106	21.6641	11.3844	-18.0508	1.8665	-2.4794	-20.425	91.8009	-6.3892	6.97613	10.2348	32.3654	10	-15.7373	22.2106	9.3486	1.3246	-5.0248	-3.8458	0.4262	0.8187	-17.4786	1.517	-0.64408	3.61274	11.4245	10	-22.4466	-2.6862	-4.4502	13.8547	-0.9726	-0.5539	1.9548	-3.3389	-2.32986	3.52445	9.96866	10	-0.789	12.527	25.114	0.5953	-4.0647	2.0387	0.061	5.0689	3.87127
20	37.676	-0.0328	8.2638	1.9376	-17.9878	-7.8994	-5.8204	-21.511	1.0344	-1.9779	-0.63175	5.1371	16.2449	20	-22.6736	-3.3916	-3.9857	-2.0909	-9.1806	-4.3684	-0.4528	1.6408	-8.0113	0.3356	-5.21785	2.22149	7.02496	20	-23.8645	-1.625	0.6881	7.0306	-0.9726	0.1911	-1.2399	11.2461	-1.06826	3.63987	10.2951	20	6.327	68.5282	15.1225	1.8354	14.6572	2.7301	-0.6838	15.5024	9.14004
30	80.4872	5.5062	40.5024	9.1344	-7.7725	4.5263	-8.3128	-24.6289	-1.5819	7.1543	10.5015	9.39258	29.7019	30	-14.7038	5.9393	1.9211	-5.1114	-19.4222	-3.0849	-2.7081	-3.5161	2.2447	3.633	-3.48084	2.54908	8.06091	30	-14.9513	-2.8471	21.3856	2.2798	3.5105	-7.8522	-1.438	3.4608	0.443513	3.73363	10.5603	30	2.5129	14.2224	31.4803	2.5139	1.3393	6.8249	0.8321	8.53226	4.21276
40	-49.0247	-8.6316	-0.4086	15.6731	-24.364	2.671	7.3374	-16.7462	-13.7584	7.8801	-7.93719	6.03706	19.0909	40	-22.9921	-5.1215	-7.0256	-4.7618	-3.3561	-2.4656	-1.9311	-2.2861	-15.2766	-2.2479	-6.74644	2.20222	6.96404	40	-15.4674	12.6414	29.1329	3.1164	-10.0922	0.1903	0.3929	-4.329	1.94816	4.90609	13.8765	40	4.2359	17.6967	8.2893	0.7973	0.2499	13.5348	4.3926	7.02807	2.4749
50	-32.7326	-6.223	41.1441	13.2358	-22.3097	3.9553	62.3226	-16.7653	103.22	-5.7727	14.0074	13.4917	42.6645	50	-22.1443	2.432	32.6108	-10.2232		-5.7646	3.8472	3.0535	-11.0335	-3.9328	-1.23943	5.06211	15.1863	50	-24.3153	-5.4057	13.8396	5.0725	-10.7657	-0.7302	-2.9309	-1.3778	-3.32669	3.95535	11.1874	50	-0.0182	18.1359	15.1579	-1.2661	1.7995	43.7117	0.9113	11.2046	6.16492
60	-35.9868	-8.9435	21.6641	-3.4986	-19.8149	-2.9168	71.476	-22.7974	-3.4599	-0.6896	-0.49674	9.36677	29.6203	60	-12.7963	2.6086	-0.7244	-1.1841		-3.763	0.4338	6.5848	-20.1824	15.3205	-1.5225	3.43869	10.3161	60	-17.9293	-5.5778	16.1921	1.1829	-15.8894	10.2892	2.4031	2.9091	-0.802512	4.19094	11.8538	60	5.8977	1.585	21.8549	2.1431	22.8128	1.0785	9.0287	9.2001	3.55279
70	-34.0034	-1.8468	52.0444	3.296	-6.1113	0.287	122.641	-8.4416	9.7302	10.7461	14.8341	13.7591	43.5101	70	-17.3968	-1.9835	4.743	17.0031		-1.1026	2.8376	0.0773	-11.8117	-0.6022	-0.915089	3.2485	9.74551	70	-7.2958	-1.3805	4.8501	2.6838	-12.8131	-7.0891	-1.1639	4.2178	-2.24884	2.23198	6.313	70	20.7697	5.2157	13.5105	-3.1919	14.4606	9.053	9.3379	9.87936	2.87168
80	-26.9886	70.0238	-2.6209	132.823	-15.6439	14.2552	128.296	-18.5679	-5.2556	-8.7352	26.7586	19.2864	60.9889	80	-18.1172	-2.6184	12.4532	-3.3188		-4.1008	8.1662	2.7976	-18.0878	1.2865	-2.39328	3.47569	10.4271	80	-20.5527	1.7252	20.2769	-0.386	-9.762	2.7341	23.7001	21.7954	4.94137	5.63924	15.9502	80	9.1422	3.5726	11.3054	-0.172	37.8004	4.5803	19.4819	12.2444	4.8895
90	-48.5695	-10.5374	-6.299	-0.2702	-20.5917	-9.0058	-1.9553	-24.6558	10.6047	-10.0999	-12.138	5.12922	16.22	90	-2.6383	12.0002	9.5159	-6.1768		-6.2287	-1.7404	7.9395	-22.4687	-0.6174	-1.15719	3.49147	10.4744	90	-18.3389	7.6379	9.6763	8.9535	-5.9036	-2.6662	16.8932	31.1947	5.93086	5.3243	15.0594	90	6.784	4.4373	17.3284	-2.166	5.9077	18.0413	8.1681	8.35726	2.71187
100	-26.2566	-5.5306	-3.1353	10.1709	-8.6485	-5.5953	99.8411	-14.8502	98.7054	17.4857	16.2187	14.3551	45.3948	100	-11.7447	-3.8654	16.3822	-4.6266		-9.7219	2.7416	1.9125	18.473	0.5675	1.12424	3.49315	10.4794	100	-26.8826	-0.1392	18.2946	16.8256	10.3786	23.6152	1.4062	22.5387	8.25464	5.93226	16.779	100	5.0695	6.8826	17.758	-2.421	19.9138	21.0669	9.8115	11.1545	3.3093
110	-18.9394	-11.0832	-7.0277	17.401	-3.3446	12.6605	121.289	-23.5005	171.394	-8.252	25.0597	20.9318	66.192	110	-21.3446	-4.9614	-2.5481	-5.7925		-5.9467	-2.4906	0.4999	-3.3487	-1.1463	-5.231	2.13544	6.40632	110	-20.9962	-4.5474	11.5892	20.1544	-9.1688	1.4912	6.6567	-0.5985	0.572575	4.49278	12.7075	110	54.1131	17.2976	17.3061	-3.9778	115.941	4.2378	13.6468	31.2235	15.7093
120	-28.7747	-5.4356	1.1082	7.0866	-22.8593	1.5667	131.13	-24.8376	1.2224	-7.88	5.23269	14.5433	45.9901	120	-19.7398	9.4957	-1.0054	-1.5105		-6.6052	2.3709	-0.6449	-0.2348	2.3961	-1.71977	2.66657	7.99972	120	-22.5637	1.7294	9.0265	1.5494	-5.1881	5.436	1.1928	7.4601	-0.1697	3.55895	10.0662	120	7.8542	137.186	17.6542	-3.631	98.2439	11.1874	25.1958	41.9557	20.2933
Δaverage HR														Δaverage HR														Δaverage HR												Δaverage HR
Time	Rat 1	Rat 2	Rat 3	Rat 4	Rat 5	Rat 6	Rat 7	Rat 8	Rat 9	Rat 10	Mean	SEM	STDEV	Time	Rat 1	Rat 2	Rat 3	Rat 4	Rat 5	Rat 6	Rat 7	Rat 8	Rat 9	Rat 11	Mean	SEM	STDEV	Time	Rat 1	Rat 2	Rat 4	Rat 5	Rat 6	Rat 8	Rat 9	Rat 10	Mean	SEM	STDEV	Time	Rat 1	Rat 2	Rat 3	Rat 4	Rat 5	Rat 6	Rat 7	Mean	SEM
0	0	0	0	0	0	0	0	0	0	0	0	0	0	0	0	0	0	0	0	0	0	0	0	0	0	0	0	0	0	0	0	0	0	0	0	0	0	0	0	0	0	0	0	0	0	0	0	0	0
10	-59.8426	29.8369	-11.9851	11.9328	7.1876	-20.9991	18.1118	-16.6372	17.1038	11.7659	-1.35252	8.34503	26.3893	10	-26.9559	-4.7049	-6.0369	10.0728	-13.2546	1.7084	-2.7877	9.7111	-27.4407	14.9332	-4.47552	4.64642	14.6933	10	-3.988	-29.2116	54.7665	26.0517	-2.3433	-4.1063	28.4165	-42.384	3.40019	11.2449	31.8053	10	-41.9486	66.3893	-7.4076	-16.5646	4.5402	-20.1452	-16.3606	-4.49959	12.9549
20	-55.45	22.3389	-6.798	-11.0371	16.6028	-23.4109	13.5751	-15.0474	-15.2501	12.3403	-6.21364	7.43486	23.5111	20	-31.7673	-5.7371	-1.1947	-2.3423	-15.7303	4.2487	-7.6002	11.6592	-12.1229	18.0083	-4.25786	4.46984	14.1349	20	-16.2934	-42.4939	5.7236	22.2582	-2.406	-0.0307	12.2875	-1.4945	-2.80615	6.93774	19.6229	20	-26.9653	115.002	21.4079	-0.2364	-1.3264	-11.5354	-23.7505	10.3709	18.4888
30	-59.2052	13.7746	-1.5536	-12.5738	6.2875	-21.8169	5.7632	-11.0477	-10.5115	2.6273	-8.82561	6.553	20.7224	30	-24.8423	-10.341	10.8264	-10.3868	-19.5838	-3.53	-7.4402	3.8328	4.9803	6.8354	-4.96492	3.71218	11.739	30	-20.155	-40.4814	14.2967	22.4238	22.6672	15.3833	11.9866	64.3655	11.3108	10.9917	31.0892	30	-29.5833	59.5952	24.607	-8.4509	25.615	7.3726	-31.417	6.8198	12.417
40	-47.2195	-5.8111	-5.6901	-14.2898	40.0104	-20.3443	8.0762	-17.1691	-7.764	8.1395	-6.20618	7.16172	22.6473	40	-28.7938	-14.6423	-12.9004	-54.9509	-11.3974	-1.3909	-9.2832	9.7936	-0.2097	14.9945	-10.878	6.31136	19.9583	40	-21.078	-45.7006	-63.8302	38.8456	29.7926	19.8534	-1.3403	47.7503	0.5366	14.4404	40.8437	40	-51.4769	26.4562	44.5879	-11.2596	6.6676	9.0599	-40.5688	-2.36196	13.0912
50	-46.8976	1.8264	-16.1012	8.5488	27.7415	-53.5112	10.7985	0.3796	-2.675	2.6861	-6.72041	8.06059	25.4898	50	-27.3209	-18.3788	-3.9524	-55.6744		15.1822	-10.7186	4.7153	-0.6133	12.1791	-9.39798	7.3795	22.1385	50	-7.9301	-48.557	-2.7906	43.9571	36.7912	28.5818	0.2822	4.489	6.85295	10.5015	29.7026	50	-62.147	1.2078	25.7724	3.2141	11.7542	-11.2916	-32.3629	-9.12186	11.2004
60	-73.6301	4.8583	-12.8227	2.5382	12.0779	-58.3392	3.8697	31.8494	5.1731	4.3774	-8.0048	10.3278	32.6594	60	-18.5633	-39.2616	7.578	-58.0022		44.2826	-3.9502	-2.921	-3.2054	12.2586	-6.86494	9.8807	29.6421	60	-30.8758	-40.3937	-6.9637	14.2606	40.4539	26.8064	-9.9118	-5.4628	-1.51086	9.73006	27.5208	60	-29.1428	-26.566	33.1635	-3.7154	-9.4325	-10.6286	-31.0704	-11.056	8.4238
70	-76.1443	-11.8841	-10.6014	1.0232	13.1394	-58.7262	18.6024	12.199	22.9689	-5.1321	-9.45552	10.4503	33.0467	70	-4.2092	-40.2022	22.0744	-57.3089		20.8872	-7.2267	-21.3171	3.1283	3.9763	-8.91088	8.86583	26.5975	70	-32.4445	-31.3557	-11.1696	13.5342	42.2545	-13.0351	-7.1362	-20.8818	-7.52927	8.79587	24.8785	70	-13.1459	-18.8003	20.2305	10.5532	2.3539	15.4302	-20.6319	-0.5729	6.38808
80	-88.0373	7.3007	19.622	-4.8047	15.554	-10.6898	-6.3598	5.7788	7.1998	8.1089	-4.63274	9.74393	30.813	80	30.8911	-50.2247	-23.6679	-55.8605		23.651	-9.2368	-25.09	-0.1346	13.4412	-10.6924	10.2627	30.7882	80	-29.203	-26.9464	-11.5135	12.593	49.3714	-4.5393	-29.4865	-37.2138	-9.61726	10.2143	28.8904	80	-25.764	-12.9379	37.6773	14.7182	36.8872	13.3891	-17.4672	6.64324	9.76325
90	-85.5538	10.7001	7.231	-6.39	2.6396	-15.6467	-9.633	20.1278	11.3203	39.1197	-2.6085	10.4707	33.1113	90	18.7186	-33.0844	-8.3712	-36.8085		28.0293	-8.8416	5.0973	2.7189	17.4412	-1.67782	7.49625	22.4888	90	-18.6677	-40.3807	-16.3618	40.0991	51.3013	4.5434	-35.7838	-36.6003	-6.48131	12.5294	35.4385	90	15.9242	-2.7646	27.0015	4.2955	57.2381	4.297	-21.5523	12.0628	9.44829
100	-96.6159	50.5013	18.6395	-8.7908	3.452	-53.4955	-0.3998	13.2411	24.3409	37.4526	-1.16746	13.8806	43.8944	100	-0.679	-54.9091	2.7315	-32.5336		49.0294	-8.4525	-0.9017	7.7619	12.4718	-2.83126	9.64736	28.9421	100	-14.6757	-19.9641	-24.8582	34.1904	54.5767	27.4086	-42.9	-44.6976	-3.86499	13.2621	37.5109	100	25.0411	2.8355	11.3951	9.9064	59.2707	9.5828	-19.1651	14.1238	9.04862
110	-89.8742	15.0112	19.8585	-14.2498	1.9018	-34.1919	1.6839	-9.3765	13.6452	14.4473	-8.11445	10.4881	33.1663	110	-9.4509	-50.491	43.0763	-46.9302		45.5274	-8.565	-19.571	6.3305	2.9287	-4.12724	11.2553	33.766	110	-7.32	-32.6	-30.1234	3.6023	75.5338	12.0935	-40.6214	-33.4601	-6.61191	13.5675	38.3746	110	48.1748	41.0737	8.0827	11.3188	125.542	21.1129	2.8239	36.8756	16.1077
120	-69.4111	21.5396	20.2588	-10.6891	4.654	-77.262	-7.5945	9.1058	-8.1487	2.6586	-11.4889	10.8994	34.4669	120	-2.3909	-51.6069	42.779	-62.2878		47.2083	-13.3833	-17.4766	4.9228	2.646	-5.50993	12.2757	36.8272	120	0.757	0.777	-23.1749	8.2894	50.7359	-15.7484	-30.9852	-21.8291	-3.89729	9.20422	26.0335	120	10.1079	23.0519	27.8861	14.2848	143.118	57.0276	2.5732	39.7214	18.4599
Δtotal power														Δtotal power														Δtotal power												Δtotal power
Time	Rat 1	Rat 2	Rat 3	Rat 4	Rat 5	Rat 6	Rat 7	Rat 8	Rat 9	Rat 10	Mean	SEM	STDEV	Time	Rat 1	Rat 2	Rat 3	Rat 4	Rat 5	Rat 6	Rat 7	Rat 8	Rat 9	Rat 11	Mean	SEM	STDEV	Time	Rat 1	Rat 2	Rat 4	Rat 5	Rat 6	Rat 8	Rat 9	Rat 10	Mean	SEM	STDEV	Time	Rat 1	Rat 2	Rat 3	Rat 4	Rat 5	Rat 6	Rat 7	Mean	SEM
0	0	0	0	0	0	0	0	0		0	0	0	0	0	0	0	0	0	0	0	0	0	0	0	0	0	0	0	0	0	0	0	0	0	0	0	0	0	0	0	0	0	0	0	0	0	0	0	0
10	50.2449	8.6659	3.9558	-0.2487	-4.3998	12.0214	-10.511	-1.4229		-8.9586	5.483	6.12534	18.376	10	5.9892	-1.737	-2.2313	9.44	-2.3302	-0.9665	0.2096	2.7171	-1.5645	-2.3858	0.71406	1.29018	4.07992	10	4.8156	-3.8026	-3.9982	-1.6713	-3.7827	1.2736	3.5846	0.065	-0.4395	1.22232	3.45724	10	0.1988	12.2886	8.7918	0.0316	9.6751	8.404	-3.1149	5.18214	2.25885
20	28.2969	10.0833	3.0084	-2.2751	-12.8246	8.5683	-8.266	-6.4312		-8.7215	1.27094	4.291	12.873	20	-1.0435	-2.5098	-8.2272	-0.8594	-2.7339	-1.9303	-0.4585	3.8015	0.0587	-2.1859	-1.60883	0.946183	2.99209	20	2.4378	1.5726	-0.4429	-1.8657	-3.7637	0.9077	-1.3744	3.1424	0.076725	0.832368	2.35429	20	3.0428	24.8612	9.2095	0.6335	29.5226	1.6944	-1.1591	9.68641	4.70958
30	4.5779	29.1227	17.1157	3.8312	-4.043	16.7302	-14.6893	-4.3794		30.1041	8.70779	5.17974	15.5392	30	0.2739	-1.8628	-4.6808	-0.0953	-3.4789	0.9547	-0.4822	-0.9409	0.101	2.5372	-0.76741	0.667952	2.11225	30	2.4536	-4.0249	6.6635	1.266	4.5722	1.5199	-1.0993	2.554	1.73813	1.1573	3.27333	30	2.0687	38.3885	10.1555	-0.5636	5.2071	17.7864	-2.5861	10.0652	5.3949
40	-4.4097	-1.6122	-5.1867	2.0539	-16.1151	5.0548	-11.7848	-4.519		-3.5385	-4.45081	2.14718	6.44155	40	-1.7526	-2.5637	-19.9371	-1.1611	17.3407	-0.2095	0.1099	0.016	1.5761	0.8654	-0.57159	2.80714	8.87695	40	7.9006	0.9553	26.0467	1.8732	-7.0642	2.7984	4.8915	0.8802	4.78521	3.39254	9.59554	40	3.7918	28.092	7.4613	-0.0274	25.7076	15.8244	2.0261	11.8394	4.34634
50	0.2496	-0.6957	4.7577	3.6852	-15.5505	12.2338	-7.0595	-0.7788		-3.1119	-0.696678	2.59274	7.77822	50	-1.487	1.8666	-8.1614	-1.4715		-3.707	0.9766	1.6955	0.8856	-2.3242	-1.30298	1.07332	3.21997	50	0.1313	-6.3991	28.4892	10.4055	-4.8168	5.6493	0.1761	-1.0605	4.07188	3.97426	11.2409	50	3.3941	22.9858	12.441	-0.8809	12.1363	16.1468	6.2049	10.3469	3.05711
60	-1.6454	-10.304	-3.046	-7.5463	-8.8287	12.0291	-11.389	0.9737		-12.1794	-4.65956	2.5856	7.75679	60	0.9452	-1.5838	-3.7621	1.03		-4.0951	-0.2232	2.7627	-2.9802	1.6971	-0.689933	0.837871	2.51361	60	7.7055	-5.9903	5.2515	-1.9572	-7.7808	4.583	0.3022	1.7131	0.478375	1.93376	5.46949	60	2.2616	7.9253	20.8161	-0.5861	51.868	5.0768	6.3271	13.3841	6.90709
70	-3.1029	-2.4983	19.247	2.4013	-8.9522	15.3085	4.1955	2.7055		5.4599	3.8627	2.95104	8.85313	70	1.9914	-0.3684	3.0174	0.456		2.2139	-0.1839	1.2866	-3.3433	-1.659	0.378967	0.67332	2.01996	70	7.2296	-1.6156	2.8359	2.7649	-8.5259	2.201	6.0831	2.0821	1.63189	1.73274	4.90094	70	12.2217	5.4323	13.167	-1.0121	56.2753	11.5319	-0.1465	13.9242	7.39369
80	-2.0166	1.5727	-26.1119	8.2844	-12.258	4.6977	-3.7244	-6.6835		-8.2015	-4.9379	3.40687	10.2206	80	3.8938	0.339	3.9923	3.0157		-2.7784	-0.6948	7.3995	-3.4001	1.9064	1.51927	1.1648	3.49439	80	8.8459	-0.5259	8.4538	0.9709	-4.5973	-1.1881	3.4841	1.4202	2.10795	1.648	4.66125	80	6.0891	2.3112	6.1369	-0.6036	46.1075	15.28	13.4712	12.6846	5.96618
90	4.6225	-9.9046	-20.6579	-8.6564	-15.6318	3.5214	0.0978	-3.6904		-11.5862	-6.87618	2.88732	8.66196	90	4.998	3.2415	-10.229	0.516		-3.35	-0.3533	7.0961	-3.5988	-0.8729	-0.2836	1.72835	5.18504	90	1.254	-0.1207	11.4423	5.6972	-5.4078	-0.9597	7.2774	1.3056	2.56104	1.87717	5.30943	90	3.4579	22.0615	8.4578	-1.0027	42.2028	4.2556	0.4115	11.4063	5.89558
100	9.6092	13.0143	-8.364	-9.2428	-11.971	15.0631	1.0747	-2.686		-12.909	-0.712389	3.64718	10.9416	100	1.234	-3.0104	-7.4737	1.3883		-5.063	0.2664	2.9558	-3.879	0.3602	-1.46904	1.17002	3.51006	100	-0.1375	-8.0506	8.939	5.3733	-1.4392	-2.1775	6.0649	1.8349	1.30091	1.92276	5.43839	100	7.0584	18.813	13.1845	-0.9538	32.2599	4.4152	12.4869	12.4663	4.10211
110	6.4661	-7.5048	-22.3368	3.9802	-8.3052	5.8576	-4.96	-2.7511		-11.5028	-4.56187	3.10328	9.30983	110	1.0776	-4.4542	-11.3673	1.3736		-3.5957	-0.5209	-1.2591	-3.6336	0.2021	-2.46417	1.32016	3.96049	110	0.8249	-5.2821	14.8918	0.535	-1.8192	-0.1364	6.043	0.2577	1.91434	2.15981	6.10887	110	20.8452	30.8148	13.4037	-1.0091	26.0497	3.3369	27.4146	17.2651	4.67884
120	32.9634	-4.9075	-28.4837	2.6235	-12.9328	9.5565	4.3834	3.7688		-9.6787	-0.300789	5.6688	17.0064	120	5.233	1.5019	-7.7598	4.466		-4.8836	-0.1193	1.306	-0.429	0.8638	0.0198889	1.37586	4.12759	120	-0.4579	-0.7933	9.7126	-4.6931	-3.501	-0.4856	6.3365	-0.1379	0.747538	1.71855	4.8608	120	7.572	11.1859	10.2619	-0.9798	3.5194	2.0869	37.3194	10.138	4.8274
ΔVLF														ΔVLF														ΔVLF												ΔVLF
time	rat1	rat2	rat3	rat4	Rat 5	Rat 6	Rat 7	Rat 8	Rat 9	Rat 10	Mean	SEM	STDEV	time	rat1	rat2	rat3	rat4	Rat 5	Rat 6	Rat 7	Rat 8	Rat 9	Rat 11	Mean	SEM	STDEV	time	Rat 1	Rat 2	Rat 4	Rat 5	Rat 6	Rat 8	Rat 9	Rat 10	Mean	SEM	STDEV	time	rat1	rat2	rat3	rat4	Rat 5	Rat 6	Rat 7	Mean	SEM
0	0	0	0	0	0	0	0	0	0	0	0	0	0	0	0	0	0	0	0	0	0	0	0	0	0	0	0	0	0	0	0	0	0	0	0	0	0	0	0	0	0	0	0	0	0	0	0	0	0
10	18.1292	13.447	-16.2152	-2.4237	5.6926	7.5019	4.1055	-2.7186	25.6217	-4.5721	4.85683	3.84811	12.1688	10	5.9969	-0.3196	-1.9806	3.4758	0.3303	-1.1127	0.2566	0.36	-2.5461	-0.4948	0.39658	0.808058	2.55531	10	4.2246	0.6896	-1.4831	0.565	-3.0061	1.3955	2.5852	-0.8153	0.519425	0.81301	2.29954	10	-1.7441	4.3713	4.6397	-0.0662	4.7463	4.4771	-6.902	1.3603	1.6969
20	9.232	14.424	-7.4214	-1.0663	-2.144	4.4332	5.7926	-7.0147	14.166	-2.8438	2.75576	2.55892	8.09202	20	0.9546	-0.5731	-5.0294	-0.0604	0.4066	-0.7934	0.0287	3.7881	-1.8887	-0.5273	-0.36943	0.700508	2.2152	20	0.9467	3.2108	0.4793	0.2133	-2.9833	0.2367	1.8436	1.7184	0.708188	0.637746	1.80382	20	1.7531	-0.1234	5.6632	0.8386	34.7467	2.404	-0.8971	6.34073	4.80165
30	1.1284	29.0919	-2.0952	3.8091	-1.054	12.0277	0.0799	-5.6789	11.6469	36.4232	8.5379	4.44458	14.055	30	0.9862	-0.0668	-1.9887	0.9697	-0.4962	0.2407	0.0598	0.01	-1.1446	1.3093	-0.01206	0.319775	1.01122	30	0.8669	-0.6381	5.7854	2.8686	5.4207	0.7029	2.9014	2.4621	2.54624	0.794512	2.24722	30	1.5128	20.3976	6.4881	-0.3734	10.3052	4.7984	-1.2369	5.98454	2.84786
40	3.9866	0.3186	-10.8901	1.6838	-0.4638	-0.1831	2.3432	-5.3487	3.6419	4.3108	-0.06008	1.504	4.75607	40	0.0736	-0.4414	-5.4275	0.5649	1.2057	-0.5668	0.0053	1.3047	1.2285	1.3041	-0.07489	0.637775	2.01682	40	2.1333	0.3789	3.9953	1.232	-4.5619	3.1654	8.8198	-0.2359	1.86586	1.35619	3.83589	40	2.8339	-0.1196	5.9142	0.0116	39.3035	7.0257	0.9653	7.99066	5.32542
50	-0.8178	1.6536	-18.0825	4.9897	-0.0435	7.8315	3.0833	-0.7241	3.4085	1.1916	0.24903	2.20872	6.98459	50	0.2909	2.3277	-4.6941	0.1948		-0.6139	0.2848	1.7161	-1.9848	-0.751	-0.358833	0.69044	2.07132	50	0.3549	0.2699	25.7849	2.4023	-0.4707	6.8448	3.7066	-0.5024	4.79879	3.12727	8.84524	50	2.6008	17.0823	7.5949	-0.4665	30.5444	5.0743	2.4654	9.2708	4.13931
60	-0.8926	-6.6106	-18.4537	-4.5451	6.1768	7.853	0.1101	1.1563	10.7109	-3.7295	-0.82244	2.64309	8.35819	60	1.7724	0.3441	2.8446	-0.6426		-0.4607	-0.0418	1.1094	-3.2009	2.1126	0.426344	0.604177	1.81253	60	3.6346	-0.5722	5.5001	-0.1689	-2.9421	3.1903	4.5191	2.1547	1.91445	1.02116	2.88829	60	1.8971	2.5392	19.576	-0.2238	54.7433	8.5115	0.1563	12.4571	7.52197
70	-0.9963	0.3472	-9.1808	3.0434	6.4452	9.9898	10.9671	1.8976	33.443	8.0928	6.4049	3.54899	11.2229	70	1.1039	1.3283	7.5019	-1.4297		0.5736	0.0196	0.4965	-3.164	-0.1716	0.695389	0.968746	2.90624	70	5.0957	2.4506	2.9672	6.4446	-4.0253	1.1796	9.6858	-1.252	2.81828	1.53381	4.33827	70	8.6719	1.9201	8.0683	-0.5121	56.3677	7.4613	-2.6855	11.3274	7.69397
80	0.7148	3.3996	-19.522	8.7075	0.4378	0.4894	2.0755	-8.5568	19.1153	-0.7681	0.6093	3.17845	10.0511	80	3.4195	0.8639	-4.179	0.981		-1.5292	0.0137	5.7904	-2.8921	0.3089	0.308567	1.01609	3.04827	80	4.253	2.4678	6.4077	3.5453	-0.7484	0.8833	-1.443	-0.7069	1.83235	0.989842	2.79969	80	2.7203	-1.9476	3.7728	-0.1772	39.8538	13.6287	8.4713	9.47459	5.43996
90	8.4766	-4.4325	-11.9336	-5.9425	-1.6329	-0.5564	12.2335	-6.3307	34.8748	-3.8804	2.08759	4.28131	13.5387	90	6.7101	-0.3872	-4.4723	-0.3569		-1.3253	0.0505	4.1415	-3.2051	1.5753	0.3034	1.15555	3.46664	90	0.3713	-0.8882	9.9807	3.3412	-2.8073	0.5523	7.2505	-0.4214	2.17239	1.55198	4.38966	90	2.3199	14.2525	3.4635	-0.508	59.1213	3.6343	-2.2489	11.4335	8.19304
100	17.0977	17.425	-3.0008	-6.5273	2.2613	11.8144	7.4003	-5.7985	24.8381	-6.5568	5.89534	3.64086	11.5134	100	2.0889	-1.9426	-0.2909	0.3773		-1.2172	-0.0148	2.136	-3.3649	0.3131	-0.212789	0.594203	1.78261	100	-0.184	-1.3689	3.4493	4.8796	3.2481	2.4891	6.8654	-0.5172	2.35768	1.01149	2.86092	100	6.6516	11.6103	4.5751	-0.4726	50.1157	2.026	11.2205	12.2467	6.53183
110	4.3405	-0.1487	-11.027	3.8654	6.5855	2.2259	4.8791	-3.0864	12.9769	-2.6806	1.79306	2.05612	6.50203	110	2.2305	-1.7655	-1.0715	-0.7683		0.0877	0.059	-0.0564	-3.2131	0.2353	-0.473589	0.502848	1.50855	110	-0.2229	1.7868	10.1331	3.6142	3.3995	5.7793	7.726	-0.6074	3.95108	1.33037	3.76285	110	4.8481	19.9182	6.7088	-0.4977	17.3563	4.7672	15.5147	9.80223	2.91785
120	23.36	1.983	-18.0843	3.7826	-1.0088	5.2001	9.6814	4.7877	6.2324	-1.4799	3.44542	3.26259	10.3172	120	5.7457	3.1063	2.6026	3.0879		-0.8342	0.0487	1.5904	-3.0854	-0.1438	1.34647	0.877355	2.63206	120	0.1229	6.7031	8.0736	-0.194	-1.7157	2.7556	8.5693	-1.2292	2.8857	1.51793	4.29335	120	5.2617	5.1317	3.2414	-0.466	3.4012	6.3571	14.0793	5.28663	1.68546
ΔLF ms2														ΔLF ms2														ΔLF ms2												ΔLF ms2
Time	Rat 1	Rat 2	Rat 3	Rat 4	Rat 5	Rat 6	Rat 7	Rat 8	Rat 9	Rat 10	Mean	SEM	STDEV	Time	Rat 1	Rat 2	Rat 3	Rat 4	Rat 5	Rat 6	Rat 7	Rat 8	Rat 9	Rat 11	Mean	SEM	STDEV	Time	Rat 1	Rat 2	Rat 4	Rat 5	Rat 6	Rat 8	Rat 9	Rat 10	Mean	SEM	STDEV	Time	Rat 1	Rat 2	Rat 3	Rat 4	Rat 5	Rat 6	Rat 7	Mean	SEM
0	0	0	0	0	0	0	0	0	0	0	0	0	0	0	0	0	0	0	0	0	0	0	0	0	0	0	0	0	0	0	0	0	0	0	0	0	0	0	0	0	0	0	0	0	0	0	0	0	0
10	6.4031	-0.5467	1.4986	0.4246	-0.9936	0.0268	-0.8528	0.4801	0.0224	-1.5357	0.49268	0.71182	2.25097	10	0.1382	-0.1034	-0.3795	0.6054	-0.0655	-0.1741	0.0125	-0.0365	0.155	-0.2024	-0.00503	0.084403	0.266906	10	0.1692	-0.6787	-0.4285	0.0664	-0.126	0.1211	0.1249	0.2046	-0.068375	0.114009	0.322465	10	-0.0935	0.7141	1.0613	0.0688	4.2978	1.109	0.3115	1.067	0.566492
20	3.2074	-0.8076	0.5048	-0.0153	-0.5924	-0.0601	-0.8785	0.1948	1.5414	-1.0721	0.20224	0.414665	1.31129	20	-0.0704	-0.0011	-0.3309	-0.1021	-0.0838	-0.1536	-0.0025	-0.0104	0.2857	-0.1462	-0.06153	0.0495251	0.156612	20	0.2749	-0.4571	-0.1171	-0.2033	-0.125	0.003	-0.4065	0.3037	-0.090925	0.0987895	0.279419	20	-0.0231	7.4127	0.8959	-0.0884	2.1009	0.0555	-0.0566	1.47099	1.03547
30	0.6849	0.4952	2.2515	-0.0147	0.0107	-0.0201	-0.8637	0.2294	-0.7895	-1.8543	0.01294	0.343882	1.08745	30	-0.0199	0.0043	-0.0568	-0.1406	-0.1368	0.1043	0.0029	-0.1407	0.2083	0.0368	-0.01382	0.0358453	0.113353	30	-0.0644	-0.1451	0.1212	-0.2241	-0.1588	0.0747	-0.5982	-0.2726	-0.158413	0.0793171	0.224343	30	-0.1775	2.4512	1.2551	-0.0582	0.3423	0.3793	-0.0338	0.594057	0.358914
40	-1.2907	-0.4643	-0.3779	-0.0001	-1.2683	0.0714	-0.8944	0.2755	-0.7176	-2.5435	-0.72099	0.264573	0.836653	40	-0.1117	0.0379	-0.6579	-0.2559	1.7104	0.2134	0.0064	-0.0839	-0.1116	-0.1054	0.06417	0.196432	0.621173	40	0.6702	-0.0666	2.8931	-0.2973	-0.2919	0.3625	-0.7527	-0.2323	0.285625	0.403035	1.13996	40	-0.1829	2.8483	0.8868	-0.0239	0.5028	0.2395	0.2261	0.642386	0.390541
50	-0.4158	-0.9117	3.1856	-0.1889	-1.1665	-0.0093	0.7006	-0.0007	0.6838	-2.4423	-0.05652	0.464757	1.46969	50	-0.1331	0.0514	-0.349	-0.26		-0.1317	0.0426	-0.0838	-0.0485	-0.1948	-0.122989	0.0441122	0.132336	50	-0.0678	-0.6853	0.087	1.1688	-0.5823	0.3829	-0.6133	-0.2315	-0.0676875	0.220659	0.624117	50	0.163	0.8396	2.2813	-0.1308	-0.0723	2.0244	-0.0065	0.728386	0.388605
60	-0.5771	-1.022	0.5452	-0.3067	-1.2168	-0.0123	0.3286	0.0297	-1.4028	-2.5884	-0.62226	0.300999	0.951842	60	-0.0301	-0.0274	-0.2964	0.528		-0.1865	0.0131	0.0777	-0.0129	-0.2025	-0.0152222	0.0789138	0.236741	60	0.4741	-0.576	-0.1945	0.4554	-0.515	0.1097	-0.6866	-0.1101	-0.130375	0.159608	0.45144	60	0.098	0.6582	0.7457	-0.1393	2.0456	-0.2491	0.1088	0.466843	0.29885
70	-0.3161	-0.6337	2.5388	-0.1727	-1.1416	0.0846	0.3035	0.361	0.044	-2.3472	-0.12794	0.39239	1.24084	70	0.0556	0.0319	-0.2321	0.4759		0.3789	0.0099	-0.091	-0.1087	-0.1253	0.0439	0.0787555	0.236267	70	0.2993	-0.6236	0.124	0.0628	-0.6373	0.2862	-0.4881	0.0415	-0.1169	0.141199	0.399371	70	0.8026	0.4705	2.3114	-0.1541	5.5291	0.4536	0.3917	1.40069	0.746875
80	-1.0635	-0.4784	-1.2752	0.0679	-0.8394	-0.0993	0.2296	0.1108	0.3483	-2.4965	-0.54957	0.280944	0.888422	80	-0.0485	0.188	0.7487	0.5856		-0.0308	0.0096	-0.0052	-0.1264	-0.1161	0.133878	0.106092	0.318275	80	0.4078	-0.1769	0.0164	0.1419	-0.509	0.0847	0.525	0.2521	0.09275	0.116083	0.328332	80	0.874	0.4625	1.3308	-0.1473	8.0479	0.1702	1.5968	1.76213	1.07329
90	-0.4065	-0.9894	-0.7958	-0.2389	-0.8066	-0.0325	-0.7414	0.5864	-0.0939	-2.4763	-0.59949	0.256617	0.811495	90	-0.0729	0.1509	0.5643	0.2219		-0.0237	0.0018	0.0103	-0.1088	-0.0863	0.0730556	0.0714611	0.214383	90	-0.155	0.1805	0.4513	0.7635	-0.3368	0.0057	-0.2875	0.2656	0.110913	0.134394	0.380125	90	0.7127	0.8898	2.0598	-0.1539	0.9645	0.7326	2.1382	1.0491	0.304753
100	-0.7692	-0.7534	-0.401	-0.2802	-0.8705	-0.0852	0.2253	0.4543	2.9031	-2.2594	-0.18362	0.416553	1.31726	100	-0.0689	0.0116	0.0897	0.3414		-0.2899	0.0278	-0.0817	-0.0879	-0.1101	-0.0186667	0.0574558	0.172367	100	-0.0889	-0.5472	1.0579	-0.0163	-0.4542	0.0812	-0.106	0.1957	0.015275	0.173581	0.490962	100	0.7294	0.5448	3.967	-0.1572	0.4819	0.603	0.2517	0.917229	0.520088
110	0.6917	-1.2923	-1.1433	0.0482	-1.2776	-0.0747	0.3077	0.2637	-0.076	-2.5816	-0.51342	0.321359	1.01623	110	0.021	-0.1477	-0.2192	0.2814		-0.1944	0.0285	0.0269	-0.1127	-0.0883	-0.0449444	0.0515235	0.15457	110	0.0028	-0.8781	0.3907	0.2931	-0.5494	0.2345	-0.3666	0.138	-0.091875	0.161044	0.4555	110	4.953	1.4078	2.5113	-0.16	3.0955	0.0956	1.2507	1.87913	0.6776
120	2.628	-1.1246	-0.9041	-0.1392	-1.119	0.0506	1.0996	-0.1438	1.601	-2.0967	-0.01482	0.452764	1.43176	120	0.0309	-0.0491	-0.1295	0.2437		-0.2844	0.0677	0.0594	-0.033	-0.1032	-0.0219444	0.0494309	0.148293	120	-0.175	-0.7224	0.3535	-0.3793	-0.3297	-0.0354	-0.4215	0.1333	-0.197063	0.120715	0.341433	120	0.6182	0.9486	2.3214	-0.1589	3.146	-0.1264	4.653	1.62884	0.684661
ΔHFms2														ΔHFms2														ΔHFms2												ΔHFms2
time	rat1	rat2	rat3	rat4	Rat 5	Rat 6	Rat 7	Rat 8	Rat 9	Rat 10	Mean	SEM	STDEV	time	rat1	rat2	rat3	rat4	Rat 5	Rat 6	Rat 7	Rat 8	Rat 9	Rat 11	Mean	SEM	STDEV	time	Rat 1	Rat 2	Rat 4	Rat 5	Rat 6	Rat 8	Rat 9	Rat 10	Mean	SEM	STDEV	time	rat1	rat2	rat3	rat4	Rat 5	Rat 6	Rat 7	Mean	SEM
0	0	0	0	0	0	0	0	0	0	0	0	0	0	0	0	0	0	0	0	0	0	0	0	0	0	0	0	0	0	0	0	0	0	0	0	0	0	0	0	0	0	0	0	0	0	0	0	0	0
10	25.8007	-3.7386	18.6724	1.7504	-9.0988	0.2518	-13.4844	0.8516	-0.3285	-2.8509	1.78257	3.76127	11.8942	10	-0.0203	-1.0355	1.7476	4.0321	-2.4987	0.1924	-0.0945	2.1249	0.8265	-1.6186	0.36559	0.606957	1.91937	10	0.6957	-3.4481	-2.5845	-2.2914	-0.6505	0.0316	0.5239	0.6757	-0.88095	0.586304	1.65832	10	1.4948	4.0473	3.0909	0.0276	0.6311	2.9894	3.4756	2.25096	0.579746
20	16.0625	-3.1735	9.9251	-1.1936	-10.0883	0.2156	-12.8782	0.3387	-4.1641	-4.8057	-0.97615	2.72172	8.60682	20	-1.8019	-1.7065	-0.2537	-0.6667	-2.9604	-0.9997	-0.4666	-0.5494	1.6617	-1.571	-0.93142	0.387365	1.22495	20	1.2605	-0.8074	-0.6832	-1.7657	-0.6554	0.6364	-2.8398	1.1202	-0.4668	0.504194	1.42608	20	0.7783	14.9505	2.5229	-0.1926	-7.3249	-0.6266	-0.2053	1.41461	2.53831
30	3.3479	-0.583	16.9596	0.0368	-2.9998	0.0809	-13.6032	0.8757	-11.1103	-4.4649	-1.14603	2.63362	8.32825	30	-0.5777	-1.6488	-0.4759	-0.7988	-2.7496	0.6019	-0.5892	-0.8683	1.0364	0.993	-0.5077	0.37153	1.17488	30	1.8476	-2.8679	0.308	-1.39	-1.6155	0.8118	-3.5695	-0.8254	-0.912613	0.650467	1.8398	30	0.447	11.0556	2.09	-0.1059	-5.4403	11.0064	-1.3153	2.53393	2.36204
40	-6.4648	-1.6672	6.0815	0.3701	-14.383	0.3583	-13.0062	0.6245	-9.0346	-5.3059	-4.24273	2.07636	6.56602	40	-1.5887	-1.8339	-11.3335	-0.9841	14.5209	0.0879	-0.0128	-1.2694	0.4592	-0.2259	-0.21803	1.96516	6.21438	40	5.2327	1.0167	16.6582	0.6643	-2.3929	-2.143	-3.1671	1.1263	2.1244	2.28295	6.45716	40	1.0189	23.7389	0.3298	-0.047	-14.0986	8.5524	0.8347	2.90416	4.30464
50	1.7299	-2.035	19.6547	-1.1157	-14.3405	0.3905	-10.7112	-0.048	-8.1503	-1.8612	-1.64868	2.90197	9.17684	50	-1.52	-0.1694	-0.3727	-0.9177		-2.7951	0.5391	0.0408	2.9189	-1.2502	-0.391811	0.528709	1.58613	50	-0.0149	-5.61	2.1618	3.9727	-3.9638	-2.6699	-2.9545	-0.3266	-1.17565	1.13819	3.21929	50	0.3297	5.0639	2.4347	-0.2707	-18.3357	9.2615	3.746	0.318486	3.3347
60	0.5523	-2.1483	14.8626	-2.6945	-13.7887	-0.0054	-11.6506	-0.3399	-12.5566	-5.8616	-3.36307	2.66246	8.41943	60	-0.6959	-1.5574	-3.5606	1.4652		-3.2799	-0.1955	1.571	0.2336	-0.3286	-0.705344	0.608772	1.82631	60	3.6754	-4.4684	-0.1417	-2.2001	-4.5051	1.0543	-3.5205	-0.3316	-1.30471	1.0232	2.89405	60	-0.3024	4.7279	0.3104	-0.207	-4.9208	-2.8661	6.062	0.400571	1.46902
70	-1.0624	-1.0947	25.8891	-0.4694	-14.2558	0.4424	-7.3625	0.3935	3.4898	-0.2858	0.56842	3.23111	10.2177	70	0.9131	-1.3855	-2.2899	1.5313		1.1841	-0.1978	0.9184	-0.0706	-1.3767	-0.0859556	0.44815	1.34445	70	2.1138	-3.0723	-0.6878	-3.7297	-4.0981	1.0099	-3.1049	3.2925	-1.03457	1.01791	2.87907	70	1.5563	3.0418	2.4713	-0.3188	-5.6214	2.5724	2.1473	0.835557	1.15289
80	-0.9399	-0.4785	-5.3146	-0.491	-11.8565	-0.4764	-5.7268	1.6891	3.4479	-4.937	-2.50837	1.41183	4.4646	80	0.5209	-0.3697	9.979	1.705		-1.509	-0.7098	1.6516	-0.3815	1.6142	1.38897	1.14135	3.42404	80	4.2659	-2.4823	1.5694	-2.9733	-4.5086	-1.8815	4.4118	1.875	0.03455	1.21377	3.43305	80	2.0884	3.7964	0.6926	-0.2662	-1.7942	1.3497	3.4032	1.32427	0.750736
90	-2.7195	-3.4524	-7.9283	-2.475	-13.1923	-0.3786	-11.0502	1.6346	2.706	-5.2655	-4.21212	1.64953	5.21627	90	-1.5986	3.821	-3.7753	0.6257		-1.9738	-0.4001	2.6361	-0.2849	-2.3011	-0.361222	0.808005	2.42402	90	1.1535	0.9607	0.4678	1.0714	-3.7233	-1.3199	0.3241	1.4615	0.049475	0.618852	1.75038	90	-0.2361	6.9192	2.2797	-0.313	-17.8829	0.1934	0.5222	-1.21679	2.93975
100	-5.9912	-3.3803	-4.9621	-2.4353	-13.3619	-0.5233	-6.3636	2.2707	8.7127	-4.9157	-3.095	1.84579	5.8369	100	-0.7263	-0.7364	-4.9776	0.8635		-3.3628	0.2028	0.5616	-0.492	0.3227	-0.927167	0.654751	1.96425	100	0.2331	-5.8751	4.1539	-0.9232	-5.1252	-5.2849	-0.6848	2.1564	-1.41872	1.30858	3.70121	100	-0.6804	6.6579	4.5229	-0.3042	-18.3375	1.2094	1.0147	-0.845314	3.08257
110	2.162	-4.8982	-10.1664	0.0666	-13.613	-0.1971	-10.1486	0.0504	5.1574	-6.2407	-3.78276	1.95172	6.17187	110	-1.0923	-2.1979	-7.7514	1.9801		-3.3787	-0.6671	-1.1923	-0.3135	0.2395	-1.59707	0.916751	2.75025	110	0.9112	-5.8171	3.7614	-3.2079	-5.1399	-6.2666	-1.3067	0.7271	-2.04231	1.29328	3.65795	110	10.1256	8.0785	4.1837	-0.3288	0.7355	-1.7115	10.6492	4.53317	1.9422
120	7.7035	-4.6242	-9.4952	-1.0199	-10.8049	0.0701	-6.0535	-0.8438	22.7464	-6.1023	-0.84238	3.11551	9.8521	120	-0.5092	-1.2122	-8.4434	1.5356		-3.702	-0.3372	-0.3086	2.6844	1.2136	-1.00878	1.11063	3.33188	120	-0.4212	-6.687	0.5845	-3.9488	-3.323	-2.9311	-1.8016	0.958	-2.19627	0.906684	2.56449	120	1.1744	5.0667	4.6207	-0.3326	-6.5176	-3.946	18.5871	2.66467	3.09508
ΔLF nu														ΔLF nu														ΔLF nu												ΔLF nu
Time	Rat 1	Rat 2	Rat 3	Rat 4	Rat 5	Rat 6	Rat 7	Rat 8	Rat 9	Rat 10	Mean	SEM	STDEV	Time	Rat 1	Rat 2	Rat 3	Rat 4	Rat 5	Rat 6	Rat 7	Rat 8	Rat 9	Rat 11	Mean	SEM	STDEV	Time	Rat 1	Rat 2	Rat 4	Rat 5	Rat 6	Rat 8	Rat 9	Rat 10	Mean	SEM	STDEV	Time	Rat 1	Rat 2	Rat 3	Rat 4	Rat 5	Rat 6	Rat 7	Mean	SEM
0	0	0	0	0	0	0	0	0	0	0	0	0	0	0	0	0	0	0	0	0	0	0	0	0	0	0	0	0	0	0	0	0	0	0	0	0	0	0	0	0	0	0	0	0	0	0	0	0	0
10	1.1444	5.2843	-1.649	3.3995	-0.0476	0.9011	2.0107	7.697	0.2062	-5.8294	1.31172	1.17581	3.71825	10	4.0976	-1.2446	-1.8631	-0.9724	0.306	-2.8117	0.724	-2.0997	2.3333	-2.9876	-0.45182	0.730425	2.30981	10	2.7264	-1.8501	-6.0243	7.8028	-0.7324	1.051	-0.6068	1.8852	0.531475	1.41001	3.98812	10	-4.4639	2.7124	11.5428	5.7558	14.0642	5.608	0.2208	5.06287	2.40793
20	-0.681	-1.4341	-2.164	3.8756	5.6813	-2.1025	-0.9476	3.5855	12.0336	-0.1439	1.77029	1.43822	4.54806	20	4.779	3.1066	-1.1235	-0.3586	0.2162	-1.0306	0.2074	-0.2583	3.4998	-1.6731	0.73649	0.704927	2.22917	20	2.6494	-2.4007	-0.0616	0.5789	-0.7176	-0.0919	4.7451	2.1625	0.858013	0.789981	2.2344	20	-2.551	22.2907	10.7949	-7.9818	13.3616	1.372	-0.8842	5.20031	4.01045
30	0.2738	5.0491	0.6951	-0.4287	1.9357	-1.6556	2.0966	0.3809	8.305	-6.6018	1.00501	1.24597	3.94011	30	1.0797	2.9252	0.3611	-0.7348	-1.4727	0.5911	0.6786	-3.0491	3.0348	-0.3295	0.30844	0.587233	1.85699	30	-4.1597	2.7212	0.2205	-1.0596	-1.0432	0.4477	3.5841	-7.9142	-0.9004	1.31042	3.70642	30	-5.4653	7.2044	17.041	-2.301	3.6258	-3.5824	2.3414	2.69484	2.91992
40	2.4131	-1.7966	-4.3802	-0.8624	8.7732	0.4317	-1.4746	4.6256	4.1032	-12.1042	-0.02712	1.80446	5.70621	40	0.867	5.1893	-0.2602	-3.4657	5.515	2.6637	0.2676	-0.9671	-2.9306	-1.6296	0.52494	0.981864	3.10493	40	1.3419	-1.0139	0.5401	-5.354	-1.346	3.2128	-4.5278	-8.3527	-1.93745	1.36381	3.85743	40	-5.7819	4.1682	22.913	-2.24	13.8624	-3.079	2.6492	4.6417	3.89956
50	-3.1859	-7.0445	2.0434	-2.2356	11.1316	-0.3551	20.8818	0.4	14.4131	-12.9294	2.31194	3.25005	10.2776	50	-0.6892	1.709	-1.179	-4.0145		3.9934	1.3746	-1.9741	-2.4306	-2.9462	-0.684067	0.858068	2.5742	50	-1.3949	1.6304	-3.5122	2.0672	-4.5254	3.8201	-0.8753	-5.2225	-1.00157	1.16727	3.30153	50	2.4048	6.4522	27.9816	-10.7753	21.7656	4.9428	-3.6539	7.01683	5.14866
60	-2.5443	-6.6856	-3.3264	-0.7712	6.9118	0.312	20.7552	3.0641	2.502	-12.2155	0.80021	2.78875	8.81881	60	1.0401	2.1241	-0.0248	6.6902		4.4711	0.9065	0.11	-0.5263	-3.5147	1.25291	0.983754	2.95126	60	1.1706	0.831	-3.9168	14.6848	-2.8332	0.5981	1.1108	-1.5942	1.25639	2.03793	5.76414	60	1.8311	4.8329	21.4757	-15.8003	10.8423	1.0592	-3.5052	2.96224	4.38369
70	0.4153	-2.2614	-0.9472	-3.3047	11.1908	0.6611	7.3919	7.685	-1.9746	-12.8534	0.60028	2.16533	6.84739	70	-0.1244	3.6085	-0.2137	4.9319		2.9144	0.7358	-2.4947	-2.6924	-1.2964	0.596556	0.900551	2.70165	70	1.7126	-1.6987	3.2722	18.3047	-5.4775	2.0433	4.7926	-6.1298	2.10243	2.70894	7.66204	70	7.5813	4.9885	27.0386	-17.2178	23.7307	0.6102	2.8213	7.07897	5.62857
80	-3.7027	-2.1753	-5.9319	3.1411	6.7675	-4.3382	5.4686	-5.0047	-0.2744	-11.8726	-1.79226	1.80117	5.6958	80	-2.0966	5.0986	1.3701	6.5244		1.4723	1.5161	-1.2787	-3.0746	-2.6838	0.760867	1.13274	3.39822	80	-0.3205	1.8051	-3.691	11.6109	-3.5573	1.3193	-2.7466	-0.7467	0.45915	1.75564	4.9657	80	9.0295	3.5814	27.3655	-16.6988	25.7936	0.1775	12.9042	8.87899	5.7778
90	2.0624	-1.6129	1.4639	2.6339	12.0733	-0.4002	-0.0606	3.0753	-1.8363	-11.4858	0.5913	1.83521	5.80345	90	2.6507	-0.1235	5.746	2.8743		3.3889	0.4324	-1.6306	-2.6114	1.0145	1.30459	0.875445	2.62634	90	-5.3578	0.6725	4.5727	5.8995	-1.8849	0.3705	-4.8333	0.5086	-0.006525	1.41536	4.00323	90	13.5896	4.6053	23.8435	-17.2964	31.2847	6.7005	27.4767	12.8863	6.34292
100	5.5788	-0.1998	1.4207	-0.7547	11.7858	0.0151	6.0258	-1.2098	5.3743	-10.2964	1.77398	1.86744	5.90536	100	-0.4047	1.6403	3.1804	5.1777		1.6142	1.1573	-2.3218	-1.9494	-1.9885	0.678389	0.855749	2.56725	100	-2.5811	3.9661	3.7653	-1.0459	-1.7805	2.5233	0.5396	-2.2111	0.396963	0.955437	2.70238	100	18.0245	1.5145	30.7229	-19.5395	28.9425	3.2489	2.723	9.37669	6.71361
110	1.5154	-2.3001	0.6941	0.9072	4.8029	-1.2717	13.705	8.3947	-2.7467	-11.8796	1.18212	2.17708	6.88452	110	4.4657	-1.4281	2.4417	0.5803		4.4207	2.7428	2.6083	-2.7098	-1.5557	1.2851	0.890141	2.67042	110	-2.0855	-0.8579	-2.2087	20.0463	-3.1763	6.0652	-1.953	0.4186	2.03109	2.76999	7.83472	110	19.1836	6.1752	22.5064	-20.2818	7.9305	2.8107	2.0179	5.76321	5.26985
120	3.1989	1.2911	2.9539	-0.8477	0.74	2.6895	12.7467	2.2895	-2.4028	-6.9211	1.5738	1.58378	5.00835	120	2.2925	0.723	3.4184	1.773		2.6959	4.1257	1.8214	-2.1424	-2.2967	1.37898	0.754289	2.26287	120	-4.023	3.0525	2.4603	6.537	-2.3973	0.4036	-1.2518	-0.3835	0.549725	1.19144	3.36991	120	7.6514	7.587	19.1383	-19.4902	13.3356	5.0552	10.3279	6.22931	4.63084
ΔHFnu														ΔHFnu														ΔHFnu												ΔHFnu
Time	Rat 1	Rat 2	Rat 3	Rat 4	Rat 5	Rat 6	Rat 7	Rat 8	Rat 9	Rat 10	Mean	SEM	STDEV	Time	Rat 1	Rat 2	Rat 3	Rat 4	Rat 5	Rat 6	Rat 7	Rat 8	Rat 9	Rat 11	Mean	SEM	STDEV	Time	Rat 1	Rat 2	Rat 4	Rat 5	Rat 6	Rat 8	Rat 9	Rat 10	Mean	SEM	STDEV	Time	Rat 1	Rat 2	Rat 3	Rat 4	Rat 5	Rat 6	Rat 7	Mean	SEM
0	0	0	0	0	0	0	0	0	0	0	0	0	0	0	0	0	0	0	0	0	0	0	0	0	0	0	0	0	0	0	0	0	0	0	0	0	0	0	0	0	0	0	0	0	0	0	0	0	0
10	1.6113	-7.6505	1.649	-3.3995	0.0476	9.0155	-3.4472	-5.0062	-1.2021	5.8294	-0.25527	1.59306	5.03768	10	-0.4017	6.606	-1.8631	-0.9724	0.306	-2.8117	-2.8079	-1.6694	-2.3333	2.9921	-0.29554	0.94523	2.98908	10	5.3257	4.6987	-29.9351	-9.4237	0.7324	1.2585	-4.3683	-1.8852	-4.19963	4.05106	11.4581	10	-4.2785	-34.7006	-11.5428	-4.8725	-14.0642	-2.3775	-0.2208	-10.2938	4.47526
20	3.3028	-2.2332	2.164	-3.8756	-5.6813	20.2781	1.2761	-4.4888	-12.0336	0.1439	-0.11476	2.67821	8.46924	20	-1.0748	0.0653	-1.1235	-0.3586	0.2162	-1.0306	-0.9678	-13.2753	-3.4998	-1.3627	-2.24116	1.26801	4.00981	20	1.2665	5.3509	1.5726	0.374	0.7176	-0.0357	-5.9421	-2.1625	0.142663	1.14321	3.23347	20	-7.7261	-32.0236	-13.2319	-11.8362	-13.3616	-0.3296	0.8842	-11.0893	4.13753
30	3.0844	-6.2297	-0.6951	0.4287	-1.9357	-2.865	-2.4818	-4.3892	-8.305	6.6018	-1.67866	1.37738	4.35567	30	2.208	-2.2469	0.3611	-0.7348	-1.4727	0.5911	-6.4685	1.0141	-3.0517	-1.9028	-1.17031	0.783295	2.477	30	11.1468	0.229	-7.4537	-0.3652	-9.3497	0.2477	-12.1913	-25.0907	-5.35339	3.81813	10.7993	30	-1.1664	-29.6933	-23.0534	4.2888	-3.6258	0.2929	-2.3414	-7.8998	4.91541
40	0.715	-3.9843	4.3802	0.8624	-8.7732	-2.8595	-1.4456	-1.0413	-4.1032	12.1042	-0.41453	1.78346	5.63979	40	2.8372	1.5027	-0.2602	-3.4657	5.515	2.6637	-5.626	-1.6258	2.9306	3.3964	0.78679	1.09608	3.46612	40	6.4812	3.9641	-3.7646	1.6742	-1.1704	-15.5435	4.6286	3.5552	-0.0219	2.50615	7.08847	40	3.7909	-9.5543	-33.1091	-3.2976	-13.8624	6.245	-2.6492	-7.49096	5.01931
50	4.701	-5.2139	-2.0434	2.2356	-11.1316	19.0893	-22.148	-0.229	-14.4131	12.9294	-1.62237	3.9242	12.4094	50	4.3309	5.6396	-1.179	-4.0145		3.9934	-4.1163	1.4339	2.4306	4.6843	1.46699	1.24442	3.73325	50	4.9241	1.3198	-0.0468	-20.2772	0.8297	-14.2763	-0.8533	5.2225	-2.89469	3.28042	9.27844	50	-8.8023	-6.4522	-29.9724	2.1563	-21.7656	-0.3198	3.6539	-8.78601	4.80313
60	6.5752	7.5324	3.3264	0.7712	-6.9118	6.9743	-22.0332	-9.989	-2.502	12.2155	-0.4041	3.24402	10.2585	60	1.7085	5.2245	-0.0248	6.6902		4.4711	-1.5979	0.0603	0.5263	0.9934	2.00573	0.93228	2.79684	60	5.3533	2.1192	1.3748	-15.0717	-0.8561	-2.076	-0.9496	1.5942	-1.06399	2.16145	6.1135	60	-16.3394	-4.8329	-27.7454	11.0286	-10.8423	0.4507	3.5052	-6.3965	4.9411
70	3.6156	13.2887	0.9472	3.3047	-11.1908	-1.4647	-11.8221	-8.3007	-2.4017	12.8534	-0.11704	2.80548	8.87171	70	2.787	3.7401	-0.2137	4.9319		2.9144	-0.5195	3.3768	2.6924	-0.3924	2.14633	0.669096	2.00729	70	7.0426	4.6102	-13.5782	-22.7157	1.0086	0.2662	-4.6314	6.1298	-2.73349	3.71185	10.4987	70	-22.7675	-4.9885	-31.691	8.3586	-23.7307	-6.3268	-2.8213	-11.9953	5.39257
80	7.7336	10.2839	5.9319	-3.1411	-6.7675	-18.534	-3.7655	5.2112	0.2744	11.8726	0.90995	2.93261	9.27373	80	2.4968	2.25	1.3701	6.5244		1.4723	-4.4096	2.1608	3.0746	2.1246	1.896	0.940128	2.82038	80	7.1143	0.7394	-1.0625	-21.0564	-16.2272	0.9902	2.9078	0.7467	-3.23096	3.49863	9.89562	80	-13.2342	-3.5814	-35.762	7.266	-25.7936	-0.3715	-12.9042	-12.0544	5.6368
90	1.9685	9.4707	-1.4639	-2.6339	-12.0733	-10.4581	2.1522	-9.4414	1.8363	11.1085	-0.95344	2.51493	7.95291	90	-4.0123	7.4721	5.746	2.8743		3.3889	-1.6785	-2.3013	2.6114	-1.9567	1.34932	1.32848	3.98543	90	10.006	2.2777	-11.9371	-11.0439	-18.5125	1.1984	4.9945	-0.5086	-2.94069	3.45879	9.78294	90	-27.077	-4.6053	-33.6354	9.3378	-31.2847	-3.2714	-27.4767	-16.859	6.41379
100	-1.5479	-5.2565	-1.4207	0.7547	-11.7858	12.5062	-5.4823	-3.5832	-6.9772	2.7212	-2.00715	2.07262	6.55421	100	1.5045	5.7083	3.1804	5.1777		1.6142	-2.7575	-4.2782	0.0335	4.9482	1.68123	1.17456	3.52369	100	5.4191	-2.9249	-2.4336	-20.0503	-15.8162	-11.4401	-0.3784	2.2111	-5.67666	3.2019	9.05635	100	-26.8886	-1.5145	-31.8835	8.5872	-28.9425	-6.7742	-2.723	-12.877	6.06677
110	2.5155	11.9793	-0.6941	-0.9072	-4.8029	17.6365	-16.8417	-8.6619	2.4033	11.8796	1.45064	3.28258	10.3804	110	-2.7374	8.7767	2.4417	0.5803		4.4207	-10.0092	-1.7262	2.5487	4.8445	1.01553	1.80359	5.41078	110	1.5268	3.8081	-0.5277	-18.1402	-7.1941	-10.2943	2.1142	-0.4186	-3.64072	2.68099	7.58299	110	-21.0018	-17.1548	-22.5064	7.416	-23.074	-6.3046	-2.0179	-12.0919	4.49768
120	0.832	8.0535	-2.9539	0.8477	-0.74	5.26	-10.6551	-3.4538	2.4028	6.9211	0.65143	1.75785	5.55879	120	-1.7651	6.6256	3.4184	1.773		2.6959	-10.7292	-0.9942	2.0665	4.4147	0.833956	1.67794	5.03383	120	1.5022	-5.6475	-12.0058	-5.4692	-21.0303	1.9059	1.413	0.3835	-4.86852	2.88664	8.16466	120	-15.2	-8.0731	-20.0396	6.1975	-28.1645	-6.7148	-10.3279	-11.7603	4.1204
ΔLF/HF ratio														ΔLF/HF ratio														ΔLF/HF ratio												ΔLF/HF ratio
Time	Rat 1	Rat 2	Rat 3	Rat 4	Rat 5	Rat 6	Rat 7	Rat 8	Rat 9	Rat 10	Mean	SEM	STDEV	Time	Rat 1	Rat 2	Rat 3	Rat 4	Rat 5	Rat 6	Rat 7	Rat 8	Rat 9	Rat 11	Mean	SEM	STDEV	Time	Rat 1	Rat 2	Rat 4	Rat 5	Rat 6	Rat 8	Rat 9	Rat 10	Mean	SEM	STDEV	Time	Rat 1	Rat 2	Rat 3	Rat 4	Rat 5	Rat 6	Rat 7	Mean	SEM
0	0	0	0	0	0	0		0	0	0	0	0	0	0	0	0	0	0	0	0	0	0	0	0	0	0	0	0	0	0	0	0	0	0	0	0	0	0	0	0	0	0	0		0	0	0	0	0
10	0.0097	0.1134	-0.0202	0.0436	-0.0006	-0.0046		0.1183	0.004	-0.0808	0.0203111	0.0211183	0.063355	10	0.0464	-0.0166	-0.0272	-0.0089	0.0028	-0.0332	0.0084	-0.0218	0.026	-0.0333	-0.00574	0.0084056	0.0265808	10	0.0245	-0.0277	-0.0272	0.1181	-0.0085	0.0106	0.0035	0.026	0.0149125	0.0164473	0.04652	10	-0.0485	0.0802	0.1608		0.1886	0.0716	0.0026	0.0758833	0.0368757
20	-0.0179	-0.0132	-0.0263	0.05	0.0745	-0.0639		0.0608	0.1746	-0.0021	0.0262778	0.0239477	0.071843	20	0.055	0.0352	-0.0204	0.0044	0.0018	-0.0116	0.0024	0.0042	0.0395	-0.0177	0.00928	0.00807817	0.0255454	20	0.0306	-0.0346	-0.0038	0.0061	-0.0084	-0.0009	0.077	0.0299	0.0119875	0.0118998	0.0336578	20	-0.0233	0.3883	0.1569		0.1776	0.0168	-0.0103	0.117667	0.0644967
30	-0.0055	0.1019	0.0087	-0.0053	0.0243	-0.0247		0.0175	0.1149	-0.0907	0.0156778	0.0208303	0.0624908	30	0.0099	0.0354	-0.002	-0.0061	-0.0159	0.0071	0.0087	-0.0323	0.0341	-0.0025	0.00364	0.00654144	0.0206859	30	-0.0599	0.0315	0.019	-0.0119	-0.0031	0.0046	0.0852	-0.0636	0.000225	0.0171221	0.0484285	30	-0.0612	0.1388	0.2869		0.043	-0.0428	0.0283	0.0655	0.0529348
40	0.0286	-0.0127	-0.052	-0.0106	0.1195	0.0156		0.0621	0.054	-0.1567	0.00531111	0.0261918	0.0785753	40	0.0071	0.057	-0.0049	-0.0693	0.0615	0.0359	0.0038	-0.0096	-0.0309	-0.019	0.00316	0.0127015	0.0401657	40	0.0066	-0.0174	0.0147	-0.0638	-0.0137	0.0446	-0.0623	-0.0994	-0.0238375	0.0169166	0.0478473	40	-0.066	0.0559	0.4569		0.1854	-0.0415	0.0321	0.1038	0.0793132
50	-0.0519	-0.089	0.0261	-0.0269	0.1561	-0.0391		0.0057	0.2157	-0.1659	0.00342222	0.0394215	0.118264	50	-0.0109	0.0152	-0.0213	-0.0765		0.0523	0.016	-0.0212	-0.0257	-0.0332	-0.0117	0.0121491	0.0364473	50	-0.0232	0.0168	-0.0438	0.0711	-0.0494	0.051	-0.0086	-0.0663	-0.00655	0.0174038	0.0492253	50	0.0394	0.0778	0.5115		0.323	0.0593	-0.0413	0.161617	0.0860366
60	-0.0483	-0.109	-0.04	-0.0094	0.092	-0.0099		0.0749	0.0323	-0.1579	-0.0194778	0.0270379	0.0811137	60	0.01	0.02	-0.0079	0.0754		0.0604	0.0101	0.0011	-0.0056	-0.0385	0.0138889	0.0116526	0.0349579	60	0.0063	0.0062	-0.0508	0.2352	-0.0302	0.0069	0.0158	-0.021	0.02105	0.0316463	0.0895092	60	0.0445	0.0572	0.3864		0.1397	0.0119	-0.0397	0.1	0.0621264
70	-0.0052	-0.0651	-0.0117	-0.0394	0.157	0.0161		0.1334	-0.0194	-0.1651	6.66667e-05	0.0325518	0.0976553	70	-0.0037	0.0372	-0.0077	0.0579		0.0383	0.008	-0.027	-0.0284	-0.014	0.00673333	0.0103169	0.0309508	70	0.0101	-0.0259	0.081	0.3367	-0.0597	0.0213	0.073	-0.077	0.0449375	0.0462566	0.130833	70	0.1442	0.0591	0.5134		0.3621	0.0166	0.0342	0.188267	0.0832189
80	-0.0643	-0.0575	-0.0693	0.0402	0.0899	-0.0522		-0.0725	-0.0034	-0.1541	-0.0381333	0.0237444	0.0712332	80	-0.0249	0.0551	0.0073	0.0754		0.0292	0.0177	-0.0142	-0.0323	-0.0298	0.00927778	0.0128661	0.0385984	80	-0.0133	0.0198	-0.0447	0.2212	-0.0288	0.0135	-0.0388	-0.0099	0.014875	0.0305724	0.0864717	80	0.1344	0.0418	0.565		0.4055	0.0026	0.1763	0.220933	0.0897562
90	0.0201	-0.0486	0.0186	0.0335	0.1713	0.0223		0.0728	-0.0226	-0.1494	0.0131111	0.0290256	0.0870768	90	0.0346	-0.0052	0.0644	0.0401		0.0477	0.005	-0.0165	-0.0276	0.0125	0.0172222	0.0104088	0.0312263	90	-0.0725	0.0041	0.0944	0.0979	-0.0044	0.0036	-0.0663	0.0069	0.0079625	0.0222555	0.0629481	90	0.2575	0.0543	0.4784		0.5352	0.0871	0.4599	0.312067	0.0855066
100	0.0779	0.0162	0.018	-0.0092	0.1666	-0.0245		-0.006	0.0755	-0.1285	0.0206667	0.027259	0.081777	100	-0.0057	0.0144	0.034	0.0622		0.0205	0.0132	-0.0235	-0.0203	-0.0233	0.00794444	0.0097171	0.0291513	100	-0.0376	0.0531	0.0534	0.023	-0.0059	0.0331	0.0074	-0.029	0.0121875	0.0122852	0.0347477	100	0.3281	0.0173	0.578		0.4772	0.0514	0.033	0.2475	0.100986
110	0.0116	-0.0628	0.0087	0.0113	0.0624	-0.0499		0.1453	-0.0331	-0.1541	-0.00673333	0.0279414	0.0838242	110	0.0539	-0.0192	0.0267	-0.0101		0.064	0.0345	0.0288	-0.0286	-0.0188	0.0145778	0.0114645	0.0343934	110	-0.0278	-0.0155	-0.0268	0.3311	-0.0302	0.0739	-0.0279	0.0057	0.0353125	0.0440306	0.124537	110	0.3092	0.0932	0.3639		0.1343	0.0448	0.0243	0.161617	0.0579162
120	0.0382	-0.0082	0.0381	-0.0104	0.0092	0.0333		0.0399	-0.0293	-0.0948	0.00177778	0.0147615	0.0442844	120	0.0277	0.0041	0.0467	-0.0022		0.0447	0.0517	0.0199	-0.0227	-0.0263	0.0159556	0.00982668	0.02948	120	-0.0514	0.0481	0.0636	0.0902	-0.0088	0.0037	-0.0182	-0.0051	0.0152625	0.0167553	0.0473911	120	0.1215	0.0935	0.3		0.2325	0.0746	0.1367	0.1598	0.0358685
[truncated: 73 more columns]

## Sheet: Delta LVF eq.
ΔCycle Duration
Time	Rat 1	Rat 2	Rat 3	Rat 4	Rat 5	Rat 6	Rat 7	Rat 8	Rat 9	Rat 10	Mean	SEM
0	$='SHEETNAME'!AI2-'SHEETNAME'!$AI$2	$='SHEETNAME'!AI17-'SHEETNAME'!$AI$17	$='SHEETNAME'!AI32-'SHEETNAME'!$AI$32	$='SHEETNAME'!AI47-'SHEETNAME'!$AI$47	$='SHEETNAME'!AI62-'SHEETNAME'!$AI$62	$='SHEETNAME'!AI77-'SHEETNAME'!$AI$77	$='SHEETNAME'!AI92-'SHEETNAME'!$AI$92	$='SHEETNAME'!AI107-'SHEETNAME'!$AI$107	$='SHEETNAME'!AI122-'SHEETNAME'!$AI$122	$='SHEETNAME'!AI137-'SHEETNAME'!$AI$137	#DIV/0!	#DIV/0!
10	$='SHEETNAME'!AI3-'SHEETNAME'!$AI$2	$='SHEETNAME'!AI18-'SHEETNAME'!$AI$17	$='SHEETNAME'!AI33-'SHEETNAME'!$AI$32	$='SHEETNAME'!AI48-'SHEETNAME'!$AI$47	$='SHEETNAME'!AI63-'SHEETNAME'!$AI$62	$='SHEETNAME'!AI78-'SHEETNAME'!$AI$77	$='SHEETNAME'!AI93-'SHEETNAME'!$AI$92	$='SHEETNAME'!AI108-'SHEETNAME'!$AI$107	$='SHEETNAME'!AI123-'SHEETNAME'!$AI$122	$='SHEETNAME'!AI138-'SHEETNAME'!$AI$137	#DIV/0!	#DIV/0!
20	$='SHEETNAME'!AI4-'SHEETNAME'!$AI$2	$='SHEETNAME'!AI19-'SHEETNAME'!$AI$17	$='SHEETNAME'!AI34-'SHEETNAME'!$AI$32	$='SHEETNAME'!AI49-'SHEETNAME'!$AI$47	$='SHEETNAME'!AI64-'SHEETNAME'!$AI$62	$='SHEETNAME'!AI79-'SHEETNAME'!$AI$77	$='SHEETNAME'!AI94-'SHEETNAME'!$AI$92	$='SHEETNAME'!AI109-'SHEETNAME'!$AI$107	$='SHEETNAME'!AI124-'SHEETNAME'!$AI$122	$='SHEETNAME'!AI139-'SHEETNAME'!$AI$137	#DIV/0!	#DIV/0!
30	$='SHEETNAME'!AI5-'SHEETNAME'!$AI$2	$='SHEETNAME'!AI20-'SHEETNAME'!$AI$17	$='SHEETNAME'!AI35-'SHEETNAME'!$AI$32	$='SHEETNAME'!AI50-'SHEETNAME'!$AI$47	$='SHEETNAME'!AI65-'SHEETNAME'!$AI$62	$='SHEETNAME'!AI80-'SHEETNAME'!$AI$77	$='SHEETNAME'!AI95-'SHEETNAME'!$AI$92	$='SHEETNAME'!AI110-'SHEETNAME'!$AI$107	$='SHEETNAME'!AI125-'SHEETNAME'!$AI$122	$='SHEETNAME'!AI140-'SHEETNAME'!$AI$137	#DIV/0!	#DIV/0!
40	$='SHEETNAME'!AI6-'SHEETNAME'!$AI$2	$='SHEETNAME'!AI21-'SHEETNAME'!$AI$17	$='SHEETNAME'!AI36-'SHEETNAME'!$AI$32	$='SHEETNAME'!AI51-'SHEETNAME'!$AI$47	$='SHEETNAME'!AI66-'SHEETNAME'!$AI$62	$='SHEETNAME'!AI81-'SHEETNAME'!$AI$77	$='SHEETNAME'!AI96-'SHEETNAME'!$AI$92	$='SHEETNAME'!AI111-'SHEETNAME'!$AI$107	$='SHEETNAME'!AI126-'SHEETNAME'!$AI$122	$='SHEETNAME'!AI141-'SHEETNAME'!$AI$137	#DIV/0!	#DIV/0!
50	$='SHEETNAME'!AI7-'SHEETNAME'!$AI$2	$='SHEETNAME'!AI22-'SHEETNAME'!$AI$17	$='SHEETNAME'!AI37-'SHEETNAME'!$AI$32	$='SHEETNAME'!AI52-'SHEETNAME'!$AI$47	$='SHEETNAME'!AI67-'SHEETNAME'!$AI$62	$='SHEETNAME'!AI82-'SHEETNAME'!$AI$77	$='SHEETNAME'!AI97-'SHEETNAME'!$AI$92	$='SHEETNAME'!AI112-'SHEETNAME'!$AI$107	$='SHEETNAME'!AI127-'SHEETNAME'!$AI$122	$='SHEETNAME'!AI142-'SHEETNAME'!$AI$137	#DIV/0!	#DIV/0!
60	$='SHEETNAME'!AI8-'SHEETNAME'!$AI$2	$='SHEETNAME'!AI23-'SHEETNAME'!$AI$17	$='SHEETNAME'!AI38-'SHEETNAME'!$AI$32	$='SHEETNAME'!AI53-'SHEETNAME'!$AI$47	$='SHEETNAME'!AI68-'SHEETNAME'!$AI$62	$='SHEETNAME'!AI83-'SHEETNAME'!$AI$77	$='SHEETNAME'!AI98-'SHEETNAME'!$AI$92	$='SHEETNAME'!AI113-'SHEETNAME'!$AI$107	$='SHEETNAME'!AI128-'SHEETNAME'!$AI$122	$='SHEETNAME'!AI143-'SHEETNAME'!$AI$137	#DIV/0!	#DIV/0!
70	$='SHEETNAME'!AI9-'SHEETNAME'!$AI$2	$='SHEETNAME'!AI24-'SHEETNAME'!$AI$17	$='SHEETNAME'!AI39-'SHEETNAME'!$AI$32	$='SHEETNAME'!AI54-'SHEETNAME'!$AI$47	$='SHEETNAME'!AI69-'SHEETNAME'!$AI$62	$='SHEETNAME'!AI84-'SHEETNAME'!$AI$77	$='SHEETNAME'!AI99-'SHEETNAME'!$AI$92	$='SHEETNAME'!AI114-'SHEETNAME'!$AI$107	$='SHEETNAME'!AI129-'SHEETNAME'!$AI$122	$='SHEETNAME'!AI144-'SHEETNAME'!$AI$137	#DIV/0!	#DIV/0!
80	$='SHEETNAME'!AI10-'SHEETNAME'!$AI$2	$='SHEETNAME'!AI25-'SHEETNAME'!$AI$17	$='SHEETNAME'!AI40-'SHEETNAME'!$AI$32	$='SHEETNAME'!AI55-'SHEETNAME'!$AI$47	$='SHEETNAME'!AI70-'SHEETNAME'!$AI$62	$='SHEETNAME'!AI85-'SHEETNAME'!$AI$77	$='SHEETNAME'!AI100-'SHEETNAME'!$AI$92	$='SHEETNAME'!AI115-'SHEETNAME'!$AI$107	$='SHEETNAME'!AI130-'SHEETNAME'!$AI$122	$='SHEETNAME'!AI145-'SHEETNAME'!$AI$137	#DIV/0!	#DIV/0!
90	$='SHEETNAME'!AI11-'SHEETNAME'!$AI$2	$='SHEETNAME'!AI26-'SHEETNAME'!$AI$17	$='SHEETNAME'!AI41-'SHEETNAME'!$AI$32	$='SHEETNAME'!AI56-'SHEETNAME'!$AI$47	$='SHEETNAME'!AI71-'SHEETNAME'!$AI$62	$='SHEETNAME'!AI86-'SHEETNAME'!$AI$77	$='SHEETNAME'!AI101-'SHEETNAME'!$AI$92	$='SHEETNAME'!AI116-'SHEETNAME'!$AI$107	$='SHEETNAME'!AI131-'SHEETNAME'!$AI$122	$='SHEETNAME'!AI146-'SHEETNAME'!$AI$137	#DIV/0!	#DIV/0!
100	$='SHEETNAME'!AI12-'SHEETNAME'!$AI$2	$='SHEETNAME'!AI27-'SHEETNAME'!$AI$17	$='SHEETNAME'!AI42-'SHEETNAME'!$AI$32	$='SHEETNAME'!AI57-'SHEETNAME'!$AI$47	$='SHEETNAME'!AI72-'SHEETNAME'!$AI$62	$='SHEETNAME'!AI87-'SHEETNAME'!$AI$77	$='SHEETNAME'!AI102-'SHEETNAME'!$AI$92	$='SHEETNAME'!AI117-'SHEETNAME'!$AI$107	$='SHEETNAME'!AI132-'SHEETNAME'!$AI$122	$='SHEETNAME'!AI147-'SHEETNAME'!$AI$137	#DIV/0!	#DIV/0!
110	$='SHEETNAME'!AI13-'SHEETNAME'!$AI$2	$='SHEETNAME'!AI28-'SHEETNAME'!$AI$17	$='SHEETNAME'!AI43-'SHEETNAME'!$AI$32	$='SHEETNAME'!AI58-'SHEETNAME'!$AI$47	$='SHEETNAME'!AI73-'SHEETNAME'!$AI$62	$='SHEETNAME'!AI88-'SHEETNAME'!$AI$77	$='SHEETNAME'!AI103-'SHEETNAME'!$AI$92	$='SHEETNAME'!AI118-'SHEETNAME'!$AI$107	$='SHEETNAME'!AI133-'SHEETNAME'!$AI$122	$='SHEETNAME'!AI148-'SHEETNAME'!$AI$137	#DIV/0!	#DIV/0!
120	$='SHEETNAME'!AI14-'SHEETNAME'!$AI$2	$='SHEETNAME'!AI29-'SHEETNAME'!$AI$17	$='SHEETNAME'!AI44-'SHEETNAME'!$AI$32	$='SHEETNAME'!AI59-'SHEETNAME'!$AI$47	$='SHEETNAME'!AI74-'SHEETNAME'!$AI$62	$='SHEETNAME'!AI89-'SHEETNAME'!$AI$77	$='SHEETNAME'!AI104-'SHEETNAME'!$AI$92	$='SHEETNAME'!AI119-'SHEETNAME'!$AI$107	$='SHEETNAME'!AI134-'SHEETNAME'!$AI$122	$='SHEETNAME'!AI149-'SHEETNAME'!$AI$137	#DIV/0!	#DIV/0!
ΔMax dP/dt
Time	Rat 1	Rat 2	RAT 3	RAT 4	RAT 5	Rat 6	Rat 7	Rat 8	Rat 9	Rat 10	Mean	SEM
0	$='SHEETNAME'!AJ2-'SHEETNAME'!$AJ$2	$='SHEETNAME'!AJ17-'SHEETNAME'!$AJ$17	$='SHEETNAME'!AJ32-'SHEETNAME'!$AJ$32	$='SHEETNAME'!AJ47-'SHEETNAME'!$AJ$47	$='SHEETNAME'!AJ62-'SHEETNAME'!$AJ$62	$='SHEETNAME'!AJ77-'SHEETNAME'!$AJ$77	$='SHEETNAME'!AJ92-'SHEETNAME'!$AJ$92	$='SHEETNAME'!AJ107-'SHEETNAME'!$AJ$107	$='SHEETNAME'!AJ122-'SHEETNAME'!$AJ$122	$='SHEETNAME'!AJ137-'SHEETNAME'!$AJ$137	#DIV/0!	#DIV/0!
10	$='SHEETNAME'!AJ3-'SHEETNAME'!$AJ$2	$='SHEETNAME'!AJ18-'SHEETNAME'!$AJ$17	$='SHEETNAME'!AJ33-'SHEETNAME'!$AJ$32	$='SHEETNAME'!AJ48-'SHEETNAME'!$AJ$47	$='SHEETNAME'!AJ63-'SHEETNAME'!$AJ$62	$='SHEETNAME'!AJ78-'SHEETNAME'!$AJ$77	$='SHEETNAME'!AJ93-'SHEETNAME'!$AJ$92	$='SHEETNAME'!AJ108-'SHEETNAME'!$AJ$107	$='SHEETNAME'!AJ123-'SHEETNAME'!$AJ$122	$='SHEETNAME'!AJ138-'SHEETNAME'!$AJ$137	#DIV/0!	#DIV/0!
20	$='SHEETNAME'!AJ4-'SHEETNAME'!$AJ$2	$='SHEETNAME'!AJ19-'SHEETNAME'!$AJ$17	$='SHEETNAME'!AJ34-'SHEETNAME'!$AJ$32	$='SHEETNAME'!AJ49-'SHEETNAME'!$AJ$47	$='SHEETNAME'!AJ64-'SHEETNAME'!$AJ$62	$='SHEETNAME'!AJ79-'SHEETNAME'!$AJ$77	$='SHEETNAME'!AJ94-'SHEETNAME'!$AJ$92	$='SHEETNAME'!AJ109-'SHEETNAME'!$AJ$107	$='SHEETNAME'!AJ124-'SHEETNAME'!$AJ$122	$='SHEETNAME'!AJ139-'SHEETNAME'!$AJ$137	#DIV/0!	#DIV/0!
30	$='SHEETNAME'!AJ5-'SHEETNAME'!$AJ$2	$='SHEETNAME'!AJ20-'SHEETNAME'!$AJ$17	$='SHEETNAME'!AJ35-'SHEETNAME'!$AJ$32	$='SHEETNAME'!AJ50-'SHEETNAME'!$AJ$47	$='SHEETNAME'!AJ65-'SHEETNAME'!$AJ$62	$='SHEETNAME'!AJ80-'SHEETNAME'!$AJ$77	$='SHEETNAME'!AJ95-'SHEETNAME'!$AJ$92	$='SHEETNAME'!AJ110-'SHEETNAME'!$AJ$107	$='SHEETNAME'!AJ125-'SHEETNAME'!$AJ$122	$='SHEETNAME'!AJ140-'SHEETNAME'!$AJ$137	#DIV/0!	#DIV/0!
40	$='SHEETNAME'!AJ6-'SHEETNAME'!$AJ$2	$='SHEETNAME'!AJ21-'SHEETNAME'!$AJ$17	$='SHEETNAME'!AJ36-'SHEETNAME'!$AJ$32	$='SHEETNAME'!AJ51-'SHEETNAME'!$AJ$47	$='SHEETNAME'!AJ66-'SHEETNAME'!$AJ$62	$='SHEETNAME'!AJ81-'SHEETNAME'!$AJ$77	$='SHEETNAME'!AJ96-'SHEETNAME'!$AJ$92	$='SHEETNAME'!AJ111-'SHEETNAME'!$AJ$107	$='SHEETNAME'!AJ126-'SHEETNAME'!$AJ$122	$='SHEETNAME'!AJ141-'SHEETNAME'!$AJ$137	#DIV/0!	#DIV/0!
50	$='SHEETNAME'!AJ7-'SHEETNAME'!$AJ$2	$='SHEETNAME'!AJ22-'SHEETNAME'!$AJ$17	$='SHEETNAME'!AJ37-'SHEETNAME'!$AJ$32	$='SHEETNAME'!AJ52-'SHEETNAME'!$AJ$47	$='SHEETNAME'!AJ67-'SHEETNAME'!$AJ$62	$='SHEETNAME'!AJ82-'SHEETNAME'!$AJ$77	$='SHEETNAME'!AJ97-'SHEETNAME'!$AJ$92	$='SHEETNAME'!AJ112-'SHEETNAME'!$AJ$107	$='SHEETNAME'!AJ127-'SHEETNAME'!$AJ$122	$='SHEETNAME'!AJ142-'SHEETNAME'!$AJ$137	#DIV/0!	#DIV/0!
60	$='SHEETNAME'!AJ8-'SHEETNAME'!$AJ$2	$='SHEETNAME'!AJ23-'SHEETNAME'!$AJ$17	$='SHEETNAME'!AJ38-'SHEETNAME'!$AJ$32	$='SHEETNAME'!AJ53-'SHEETNAME'!$AJ$47	$='SHEETNAME'!AJ68-'SHEETNAME'!$AJ$62	$='SHEETNAME'!AJ83-'SHEETNAME'!$AJ$77	$='SHEETNAME'!AJ98-'SHEETNAME'!$AJ$92	$='SHEETNAME'!AJ113-'SHEETNAME'!$AJ$107	$='SHEETNAME'!AJ128-'SHEETNAME'!$AJ$122	$='SHEETNAME'!AJ143-'SHEETNAME'!$AJ$137	#DIV/0!	#DIV/0!
70	$='SHEETNAME'!AJ9-'SHEETNAME'!$AJ$2	$='SHEETNAME'!AJ24-'SHEETNAME'!$AJ$17	$='SHEETNAME'!AJ39-'SHEETNAME'!$AJ$32	$='SHEETNAME'!AJ54-'SHEETNAME'!$AJ$47	$='SHEETNAME'!AJ69-'SHEETNAME'!$AJ$62	$='SHEETNAME'!AJ84-'SHEETNAME'!$AJ$77	$='SHEETNAME'!AJ99-'SHEETNAME'!$AJ$92	$='SHEETNAME'!AJ114-'SHEETNAME'!$AJ$107	$='SHEETNAME'!AJ129-'SHEETNAME'!$AJ$122	$='SHEETNAME'!AJ144-'SHEETNAME'!$AJ$137	#DIV/0!	#DIV/0!
80	$='SHEETNAME'!AJ10-'SHEETNAME'!$AJ$2	$='SHEETNAME'!AJ25-'SHEETNAME'!$AJ$17	$='SHEETNAME'!AJ40-'SHEETNAME'!$AJ$32	$='SHEETNAME'!AJ55-'SHEETNAME'!$AJ$47	$='SHEETNAME'!AJ70-'SHEETNAME'!$AJ$62	$='SHEETNAME'!AJ85-'SHEETNAME'!$AJ$77	$='SHEETNAME'!AJ100-'SHEETNAME'!$AJ$92	$='SHEETNAME'!AJ115-'SHEETNAME'!$AJ$107	$='SHEETNAME'!AJ130-'SHEETNAME'!$AJ$122	$='SHEETNAME'!AJ145-'SHEETNAME'!$AJ$137	#DIV/0!	#DIV/0!
90	$='SHEETNAME'!AJ11-'SHEETNAME'!$AJ$2	$='SHEETNAME'!AJ26-'SHEETNAME'!$AJ$17	$='SHEETNAME'!AJ41-'SHEETNAME'!$AJ$32	$='SHEETNAME'!AJ56-'SHEETNAME'!$AJ$47	$='SHEETNAME'!AJ71-'SHEETNAME'!$AJ$62	$='SHEETNAME'!AJ86-'SHEETNAME'!$AJ$77	$='SHEETNAME'!AJ101-'SHEETNAME'!$AJ$92	$='SHEETNAME'!AJ116-'SHEETNAME'!$AJ$107	$='SHEETNAME'!AJ131-'SHEETNAME'!$AJ$122	$='SHEETNAME'!AJ146-'SHEETNAME'!$AJ$137	#DIV/0!	#DIV/0!
100	$='SHEETNAME'!AJ12-'SHEETNAME'!$AJ$2	$='SHEETNAME'!AJ27-'SHEETNAME'!$AJ$17	$='SHEETNAME'!AJ42-'SHEETNAME'!$AJ$32	$='SHEETNAME'!AJ57-'SHEETNAME'!$AJ$47	$='SHEETNAME'!AJ72-'SHEETNAME'!$AJ$62	$='SHEETNAME'!AJ87-'SHEETNAME'!$AJ$77	$='SHEETNAME'!AJ102-'SHEETNAME'!$AJ$92	$='SHEETNAME'!AJ117-'SHEETNAME'!$AJ$107	$='SHEETNAME'!AJ132-'SHEETNAME'!$AJ$122	$='SHEETNAME'!AJ147-'SHEETNAME'!$AJ$137	#DIV/0!	#DIV/0!
110	$='SHEETNAME'!AJ13-'SHEETNAME'!$AJ$2	$='SHEETNAME'!AJ28-'SHEETNAME'!$AJ$17	$='SHEETNAME'!AJ43-'SHEETNAME'!$AJ$32	$='SHEETNAME'!AJ58-'SHEETNAME'!$AJ$47	$='SHEETNAME'!AJ73-'SHEETNAME'!$AJ$62	$='SHEETNAME'!AJ88-'SHEETNAME'!$AJ$77	$='SHEETNAME'!AJ103-'SHEETNAME'!$AJ$92	$='SHEETNAME'!AJ118-'SHEETNAME'!$AJ$107	$='SHEETNAME'!AJ133-'SHEETNAME'!$AJ$122	$='SHEETNAME'!AJ148-'SHEETNAME'!$AJ$137	#DIV/0!	#DIV/0!
120	$='SHEETNAME'!AJ14-'SHEETNAME'!$AJ$2	$='SHEETNAME'!AJ29-'SHEETNAME'!$AJ$17	$='SHEETNAME'!AJ44-'SHEETNAME'!$AJ$32	$='SHEETNAME'!AJ59-'SHEETNAME'!$AJ$47	$='SHEETNAME'!AJ74-'SHEETNAME'!$AJ$62	$='SHEETNAME'!AJ89-'SHEETNAME'!$AJ$77	$='SHEETNAME'!AJ104-'SHEETNAME'!$AJ$92	$='SHEETNAME'!AJ119-'SHEETNAME'!$AJ$107	$='SHEETNAME'!AJ134-'SHEETNAME'!$AJ$122	$='SHEETNAME'!AJ149-'SHEETNAME'!$AJ$137	#DIV/0!	#DIV/0!
ΔPTI
Time	Rat 1	Rat 2	RAT 3	RAT 4	RAT 5	Rat 6	Rat 7	Rat 8	Rat 9	RAT 10	Mean	SEM
#REF!	$='SHEETNAME'!AN2-'SHEETNAME'!$AN$2	$='SHEETNAME'!AN17-'SHEETNAME'!$AN$17	$='SHEETNAME'!AN32-'SHEETNAME'!$AN$32	$='SHEETNAME'!AN47-'SHEETNAME'!$AN$47	$='SHEETNAME'!AN62-'SHEETNAME'!$AN$62	$='SHEETNAME'!AN77-'SHEETNAME'!$AN$77	$='SHEETNAME'!AN92-'SHEETNAME'!$AN$92	$='SHEETNAME'!AN107-'SHEETNAME'!$AN$107	$='SHEETNAME'!AN122-'SHEETNAME'!$AN$122	$='SHEETNAME'!AN137-'SHEETNAME'!$AN$137	#DIV/0!	#DIV/0!
#REF!	$='SHEETNAME'!AN3-'SHEETNAME'!$AN$2	$='SHEETNAME'!AN18-'SHEETNAME'!$AN$17	$='SHEETNAME'!AN33-'SHEETNAME'!$AN$32	$='SHEETNAME'!AN48-'SHEETNAME'!$AN$47	$='SHEETNAME'!AN63-'SHEETNAME'!$AN$62	$='SHEETNAME'!AN78-'SHEETNAME'!$AN$77	$='SHEETNAME'!AN93-'SHEETNAME'!$AN$92	$='SHEETNAME'!AN108-'SHEETNAME'!$AN$107	$='SHEETNAME'!AN123-'SHEETNAME'!$AN$122	$='SHEETNAME'!AN138-'SHEETNAME'!$AN$137	#DIV/0!	#DIV/0!
#REF!	$='SHEETNAME'!AN4-'SHEETNAME'!$AN$2	$='SHEETNAME'!AN19-'SHEETNAME'!$AN$17	$='SHEETNAME'!AN34-'SHEETNAME'!$AN$32	$='SHEETNAME'!AN49-'SHEETNAME'!$AN$47	$='SHEETNAME'!AN64-'SHEETNAME'!$AN$62	$='SHEETNAME'!AN79-'SHEETNAME'!$AN$77	$='SHEETNAME'!AN94-'SHEETNAME'!$AN$92	$='SHEETNAME'!AN109-'SHEETNAME'!$AN$107	$='SHEETNAME'!AN124-'SHEETNAME'!$AN$122	$='SHEETNAME'!AN139-'SHEETNAME'!$AN$137	#DIV/0!	#DIV/0!
#REF!	$='SHEETNAME'!AN5-'SHEETNAME'!$AN$2	$='SHEETNAME'!AN20-'SHEETNAME'!$AN$17	$='SHEETNAME'!AN35-'SHEETNAME'!$AN$32	$='SHEETNAME'!AN50-'SHEETNAME'!$AN$47	$='SHEETNAME'!AN65-'SHEETNAME'!$AN$62	$='SHEETNAME'!AN80-'SHEETNAME'!$AN$77	$='SHEETNAME'!AN95-'SHEETNAME'!$AN$92	$='SHEETNAME'!AN110-'SHEETNAME'!$AN$107	$='SHEETNAME'!AN125-'SHEETNAME'!$AN$122	$='SHEETNAME'!AN140-'SHEETNAME'!$AN$137	#DIV/0!	#DIV/0!
#REF!	$='SHEETNAME'!AN6-'SHEETNAME'!$AN$2	$='SHEETNAME'!AN21-'SHEETNAME'!$AN$17	$='SHEETNAME'!AN36-'SHEETNAME'!$AN$32	$='SHEETNAME'!AN51-'SHEETNAME'!$AN$47	$='SHEETNAME'!AN66-'SHEETNAME'!$AN$62	$='SHEETNAME'!AN81-'SHEETNAME'!$AN$77	$='SHEETNAME'!AN96-'SHEETNAME'!$AN$92	$='SHEETNAME'!AN111-'SHEETNAME'!$AN$107	$='SHEETNAME'!AN126-'SHEETNAME'!$AN$122	$='SHEETNAME'!AN141-'SHEETNAME'!$AN$137	#DIV/0!	#DIV/0!
#REF!	$='SHEETNAME'!AN7-'SHEETNAME'!$AN$2	$='SHEETNAME'!AN22-'SHEETNAME'!$AN$17	$='SHEETNAME'!AN37-'SHEETNAME'!$AN$32	$='SHEETNAME'!AN52-'SHEETNAME'!$AN$47	$='SHEETNAME'!AN67-'SHEETNAME'!$AN$62	$='SHEETNAME'!AN82-'SHEETNAME'!$AN$77	$='SHEETNAME'!AN97-'SHEETNAME'!$AN$92	$='SHEETNAME'!AN112-'SHEETNAME'!$AN$107	$='SHEETNAME'!AN127-'SHEETNAME'!$AN$122	$='SHEETNAME'!AN142-'SHEETNAME'!$AN$137	#DIV/0!	#DIV/0!
#REF!	$='SHEETNAME'!AN8-'SHEETNAME'!$AN$2	$='SHEETNAME'!AN23-'SHEETNAME'!$AN$17	$='SHEETNAME'!AN38-'SHEETNAME'!$AN$32	$='SHEETNAME'!AN53-'SHEETNAME'!$AN$47	$='SHEETNAME'!AN68-'SHEETNAME'!$AN$62	$='SHEETNAME'!AN83-'SHEETNAME'!$AN$77	$='SHEETNAME'!AN98-'SHEETNAME'!$AN$92	$='SHEETNAME'!AN113-'SHEETNAME'!$AN$107	$='SHEETNAME'!AN128-'SHEETNAME'!$AN$122	$='SHEETNAME'!AN143-'SHEETNAME'!$AN$137	#DIV/0!	#DIV/0!
#REF!	$='SHEETNAME'!AN9-'SHEETNAME'!$AN$2	$='SHEETNAME'!AN24-'SHEETNAME'!$AN$17	$='SHEETNAME'!AN39-'SHEETNAME'!$AN$32	$='SHEETNAME'!AN54-'SHEETNAME'!$AN$47	$='SHEETNAME'!AN69-'SHEETNAME'!$AN$62	$='SHEETNAME'!AN84-'SHEETNAME'!$AN$77	$='SHEETNAME'!AN99-'SHEETNAME'!$AN$92	$='SHEETNAME'!AN114-'SHEETNAME'!$AN$107	$='SHEETNAME'!AN129-'SHEETNAME'!$AN$122	$='SHEETNAME'!AN144-'SHEETNAME'!$AN$137	#DIV/0!	#DIV/0!
#REF!	$='SHEETNAME'!AN10-'SHEETNAME'!$AN$2	$='SHEETNAME'!AN25-'SHEETNAME'!$AN$17	$='SHEETNAME'!AN40-'SHEETNAME'!$AN$32	$='SHEETNAME'!AN55-'SHEETNAME'!$AN$47	$='SHEETNAME'!AN70-'SHEETNAME'!$AN$62	$='SHEETNAME'!AN85-'SHEETNAME'!$AN$77	$='SHEETNAME'!AN100-'SHEETNAME'!$AN$92	$='SHEETNAME'!AN115-'SHEETNAME'!$AN$107	$='SHEETNAME'!AN130-'SHEETNAME'!$AN$122	$='SHEETNAME'!AN145-'SHEETNAME'!$AN$137	#DIV/0!	#DIV/0!
#REF!	$='SHEETNAME'!AN11-'SHEETNAME'!$AN$2	$='SHEETNAME'!AN26-'SHEETNAME'!$AN$17	$='SHEETNAME'!AN41-'SHEETNAME'!$AN$32	$='SHEETNAME'!AN56-'SHEETNAME'!$AN$47	$='SHEETNAME'!AN71-'SHEETNAME'!$AN$62	$='SHEETNAME'!AN86-'SHEETNAME'!$AN$77	$='SHEETNAME'!AN101-'SHEETNAME'!$AN$92	$='SHEETNAME'!AN116-'SHEETNAME'!$AN$107	$='SHEETNAME'!AN131-'SHEETNAME'!$AN$122	$='SHEETNAME'!AN146-'SHEETNAME'!$AN$137	#DIV/0!	#DIV/0!
#REF!	$='SHEETNAME'!AN12-'SHEETNAME'!$AN$2	$='SHEETNAME'!AN27-'SHEETNAME'!$AN$17	$='SHEETNAME'!AN42-'SHEETNAME'!$AN$32	$='SHEETNAME'!AN57-'SHEETNAME'!$AN$47	$='SHEETNAME'!AN72-'SHEETNAME'!$AN$62	$='SHEETNAME'!AN87-'SHEETNAME'!$AN$77	$='SHEETNAME'!AN102-'SHEETNAME'!$AN$92	$='SHEETNAME'!AN117-'SHEETNAME'!$AN$107	$='SHEETNAME'!AN132-'SHEETNAME'!$AN$122	$='SHEETNAME'!AN147-'SHEETNAME'!$AN$137	#DIV/0!	#DIV/0!
#REF!	$='SHEETNAME'!AN13-'SHEETNAME'!$AN$2	$='SHEETNAME'!AN28-'SHEETNAME'!$AN$17	$='SHEETNAME'!AN43-'SHEETNAME'!$AN$32	$='SHEETNAME'!AN58-'SHEETNAME'!$AN$47	$='SHEETNAME'!AN73-'SHEETNAME'!$AN$62	$='SHEETNAME'!AN88-'SHEETNAME'!$AN$77	$='SHEETNAME'!AN103-'SHEETNAME'!$AN$92	$='SHEETNAME'!AN118-'SHEETNAME'!$AN$107	$='SHEETNAME'!AN133-'SHEETNAME'!$AN$122	$='SHEETNAME'!AN148-'SHEETNAME'!$AN$137	#DIV/0!	#DIV/0!
#REF!	$='SHEETNAME'!AN14-'SHEETNAME'!$AN$2	$='SHEETNAME'!AN29-'SHEETNAME'!$AN$17	$='SHEETNAME'!AN44-'SHEETNAME'!$AN$32	$='SHEETNAME'!AN59-'SHEETNAME'!$AN$47	$='SHEETNAME'!AN74-'SHEETNAME'!$AN$62	$='SHEETNAME'!AN89-'SHEETNAME'!$AN$77	$='SHEETNAME'!AN104-'SHEETNAME'!$AN$92	$='SHEETNAME'!AN119-'SHEETNAME'!$AN$107	$='SHEETNAME'!AN134-'SHEETNAME'!$AN$122	$='SHEETNAME'!AN149-'SHEETNAME'!$AN$137	#DIV/0!	#DIV/0!
ΔIRP
Time	Rat 1	Rat 2	RAT 3	RAT 4	RAT 5	Rat 6	Rat 7	Rat 8	Rat 9	RAT 10	Mean	SEM
#REF!	$='SHEETNAME'!AK2-'SHEETNAME'!$AK$2	$='SHEETNAME'!AK17-'SHEETNAME'!$AK$17	$='SHEETNAME'!AK32-'SHEETNAME'!$AK$32	$='SHEETNAME'!AK47-'SHEETNAME'!$AK$47	$='SHEETNAME'!AK62-'SHEETNAME'!$AK$62	$='SHEETNAME'!AK77-'SHEETNAME'!$AK$77	$='SHEETNAME'!AK92-'SHEETNAME'!$AK$92	$='SHEETNAME'!AK107-'SHEETNAME'!$AK$107	$='SHEETNAME'!AK122-'SHEETNAME'!$AK$122	$='SHEETNAME'!AK137-'SHEETNAME'!$AK$137	#DIV/0!	#DIV/0!
#REF!	$='SHEETNAME'!AK3-'SHEETNAME'!$AK$2	$='SHEETNAME'!AK18-'SHEETNAME'!$AK$17	$='SHEETNAME'!AK33-'SHEETNAME'!$AK$32	$='SHEETNAME'!AK48-'SHEETNAME'!$AK$47	$='SHEETNAME'!AK63-'SHEETNAME'!$AK$62	$='SHEETNAME'!AK78-'SHEETNAME'!$AK$77	$='SHEETNAME'!AK93-'SHEETNAME'!$AK$92	$='SHEETNAME'!AK108-'SHEETNAME'!$AK$107	$='SHEETNAME'!AK123-'SHEETNAME'!$AK$122	$='SHEETNAME'!AK138-'SHEETNAME'!$AK$137	#DIV/0!	#DIV/0!
#REF!	$='SHEETNAME'!AK4-'SHEETNAME'!$AK$2	$='SHEETNAME'!AK19-'SHEETNAME'!$AK$17	$='SHEETNAME'!AK34-'SHEETNAME'!$AK$32	$='SHEETNAME'!AK49-'SHEETNAME'!$AK$47	$='SHEETNAME'!AK64-'SHEETNAME'!$AK$62	$='SHEETNAME'!AK79-'SHEETNAME'!$AK$77	$='SHEETNAME'!AK94-'SHEETNAME'!$AK$92	$='SHEETNAME'!AK109-'SHEETNAME'!$AK$107	$='SHEETNAME'!AK124-'SHEETNAME'!$AK$122	$='SHEETNAME'!AK139-'SHEETNAME'!$AK$137	#DIV/0!	#DIV/0!
#REF!	$='SHEETNAME'!AK5-'SHEETNAME'!$AK$2	$='SHEETNAME'!AK20-'SHEETNAME'!$AK$17	$='SHEETNAME'!AK35-'SHEETNAME'!$AK$32	$='SHEETNAME'!AK50-'SHEETNAME'!$AK$47	$='SHEETNAME'!AK65-'SHEETNAME'!$AK$62	$='SHEETNAME'!AK80-'SHEETNAME'!$AK$77	$='SHEETNAME'!AK95-'SHEETNAME'!$AK$92	$='SHEETNAME'!AK110-'SHEETNAME'!$AK$107	$='SHEETNAME'!AK125-'SHEETNAME'!$AK$122	$='SHEETNAME'!AK140-'SHEETNAME'!$AK$137	#DIV/0!	#DIV/0!
#REF!	$='SHEETNAME'!AK6-'SHEETNAME'!$AK$2	$='SHEETNAME'!AK21-'SHEETNAME'!$AK$17	$='SHEETNAME'!AK36-'SHEETNAME'!$AK$32	$='SHEETNAME'!AK51-'SHEETNAME'!$AK$47	$='SHEETNAME'!AK66-'SHEETNAME'!$AK$62	$='SHEETNAME'!AK81-'SHEETNAME'!$AK$77	$='SHEETNAME'!AK96-'SHEETNAME'!$AK$92	$='SHEETNAME'!AK111-'SHEETNAME'!$AK$107	$='SHEETNAME'!AK126-'SHEETNAME'!$AK$122	$='SHEETNAME'!AK141-'SHEETNAME'!$AK$137	#DIV/0!	#DIV/0!
#REF!	$='SHEETNAME'!AK7-'SHEETNAME'!$AK$2	$='SHEETNAME'!AK22-'SHEETNAME'!$AK$17	$='SHEETNAME'!AK37-'SHEETNAME'!$AK$32	$='SHEETNAME'!AK52-'SHEETNAME'!$AK$47	$='SHEETNAME'!AK67-'SHEETNAME'!$AK$62	$='SHEETNAME'!AK82-'SHEETNAME'!$AK$77	$='SHEETNAME'!AK97-'SHEETNAME'!$AK$92	$='SHEETNAME'!AK112-'SHEETNAME'!$AK$107	$='SHEETNAME'!AK127-'SHEETNAME'!$AK$122	$='SHEETNAME'!AK142-'SHEETNAME'!$AK$137	#DIV/0!	#DIV/0!
#REF!	$='SHEETNAME'!AK8-'SHEETNAME'!$AK$2	$='SHEETNAME'!AK23-'SHEETNAME'!$AK$17	$='SHEETNAME'!AK38-'SHEETNAME'!$AK$32	$='SHEETNAME'!AK53-'SHEETNAME'!$AK$47	$='SHEETNAME'!AK68-'SHEETNAME'!$AK$62	$='SHEETNAME'!AK83-'SHEETNAME'!$AK$77	$='SHEETNAME'!AK98-'SHEETNAME'!$AK$92	$='SHEETNAME'!AK113-'SHEETNAME'!$AK$107	$='SHEETNAME'!AK128-'SHEETNAME'!$AK$122	$='SHEETNAME'!AK143-'SHEETNAME'!$AK$137	#DIV/0!	#DIV/0!
#REF!	$='SHEETNAME'!AK9-'SHEETNAME'!$AK$2	$='SHEETNAME'!AK24-'SHEETNAME'!$AK$17	$='SHEETNAME'!AK39-'SHEETNAME'!$AK$32	$='SHEETNAME'!AK54-'SHEETNAME'!$AK$47	$='SHEETNAME'!AK69-'SHEETNAME'!$AK$62	$='SHEETNAME'!AK84-'SHEETNAME'!$AK$77	$='SHEETNAME'!AK99-'SHEETNAME'!$AK$92	$='SHEETNAME'!AK114-'SHEETNAME'!$AK$107	$='SHEETNAME'!AK129-'SHEETNAME'!$AK$122	$='SHEETNAME'!AK144-'SHEETNAME'!$AK$137	#DIV/0!	#DIV/0!
#REF!	$='SHEETNAME'!AK10-'SHEETNAME'!$AK$2	$='SHEETNAME'!AK25-'SHEETNAME'!$AK$17	$='SHEETNAME'!AK40-'SHEETNAME'!$AK$32	$='SHEETNAME'!AK55-'SHEETNAME'!$AK$47	$='SHEETNAME'!AK70-'SHEETNAME'!$AK$62	$='SHEETNAME'!AK85-'SHEETNAME'!$AK$77	$='SHEETNAME'!AK100-'SHEETNAME'!$AK$92	$='SHEETNAME'!AK115-'SHEETNAME'!$AK$107	$='SHEETNAME'!AK130-'SHEETNAME'!$AK$122	$='SHEETNAME'!AK145-'SHEETNAME'!$AK$137	#DIV/0!	#DIV/0!
#REF!	$='SHEETNAME'!AK11-'SHEETNAME'!$AK$2	$='SHEETNAME'!AK26-'SHEETNAME'!$AK$17	$='SHEETNAME'!AK41-'SHEETNAME'!$AK$32	$='SHEETNAME'!AK56-'SHEETNAME'!$AK$47	$='SHEETNAME'!AK71-'SHEETNAME'!$AK$62	$='SHEETNAME'!AK86-'SHEETNAME'!$AK$77	$='SHEETNAME'!AK101-'SHEETNAME'!$AK$92	$='SHEETNAME'!AK116-'SHEETNAME'!$AK$107	$='SHEETNAME'!AK131-'SHEETNAME'!$AK$122	$='SHEETNAME'!AK146-'SHEETNAME'!$AK$137	#DIV/0!	#DIV/0!
#REF!	$='SHEETNAME'!AK12-'SHEETNAME'!$AK$2	$='SHEETNAME'!AK27-'SHEETNAME'!$AK$17	$='SHEETNAME'!AK42-'SHEETNAME'!$AK$32	$='SHEETNAME'!AK57-'SHEETNAME'!$AK$47	$='SHEETNAME'!AK72-'SHEETNAME'!$AK$62	$='SHEETNAME'!AK87-'SHEETNAME'!$AK$77	$='SHEETNAME'!AK102-'SHEETNAME'!$AK$92	$='SHEETNAME'!AK117-'SHEETNAME'!$AK$107	$='SHEETNAME'!AK132-'SHEETNAME'!$AK$122	$='SHEETNAME'!AK147-'SHEETNAME'!$AK$137	#DIV/0!	#DIV/0!
#REF!	$='SHEETNAME'!AK13-'SHEETNAME'!$AK$2	$='SHEETNAME'!AK28-'SHEETNAME'!$AK$17	$='SHEETNAME'!AK43-'SHEETNAME'!$AK$32	$='SHEETNAME'!AK58-'SHEETNAME'!$AK$47	$='SHEETNAME'!AK73-'SHEETNAME'!$AK$62	$='SHEETNAME'!AK88-'SHEETNAME'!$AK$77	$='SHEETNAME'!AK103-'SHEETNAME'!$AK$92	$='SHEETNAME'!AK118-'SHEETNAME'!$AK$107	$='SHEETNAME'!AK133-'SHEETNAME'!$AK$122	$='SHEETNAME'!AK148-'SHEETNAME'!$AK$137	#DIV/0!	#DIV/0!
#REF!	$='SHEETNAME'!AK14-'SHEETNAME'!$AK$2	$='SHEETNAME'!AK29-'SHEETNAME'!$AK$17	$='SHEETNAME'!AK44-'SHEETNAME'!$AK$32	$='SHEETNAME'!AK59-'SHEETNAME'!$AK$47	$='SHEETNAME'!AK74-'SHEETNAME'!$AK$62	$='SHEETNAME'!AK89-'SHEETNAME'!$AK$77	$='SHEETNAME'!AK104-'SHEETNAME'!$AK$92	$='SHEETNAME'!AK119-'SHEETNAME'!$AK$107	$='SHEETNAME'!AK134-'SHEETNAME'!$AK$122	$='SHEETNAME'!AK149-'SHEETNAME'!$AK$137	#DIV/0!	#DIV/0!
Δmin dp-dt
Time	Rat 1	Rat 2	RAT 3	RAT 4	RAT 5	Rat 6	Rat 7	Rat 8	Rat 9	RAT 10	Mean	SEM
#REF!	$='SHEETNAME'!AL2-'SHEETNAME'!$AL$2	$='SHEETNAME'!AL17-'SHEETNAME'!$AL$17	$='SHEETNAME'!AL32-'SHEETNAME'!$AL$32	$='SHEETNAME'!AL47-'SHEETNAME'!$AL$47	$='SHEETNAME'!AL62-'SHEETNAME'!$AL$62	$='SHEETNAME'!AL77-'SHEETNAME'!$AL$77	$='SHEETNAME'!AL92-'SHEETNAME'!$AL$92	$='SHEETNAME'!AL107-'SHEETNAME'!$AL$107	$='SHEETNAME'!AL122-'SHEETNAME'!$AL$122	$='SHEETNAME'!AL137-'SHEETNAME'!$AL$137	#DIV/0!	#DIV/0!
#REF!	$='SHEETNAME'!AL3-'SHEETNAME'!$AL$2	$='SHEETNAME'!AL18-'SHEETNAME'!$AL$17	$='SHEETNAME'!AL33-'SHEETNAME'!$AL$32	$='SHEETNAME'!AL48-'SHEETNAME'!$AL$47	$='SHEETNAME'!AL63-'SHEETNAME'!$AL$62	$='SHEETNAME'!AL78-'SHEETNAME'!$AL$77	$='SHEETNAME'!AL93-'SHEETNAME'!$AL$92	$='SHEETNAME'!AL108-'SHEETNAME'!$AL$107	$='SHEETNAME'!AL123-'SHEETNAME'!$AL$122	$='SHEETNAME'!AL138-'SHEETNAME'!$AL$137	#DIV/0!	#DIV/0!
#REF!	$='SHEETNAME'!AL4-'SHEETNAME'!$AL$2	$='SHEETNAME'!AL19-'SHEETNAME'!$AL$17	$='SHEETNAME'!AL34-'SHEETNAME'!$AL$32	$='SHEETNAME'!AL49-'SHEETNAME'!$AL$47	$='SHEETNAME'!AL64-'SHEETNAME'!$AL$62	$='SHEETNAME'!AL79-'SHEETNAME'!$AL$77	$='SHEETNAME'!AL94-'SHEETNAME'!$AL$92	$='SHEETNAME'!AL109-'SHEETNAME'!$AL$107	$='SHEETNAME'!AL124-'SHEETNAME'!$AL$122	$='SHEETNAME'!AL139-'SHEETNAME'!$AL$137	#DIV/0!	#DIV/0!
#REF!	$='SHEETNAME'!AL5-'SHEETNAME'!$AL$2	$='SHEETNAME'!AL20-'SHEETNAME'!$AL$17	$='SHEETNAME'!AL35-'SHEETNAME'!$AL$32	$='SHEETNAME'!AL50-'SHEETNAME'!$AL$47	$='SHEETNAME'!AL65-'SHEETNAME'!$AL$62	$='SHEETNAME'!AL80-'SHEETNAME'!$AL$77	$='SHEETNAME'!AL95-'SHEETNAME'!$AL$92	$='SHEETNAME'!AL110-'SHEETNAME'!$AL$107	$='SHEETNAME'!AL125-'SHEETNAME'!$AL$122	$='SHEETNAME'!AL140-'SHEETNAME'!$AL$137	#DIV/0!	#DIV/0!
#REF!	$='SHEETNAME'!AL6-'SHEETNAME'!$AL$2	$='SHEETNAME'!AL21-'SHEETNAME'!$AL$17	$='SHEETNAME'!AL36-'SHEETNAME'!$AL$32	$='SHEETNAME'!AL51-'SHEETNAME'!$AL$47	$='SHEETNAME'!AL66-'SHEETNAME'!$AL$62	$='SHEETNAME'!AL81-'SHEETNAME'!$AL$77	$='SHEETNAME'!AL96-'SHEETNAME'!$AL$92	$='SHEETNAME'!AL111-'SHEETNAME'!$AL$107	$='SHEETNAME'!AL126-'SHEETNAME'!$AL$122	$='SHEETNAME'!AL141-'SHEETNAME'!$AL$137	#DIV/0!	#DIV/0!
#REF!	$='SHEETNAME'!AL7-'SHEETNAME'!$AL$2	$='SHEETNAME'!AL22-'SHEETNAME'!$AL$17	$='SHEETNAME'!AL37-'SHEETNAME'!$AL$32	$='SHEETNAME'!AL52-'SHEETNAME'!$AL$47	$='SHEETNAME'!AL67-'SHEETNAME'!$AL$62	$='SHEETNAME'!AL82-'SHEETNAME'!$AL$77	$='SHEETNAME'!AL97-'SHEETNAME'!$AL$92	$='SHEETNAME'!AL112-'SHEETNAME'!$AL$107	$='SHEETNAME'!AL127-'SHEETNAME'!$AL$122	$='SHEETNAME'!AL142-'SHEETNAME'!$AL$137	#DIV/0!	#DIV/0!
#REF!	$='SHEETNAME'!AL8-'SHEETNAME'!$AL$2	$='SHEETNAME'!AL23-'SHEETNAME'!$AL$17	$='SHEETNAME'!AL38-'SHEETNAME'!$AL$32	$='SHEETNAME'!AL53-'SHEETNAME'!$AL$47	$='SHEETNAME'!AL68-'SHEETNAME'!$AL$62	$='SHEETNAME'!AL83-'SHEETNAME'!$AL$77	$='SHEETNAME'!AL98-'SHEETNAME'!$AL$92	$='SHEETNAME'!AL113-'SHEETNAME'!$AL$107	$='SHEETNAME'!AL128-'SHEETNAME'!$AL$122	$='SHEETNAME'!AL143-'SHEETNAME'!$AL$137	#DIV/0!	#DIV/0!
#REF!	$='SHEETNAME'!AL9-'SHEETNAME'!$AL$2	$='SHEETNAME'!AL24-'SHEETNAME'!$AL$17	$='SHEETNAME'!AL39-'SHEETNAME'!$AL$32	$='SHEETNAME'!AL54-'SHEETNAME'!$AL$47	$='SHEETNAME'!AL69-'SHEETNAME'!$AL$62	$='SHEETNAME'!AL84-'SHEETNAME'!$AL$77	$='SHEETNAME'!AL99-'SHEETNAME'!$AL$92	$='SHEETNAME'!AL114-'SHEETNAME'!$AL$107	$='SHEETNAME'!AL129-'SHEETNAME'!$AL$122	$='SHEETNAME'!AL144-'SHEETNAME'!$AL$137	#DIV/0!	#DIV/0!
#REF!	$='SHEETNAME'!AL10-'SHEETNAME'!$AL$2	$='SHEETNAME'!AL25-'SHEETNAME'!$AL$17	$='SHEETNAME'!AL40-'SHEETNAME'!$AL$32	$='SHEETNAME'!AL55-'SHEETNAME'!$AL$47	$='SHEETNAME'!AL70-'SHEETNAME'!$AL$62	$='SHEETNAME'!AL85-'SHEETNAME'!$AL$77	$='SHEETNAME'!AL100-'SHEETNAME'!$AL$92	$='SHEETNAME'!AL115-'SHEETNAME'!$AL$107	$='SHEETNAME'!AL130-'SHEETNAME'!$AL$122	$='SHEETNAME'!AL145-'SHEETNAME'!$AL$137	#DIV/0!	#DIV/0!
#REF!	$='SHEETNAME'!AL11-'SHEETNAME'!$AL$2	$='SHEETNAME'!AL26-'SHEETNAME'!$AL$17	$='SHEETNAME'!AL41-'SHEETNAME'!$AL$32	$='SHEETNAME'!AL56-'SHEETNAME'!$AL$47	$='SHEETNAME'!AL71-'SHEETNAME'!$AL$62	$='SHEETNAME'!AL86-'SHEETNAME'!$AL$77	$='SHEETNAME'!AL101-'SHEETNAME'!$AL$92	$='SHEETNAME'!AL116-'SHEETNAME'!$AL$107	$='SHEETNAME'!AL131-'SHEETNAME'!$AL$122	$='SHEETNAME'!AL146-'SHEETNAME'!$AL$137	#DIV/0!	#DIV/0!
#REF!	$='SHEETNAME'!AL12-'SHEETNAME'!$AL$2	$='SHEETNAME'!AL27-'SHEETNAME'!$AL$17	$='SHEETNAME'!AL42-'SHEETNAME'!$AL$32	$='SHEETNAME'!AL57-'SHEETNAME'!$AL$47	$='SHEETNAME'!AL72-'SHEETNAME'!$AL$62	$='SHEETNAME'!AL87-'SHEETNAME'!$AL$77	$='SHEETNAME'!AL102-'SHEETNAME'!$AL$92	$='SHEETNAME'!AL117-'SHEETNAME'!$AL$107	$='SHEETNAME'!AL132-'SHEETNAME'!$AL$122	$='SHEETNAME'!AL147-'SHEETNAME'!$AL$137	#DIV/0!	#DIV/0!
#REF!	$='SHEETNAME'!AL13-'SHEETNAME'!$AL$2	$='SHEETNAME'!AL28-'SHEETNAME'!$AL$17	$='SHEETNAME'!AL43-'SHEETNAME'!$AL$32	$='SHEETNAME'!AL58-'SHEETNAME'!$AL$47	$='SHEETNAME'!AL73-'SHEETNAME'!$AL$62	$='SHEETNAME'!AL88-'SHEETNAME'!$AL$77	$='SHEETNAME'!AL103-'SHEETNAME'!$AL$92	$='SHEETNAME'!AL118-'SHEETNAME'!$AL$107	$='SHEETNAME'!AL133-'SHEETNAME'!$AL$122	$='SHEETNAME'!AL148-'SHEETNAME'!$AL$137	#DIV/0!	#DIV/0!
#REF!	$='SHEETNAME'!AL14-'SHEETNAME'!$AL$2	$='SHEETNAME'!AL29-'SHEETNAME'!$AL$17	$='SHEETNAME'!AL44-'SHEETNAME'!$AL$32	$='SHEETNAME'!AL59-'SHEETNAME'!$AL$47	$='SHEETNAME'!AL74-'SHEETNAME'!$AL$62	$='SHEETNAME'!AL89-'SHEETNAME'!$AL$77	$='SHEETNAME'!AL104-'SHEETNAME'!$AL$92	$='SHEETNAME'!AL119-'SHEETNAME'!$AL$107	$='SHEETNAME'!AL134-'SHEETNAME'!$AL$122	$='SHEETNAME'!AL149-'SHEETNAME'!$AL$137	#DIV/0!	#DIV/0!
Δtau
time	Rat 1	Rat 2	RAT 3	RAT 4	RAT 5	Rat 6	Rat 7	Rat 8	Rat 9	RAT 10	Mean	SEM
#REF!	$='SHEETNAME'!AM2-'SHEETNAME'!$AM$2	$='SHEETNAME'!AM17-'SHEETNAME'!$AM$17	$='SHEETNAME'!AM32-'SHEETNAME'!$AM$32	$='SHEETNAME'!AM47-'SHEETNAME'!$AM$47	$='SHEETNAME'!AM62-'SHEETNAME'!$AM$62	$='SHEETNAME'!AM77-'SHEETNAME'!$AM$77	$='SHEETNAME'!AM92-'SHEETNAME'!$AM$92	$='SHEETNAME'!AM107-'SHEETNAME'!$AM$107	$='SHEETNAME'!AM122-'SHEETNAME'!$AM$122	$='SHEETNAME'!AM137-'SHEETNAME'!$AM$137	#DIV/0!	#DIV/0!
#REF!	$='SHEETNAME'!AM3-'SHEETNAME'!$AM$2	$='SHEETNAME'!AM18-'SHEETNAME'!$AM$17	$='SHEETNAME'!AM33-'SHEETNAME'!$AM$32	$='SHEETNAME'!AM48-'SHEETNAME'!$AM$47	$='SHEETNAME'!AM63-'SHEETNAME'!$AM$62	$='SHEETNAME'!AM78-'SHEETNAME'!$AM$77	$='SHEETNAME'!AM93-'SHEETNAME'!$AM$92	$='SHEETNAME'!AM108-'SHEETNAME'!$AM$107	$='SHEETNAME'!AM123-'SHEETNAME'!$AM$122	$='SHEETNAME'!AM138-'SHEETNAME'!$AM$137	#DIV/0!	#DIV/0!
#REF!	$='SHEETNAME'!AM4-'SHEETNAME'!$AM$2	$='SHEETNAME'!AM19-'SHEETNAME'!$AM$17	$='SHEETNAME'!AM34-'SHEETNAME'!$AM$32	$='SHEETNAME'!AM49-'SHEETNAME'!$AM$47	$='SHEETNAME'!AM64-'SHEETNAME'!$AM$62	$='SHEETNAME'!AM79-'SHEETNAME'!$AM$77	$='SHEETNAME'!AM94-'SHEETNAME'!$AM$92	$='SHEETNAME'!AM109-'SHEETNAME'!$AM$107	$='SHEETNAME'!AM124-'SHEETNAME'!$AM$122	$='SHEETNAME'!AM139-'SHEETNAME'!$AM$137	#DIV/0!	#DIV/0!
#REF!	$='SHEETNAME'!AM5-'SHEETNAME'!$AM$2	$='SHEETNAME'!AM20-'SHEETNAME'!$AM$17	$='SHEETNAME'!AM35-'SHEETNAME'!$AM$32	$='SHEETNAME'!AM50-'SHEETNAME'!$AM$47	$='SHEETNAME'!AM65-'SHEETNAME'!$AM$62	$='SHEETNAME'!AM80-'SHEETNAME'!$AM$77	$='SHEETNAME'!AM95-'SHEETNAME'!$AM$92	$='SHEETNAME'!AM110-'SHEETNAME'!$AM$107	$='SHEETNAME'!AM125-'SHEETNAME'!$AM$122	$='SHEETNAME'!AM140-'SHEETNAME'!$AM$137	#DIV/0!	#DIV/0!
#REF!	$='SHEETNAME'!AM6-'SHEETNAME'!$AM$2	$='SHEETNAME'!AM21-'SHEETNAME'!$AM$17	$='SHEETNAME'!AM36-'SHEETNAME'!$AM$32	$='SHEETNAME'!AM51-'SHEETNAME'!$AM$47	$='SHEETNAME'!AM66-'SHEETNAME'!$AM$62	$='SHEETNAME'!AM81-'SHEETNAME'!$AM$77	$='SHEETNAME'!AM96-'SHEETNAME'!$AM$92	$='SHEETNAME'!AM111-'SHEETNAME'!$AM$107	$='SHEETNAME'!AM126-'SHEETNAME'!$AM$122	$='SHEETNAME'!AM141-'SHEETNAME'!$AM$137	#DIV/0!	#DIV/0!
#REF!	$='SHEETNAME'!AM7-'SHEETNAME'!$AM$2	$='SHEETNAME'!AM22-'SHEETNAME'!$AM$17	$='SHEETNAME'!AM37-'SHEETNAME'!$AM$32	$='SHEETNAME'!AM52-'SHEETNAME'!$AM$47	$='SHEETNAME'!AM67-'SHEETNAME'!$AM$62	$='SHEETNAME'!AM82-'SHEETNAME'!$AM$77	$='SHEETNAME'!AM97-'SHEETNAME'!$AM$92	$='SHEETNAME'!AM112-'SHEETNAME'!$AM$107	$='SHEETNAME'!AM127-'SHEETNAME'!$AM$122	$='SHEETNAME'!AM142-'SHEETNAME'!$AM$137	#DIV/0!	#DIV/0!
#REF!	$='SHEETNAME'!AM8-'SHEETNAME'!$AM$2	$='SHEETNAME'!AM23-'SHEETNAME'!$AM$17	$='SHEETNAME'!AM38-'SHEETNAME'!$AM$32	$='SHEETNAME'!AM53-'SHEETNAME'!$AM$47	$='SHEETNAME'!AM68-'SHEETNAME'!$AM$62	$='SHEETNAME'!AM83-'SHEETNAME'!$AM$77	$='SHEETNAME'!AM98-'SHEETNAME'!$AM$92	$='SHEETNAME'!AM113-'SHEETNAME'!$AM$107	$='SHEETNAME'!AM128-'SHEETNAME'!$AM$122	$='SHEETNAME'!AM143-'SHEETNAME'!$AM$137	#DIV/0!	#DIV/0!
#REF!	$='SHEETNAME'!AM9-'SHEETNAME'!$AM$2	$='SHEETNAME'!AM24-'SHEETNAME'!$AM$17	$='SHEETNAME'!AM39-'SHEETNAME'!$AM$32	$='SHEETNAME'!AM54-'SHEETNAME'!$AM$47	$='SHEETNAME'!AM69-'SHEETNAME'!$AM$62	$='SHEETNAME'!AM84-'SHEETNAME'!$AM$77	$='SHEETNAME'!AM99-'SHEETNAME'!$AM$92	$='SHEETNAME'!AM114-'SHEETNAME'!$AM$107	$='SHEETNAME'!AM129-'SHEETNAME'!$AM$122	$='SHEETNAME'!AM144-'SHEETNAME'!$AM$137	#DIV/0!	#DIV/0!
#REF!	$='SHEETNAME'!AM10-'SHEETNAME'!$AM$2	$='SHEETNAME'!AM25-'SHEETNAME'!$AM$17	$='SHEETNAME'!AM40-'SHEETNAME'!$AM$32	$='SHEETNAME'!AM55-'SHEETNAME'!$AM$47	$='SHEETNAME'!AM70-'SHEETNAME'!$AM$62	$='SHEETNAME'!AM85-'SHEETNAME'!$AM$77	$='SHEETNAME'!AM100-'SHEETNAME'!$AM$92	$='SHEETNAME'!AM115-'SHEETNAME'!$AM$107	$='SHEETNAME'!AM130-'SHEETNAME'!$AM$122	$='SHEETNAME'!AM145-'SHEETNAME'!$AM$137	#DIV/0!	#DIV/0!
#REF!	$='SHEETNAME'!AM11-'SHEETNAME'!$AM$2	$='SHEETNAME'!AM26-'SHEETNAME'!$AM$17	$='SHEETNAME'!AM41-'SHEETNAME'!$AM$32	$='SHEETNAME'!AM56-'SHEETNAME'!$AM$47	$='SHEETNAME'!AM71-'SHEETNAME'!$AM$62	$='SHEETNAME'!AM86-'SHEETNAME'!$AM$77	$='SHEETNAME'!AM101-'SHEETNAME'!$AM$92	$='SHEETNAME'!AM116-'SHEETNAME'!$AM$107	$='SHEETNAME'!AM131-'SHEETNAME'!$AM$122	$='SHEETNAME'!AM146-'SHEETNAME'!$AM$137	#DIV/0!	#DIV/0!
#REF!	$='SHEETNAME'!AM12-'SHEETNAME'!$AM$2	$='SHEETNAME'!AM27-'SHEETNAME'!$AM$17	$='SHEETNAME'!AM42-'SHEETNAME'!$AM$32	$='SHEETNAME'!AM57-'SHEETNAME'!$AM$47	$='SHEETNAME'!AM72-'SHEETNAME'!$AM$62	$='SHEETNAME'!AM87-'SHEETNAME'!$AM$77	$='SHEETNAME'!AM102-'SHEETNAME'!$AM$92	$='SHEETNAME'!AM117-'SHEETNAME'!$AM$107	$='SHEETNAME'!AM132-'SHEETNAME'!$AM$122	$='SHEETNAME'!AM147-'SHEETNAME'!$AM$137	#DIV/0!	#DIV/0!
#REF!	$='SHEETNAME'!AM13-'SHEETNAME'!$AM$2	$='SHEETNAME'!AM28-'SHEETNAME'!$AM$17	$='SHEETNAME'!AM43-'SHEETNAME'!$AM$32	$='SHEETNAME'!AM58-'SHEETNAME'!$AM$47	$='SHEETNAME'!AM73-'SHEETNAME'!$AM$62	$='SHEETNAME'!AM88-'SHEETNAME'!$AM$77	$='SHEETNAME'!AM103-'SHEETNAME'!$AM$92	$='SHEETNAME'!AM118-'SHEETNAME'!$AM$107	$='SHEETNAME'!AM133-'SHEETNAME'!$AM$122	$='SHEETNAME'!AM148-'SHEETNAME'!$AM$137	#DIV/0!	#DIV/0!
#REF!	$='SHEETNAME'!AM14-'SHEETNAME'!$AM$2	$='SHEETNAME'!AM29-'SHEETNAME'!$AM$17	$='SHEETNAME'!AM44-'SHEETNAME'!$AM$32	$='SHEETNAME'!AM59-'SHEETNAME'!$AM$47	$='SHEETNAME'!AM74-'SHEETNAME'!$AM$62	$='SHEETNAME'!AM89-'SHEETNAME'!$AM$77	$='SHEETNAME'!AM104-'SHEETNAME'!$AM$92	$='SHEETNAME'!AM119-'SHEETNAME'!$AM$107	$='SHEETNAME'!AM134-'SHEETNAME'!$AM$122	$='SHEETNAME'!AM149-'SHEETNAME'!$AM$137	#DIV/0!	#DIV/0!

## Sheet: Delta HRV Eq.
ΔSDNN
Time	Rat 1	Rat 2	Rat 3	Rat 4	Rat 5	Rat 6	Rat 7	Rat 8	Rat 9	Rat 10	Mean	SEM
0	$='SHEETNAME'!B2-'SHEETNAME'!$B$2	$='SHEETNAME'!B17-'SHEETNAME'!$B$17	$='SHEETNAME'!B32-'SHEETNAME'!$B$32	$='SHEETNAME'!B47-'SHEETNAME'!$B$47	$='SHEETNAME'!B62-'SHEETNAME'!$B$62	$='SHEETNAME'!B77-'SHEETNAME'!$B$77	$='SHEETNAME'!B92-'SHEETNAME'!$B$92	$='SHEETNAME'!B107-'SHEETNAME'!$B$107	$='SHEETNAME'!B122-'SHEETNAME'!$B$122	$='SHEETNAME'!B137-'SHEETNAME'!$B$137	#DIV/0!	#DIV/0!
10	$='SHEETNAME'!B3-'SHEETNAME'!$B$2	$='SHEETNAME'!B18-'SHEETNAME'!$B$17	$='SHEETNAME'!B33-'SHEETNAME'!$B$32	$='SHEETNAME'!B48-'SHEETNAME'!$B$47	$='SHEETNAME'!B63-'SHEETNAME'!$B$62	$='SHEETNAME'!B78-'SHEETNAME'!$B$77	$='SHEETNAME'!B93-'SHEETNAME'!$B$92	$='SHEETNAME'!B108-'SHEETNAME'!$B$107	$='SHEETNAME'!B123-'SHEETNAME'!$B$122	$='SHEETNAME'!B138-'SHEETNAME'!$B$137	#DIV/0!	#DIV/0!
20	$='SHEETNAME'!B4-'SHEETNAME'!$B$2	$='SHEETNAME'!B19-'SHEETNAME'!$B$17	$='SHEETNAME'!B34-'SHEETNAME'!$B$32	$='SHEETNAME'!B49-'SHEETNAME'!$B$47	$='SHEETNAME'!B64-'SHEETNAME'!$B$62	$='SHEETNAME'!B79-'SHEETNAME'!$B$77	$='SHEETNAME'!B94-'SHEETNAME'!$B$92	$='SHEETNAME'!B109-'SHEETNAME'!$B$107	$='SHEETNAME'!B124-'SHEETNAME'!$B$122	$='SHEETNAME'!B139-'SHEETNAME'!$B$137	#DIV/0!	#DIV/0!
30	$='SHEETNAME'!B5-'SHEETNAME'!$B$2	$='SHEETNAME'!B20-'SHEETNAME'!$B$17	$='SHEETNAME'!B35-'SHEETNAME'!$B$32	$='SHEETNAME'!B50-'SHEETNAME'!$B$47	$='SHEETNAME'!B65-'SHEETNAME'!$B$62	$='SHEETNAME'!B80-'SHEETNAME'!$B$77	$='SHEETNAME'!B95-'SHEETNAME'!$B$92	$='SHEETNAME'!B110-'SHEETNAME'!$B$107	$='SHEETNAME'!B125-'SHEETNAME'!$B$122	$='SHEETNAME'!B140-'SHEETNAME'!$B$137	#DIV/0!	#DIV/0!
40	$='SHEETNAME'!B6-'SHEETNAME'!$B$2	$='SHEETNAME'!B21-'SHEETNAME'!$B$17	$='SHEETNAME'!B36-'SHEETNAME'!$B$32	$='SHEETNAME'!B51-'SHEETNAME'!$B$47	$='SHEETNAME'!B66-'SHEETNAME'!$B$62	$='SHEETNAME'!B81-'SHEETNAME'!$B$77	$='SHEETNAME'!B96-'SHEETNAME'!$B$92	$='SHEETNAME'!B111-'SHEETNAME'!$B$107	$='SHEETNAME'!B126-'SHEETNAME'!$B$122	$='SHEETNAME'!B141-'SHEETNAME'!$B$137	#DIV/0!	#DIV/0!
50	$='SHEETNAME'!B7-'SHEETNAME'!$B$2	$='SHEETNAME'!B22-'SHEETNAME'!$B$17	$='SHEETNAME'!B37-'SHEETNAME'!$B$32	$='SHEETNAME'!B52-'SHEETNAME'!$B$47	$='SHEETNAME'!B67-'SHEETNAME'!$B$62	$='SHEETNAME'!B82-'SHEETNAME'!$B$77	$='SHEETNAME'!B97-'SHEETNAME'!$B$92	$='SHEETNAME'!B112-'SHEETNAME'!$B$107	$='SHEETNAME'!B127-'SHEETNAME'!$B$122	$='SHEETNAME'!B142-'SHEETNAME'!$B$137	#DIV/0!	#DIV/0!
60	$='SHEETNAME'!B8-'SHEETNAME'!$B$2	$='SHEETNAME'!B23-'SHEETNAME'!$B$17	$='SHEETNAME'!B38-'SHEETNAME'!$B$32	$='SHEETNAME'!B53-'SHEETNAME'!$B$47	$='SHEETNAME'!B68-'SHEETNAME'!$B$62	$='SHEETNAME'!B83-'SHEETNAME'!$B$77	$='SHEETNAME'!B98-'SHEETNAME'!$B$92	$='SHEETNAME'!B113-'SHEETNAME'!$B$107	$='SHEETNAME'!B128-'SHEETNAME'!$B$122	$='SHEETNAME'!B143-'SHEETNAME'!$B$137	#DIV/0!	#DIV/0!
70	$='SHEETNAME'!B9-'SHEETNAME'!$B$2	$='SHEETNAME'!B24-'SHEETNAME'!$B$17	$='SHEETNAME'!B39-'SHEETNAME'!$B$32	$='SHEETNAME'!B54-'SHEETNAME'!$B$47	$='SHEETNAME'!B69-'SHEETNAME'!$B$62	$='SHEETNAME'!B84-'SHEETNAME'!$B$77	$='SHEETNAME'!B99-'SHEETNAME'!$B$92	$='SHEETNAME'!B114-'SHEETNAME'!$B$107	$='SHEETNAME'!B129-'SHEETNAME'!$B$122	$='SHEETNAME'!B144-'SHEETNAME'!$B$137	#DIV/0!	#DIV/0!
80	$='SHEETNAME'!B10-'SHEETNAME'!$B$2	$='SHEETNAME'!B25-'SHEETNAME'!$B$17	$='SHEETNAME'!B40-'SHEETNAME'!$B$32	$='SHEETNAME'!B55-'SHEETNAME'!$B$47	$='SHEETNAME'!B70-'SHEETNAME'!$B$62	$='SHEETNAME'!B85-'SHEETNAME'!$B$77	$='SHEETNAME'!B100-'SHEETNAME'!$B$92	$='SHEETNAME'!B115-'SHEETNAME'!$B$107	$='SHEETNAME'!B130-'SHEETNAME'!$B$122	$='SHEETNAME'!B145-'SHEETNAME'!$B$137	#DIV/0!	#DIV/0!
90	$='SHEETNAME'!B11-'SHEETNAME'!$B$2	$='SHEETNAME'!B26-'SHEETNAME'!$B$17	$='SHEETNAME'!B41-'SHEETNAME'!$B$32	$='SHEETNAME'!B56-'SHEETNAME'!$B$47	$='SHEETNAME'!B71-'SHEETNAME'!$B$62	$='SHEETNAME'!B86-'SHEETNAME'!$B$77	$='SHEETNAME'!B101-'SHEETNAME'!$B$92	$='SHEETNAME'!B116-'SHEETNAME'!$B$107	$='SHEETNAME'!B131-'SHEETNAME'!$B$122	$='SHEETNAME'!B146-'SHEETNAME'!$B$137	#DIV/0!	#DIV/0!
100	$='SHEETNAME'!B12-'SHEETNAME'!$B$2	$='SHEETNAME'!B27-'SHEETNAME'!$B$17	$='SHEETNAME'!B42-'SHEETNAME'!$B$32	$='SHEETNAME'!B57-'SHEETNAME'!$B$47	$='SHEETNAME'!B72-'SHEETNAME'!$B$62	$='SHEETNAME'!B87-'SHEETNAME'!$B$77	$='SHEETNAME'!B102-'SHEETNAME'!$B$92	$='SHEETNAME'!B117-'SHEETNAME'!$B$107	$='SHEETNAME'!B132-'SHEETNAME'!$B$122	$='SHEETNAME'!B147-'SHEETNAME'!$B$137	#DIV/0!	#DIV/0!
110	$='SHEETNAME'!B13-'SHEETNAME'!$B$2	$='SHEETNAME'!B28-'SHEETNAME'!$B$17	$='SHEETNAME'!B43-'SHEETNAME'!$B$32	$='SHEETNAME'!B58-'SHEETNAME'!$B$47	$='SHEETNAME'!B73-'SHEETNAME'!$B$62	$='SHEETNAME'!B88-'SHEETNAME'!$B$77	$='SHEETNAME'!B103-'SHEETNAME'!$B$92	$='SHEETNAME'!B118-'SHEETNAME'!$B$107	$='SHEETNAME'!B133-'SHEETNAME'!$B$122	$='SHEETNAME'!B148-'SHEETNAME'!$B$137	#DIV/0!	#DIV/0!
120	$='SHEETNAME'!B14-'SHEETNAME'!$B$2	$='SHEETNAME'!B29-'SHEETNAME'!$B$17	$='SHEETNAME'!B44-'SHEETNAME'!$B$32	$='SHEETNAME'!B59-'SHEETNAME'!$B$47	$='SHEETNAME'!B74-'SHEETNAME'!$B$62	$='SHEETNAME'!B89-'SHEETNAME'!$B$77	$='SHEETNAME'!B104-'SHEETNAME'!$B$92	$='SHEETNAME'!B119-'SHEETNAME'!$B$107	$='SHEETNAME'!B134-'SHEETNAME'!$B$122	$='SHEETNAME'!B149-'SHEETNAME'!$B$137	#DIV/0!	#DIV/0!
ΔRMSSD
Time	Rat 1	Rat 2	Rat 3	Rat 4	Rat 5	Rat 6	Rat 7	Rat 8	Rat 9	Rat 10	Mean	SEM
0	$='SHEETNAME'!C2-'SHEETNAME'!$C$2	$='SHEETNAME'!C17-'SHEETNAME'!$C$17	$='SHEETNAME'!C32-'SHEETNAME'!$C$32	$='SHEETNAME'!C47-'SHEETNAME'!$C$47	$='SHEETNAME'!C62-'SHEETNAME'!$C$62	$='SHEETNAME'!C77-'SHEETNAME'!$C$77	$='SHEETNAME'!C92-'SHEETNAME'!$C$92	$='SHEETNAME'!C107-'SHEETNAME'!$C$107	$='SHEETNAME'!C122-'SHEETNAME'!$C$122	$='SHEETNAME'!C137-'SHEETNAME'!$C$137	#DIV/0!	#DIV/0!
10	$='SHEETNAME'!C3-'SHEETNAME'!$C$2	$='SHEETNAME'!C18-'SHEETNAME'!$C$17	$='SHEETNAME'!C33-'SHEETNAME'!$C$32	$='SHEETNAME'!C48-'SHEETNAME'!$C$47	$='SHEETNAME'!C63-'SHEETNAME'!$C$62	$='SHEETNAME'!C78-'SHEETNAME'!$C$77	$='SHEETNAME'!C93-'SHEETNAME'!$C$92	$='SHEETNAME'!C108-'SHEETNAME'!$C$107	$='SHEETNAME'!C123-'SHEETNAME'!$C$122	$='SHEETNAME'!C138-'SHEETNAME'!$C$137	#DIV/0!	#DIV/0!
20	$='SHEETNAME'!C4-'SHEETNAME'!$C$2	$='SHEETNAME'!C19-'SHEETNAME'!$C$17	$='SHEETNAME'!C34-'SHEETNAME'!$C$32	$='SHEETNAME'!C49-'SHEETNAME'!$C$47	$='SHEETNAME'!C64-'SHEETNAME'!$C$62	$='SHEETNAME'!C79-'SHEETNAME'!$C$77	$='SHEETNAME'!C94-'SHEETNAME'!$C$92	$='SHEETNAME'!C109-'SHEETNAME'!$C$107	$='SHEETNAME'!C124-'SHEETNAME'!$C$122	$='SHEETNAME'!C139-'SHEETNAME'!$C$137	#DIV/0!	#DIV/0!
30	$='SHEETNAME'!C5-'SHEETNAME'!$C$2	$='SHEETNAME'!C20-'SHEETNAME'!$C$17	$='SHEETNAME'!C35-'SHEETNAME'!$C$32	$='SHEETNAME'!C50-'SHEETNAME'!$C$47	$='SHEETNAME'!C65-'SHEETNAME'!$C$62	$='SHEETNAME'!C80-'SHEETNAME'!$C$77	$='SHEETNAME'!C95-'SHEETNAME'!$C$92	$='SHEETNAME'!C110-'SHEETNAME'!$C$107	$='SHEETNAME'!C125-'SHEETNAME'!$C$122	$='SHEETNAME'!C140-'SHEETNAME'!$C$137	#DIV/0!	#DIV/0!
40	$='SHEETNAME'!C6-'SHEETNAME'!$C$2	$='SHEETNAME'!C21-'SHEETNAME'!$C$17	$='SHEETNAME'!C36-'SHEETNAME'!$C$32	$='SHEETNAME'!C51-'SHEETNAME'!$C$47	$='SHEETNAME'!C66-'SHEETNAME'!$C$62	$='SHEETNAME'!C81-'SHEETNAME'!$C$77	$='SHEETNAME'!C96-'SHEETNAME'!$C$92	$='SHEETNAME'!C111-'SHEETNAME'!$C$107	$='SHEETNAME'!C126-'SHEETNAME'!$C$122	$='SHEETNAME'!C141-'SHEETNAME'!$C$137	#DIV/0!	#DIV/0!
50	$='SHEETNAME'!C7-'SHEETNAME'!$C$2	$='SHEETNAME'!C22-'SHEETNAME'!$C$17	$='SHEETNAME'!C37-'SHEETNAME'!$C$32	$='SHEETNAME'!C52-'SHEETNAME'!$C$47	$='SHEETNAME'!C67-'SHEETNAME'!$C$62	$='SHEETNAME'!C82-'SHEETNAME'!$C$77	$='SHEETNAME'!C97-'SHEETNAME'!$C$92	$='SHEETNAME'!C112-'SHEETNAME'!$C$107	$='SHEETNAME'!C127-'SHEETNAME'!$C$122	$='SHEETNAME'!C142-'SHEETNAME'!$C$137	#DIV/0!	#DIV/0!
60	$='SHEETNAME'!C8-'SHEETNAME'!$C$2	$='SHEETNAME'!C23-'SHEETNAME'!$C$17	$='SHEETNAME'!C38-'SHEETNAME'!$C$32	$='SHEETNAME'!C53-'SHEETNAME'!$C$47	$='SHEETNAME'!C68-'SHEETNAME'!$C$62	$='SHEETNAME'!C83-'SHEETNAME'!$C$77	$='SHEETNAME'!C98-'SHEETNAME'!$C$92	$='SHEETNAME'!C113-'SHEETNAME'!$C$107	$='SHEETNAME'!C128-'SHEETNAME'!$C$122	$='SHEETNAME'!C143-'SHEETNAME'!$C$137	#DIV/0!	#DIV/0!
70	$='SHEETNAME'!C9-'SHEETNAME'!$C$2	$='SHEETNAME'!C24-'SHEETNAME'!$C$17	$='SHEETNAME'!C39-'SHEETNAME'!$C$32	$='SHEETNAME'!C54-'SHEETNAME'!$C$47	$='SHEETNAME'!C69-'SHEETNAME'!$C$62	$='SHEETNAME'!C84-'SHEETNAME'!$C$77	$='SHEETNAME'!C99-'SHEETNAME'!$C$92	$='SHEETNAME'!C114-'SHEETNAME'!$C$107	$='SHEETNAME'!C129-'SHEETNAME'!$C$122	$='SHEETNAME'!C144-'SHEETNAME'!$C$137	#DIV/0!	#DIV/0!
80	$='SHEETNAME'!C10-'SHEETNAME'!$C$2	$='SHEETNAME'!C25-'SHEETNAME'!$C$17	$='SHEETNAME'!C40-'SHEETNAME'!$C$32	$='SHEETNAME'!C55-'SHEETNAME'!$C$47	$='SHEETNAME'!C70-'SHEETNAME'!$C$62	$='SHEETNAME'!C85-'SHEETNAME'!$C$77	$='SHEETNAME'!C100-'SHEETNAME'!$C$92	$='SHEETNAME'!C115-'SHEETNAME'!$C$107	$='SHEETNAME'!C130-'SHEETNAME'!$C$122	$='SHEETNAME'!C145-'SHEETNAME'!$C$137	#DIV/0!	#DIV/0!
90	$='SHEETNAME'!C11-'SHEETNAME'!$C$2	$='SHEETNAME'!C26-'SHEETNAME'!$C$17	$='SHEETNAME'!C41-'SHEETNAME'!$C$32	$='SHEETNAME'!C56-'SHEETNAME'!$C$47	$='SHEETNAME'!C71-'SHEETNAME'!$C$62	$='SHEETNAME'!C86-'SHEETNAME'!$C$77	$='SHEETNAME'!C101-'SHEETNAME'!$C$92	$='SHEETNAME'!C116-'SHEETNAME'!$C$107	$='SHEETNAME'!C131-'SHEETNAME'!$C$122	$='SHEETNAME'!C146-'SHEETNAME'!$C$137	#DIV/0!	#DIV/0!
100	$='SHEETNAME'!C12-'SHEETNAME'!$C$2	$='SHEETNAME'!C27-'SHEETNAME'!$C$17	$='SHEETNAME'!C42-'SHEETNAME'!$C$32	$='SHEETNAME'!C57-'SHEETNAME'!$C$47	$='SHEETNAME'!C72-'SHEETNAME'!$C$62	$='SHEETNAME'!C87-'SHEETNAME'!$C$77	$='SHEETNAME'!C102-'SHEETNAME'!$C$92	$='SHEETNAME'!C117-'SHEETNAME'!$C$107	$='SHEETNAME'!C132-'SHEETNAME'!$C$122	$='SHEETNAME'!C147-'SHEETNAME'!$C$137	#DIV/0!	#DIV/0!
110	$='SHEETNAME'!C13-'SHEETNAME'!$C$2	$='SHEETNAME'!C28-'SHEETNAME'!$C$17	$='SHEETNAME'!C43-'SHEETNAME'!$C$32	$='SHEETNAME'!C58-'SHEETNAME'!$C$47	$='SHEETNAME'!C73-'SHEETNAME'!$C$62	$='SHEETNAME'!C88-'SHEETNAME'!$C$77	$='SHEETNAME'!C103-'SHEETNAME'!$C$92	$='SHEETNAME'!C118-'SHEETNAME'!$C$107	$='SHEETNAME'!C133-'SHEETNAME'!$C$122	$='SHEETNAME'!C148-'SHEETNAME'!$C$137	#DIV/0!	#DIV/0!
120	$='SHEETNAME'!C14-'SHEETNAME'!$C$2	$='SHEETNAME'!C29-'SHEETNAME'!$C$17	$='SHEETNAME'!C44-'SHEETNAME'!$C$32	$='SHEETNAME'!C59-'SHEETNAME'!$C$47	$='SHEETNAME'!C74-'SHEETNAME'!$C$62	$='SHEETNAME'!C89-'SHEETNAME'!$C$77	$='SHEETNAME'!C104-'SHEETNAME'!$C$92	$='SHEETNAME'!C119-'SHEETNAME'!$C$107	$='SHEETNAME'!C134-'SHEETNAME'!$C$122	$='SHEETNAME'!C149-'SHEETNAME'!$C$137	#DIV/0!	#DIV/0!
ΔRANGE
Time	Rat 1	Rat 2	Rat 3	Rat 4	Rat 5	Rat 6	Rat 7	Rat 8	Rat 9	Rat 10	Mean	SEM
0	$='SHEETNAME'!D2-'SHEETNAME'!$D$2	$='SHEETNAME'!D17-'SHEETNAME'!$D$17	$='SHEETNAME'!D32-'SHEETNAME'!$D$32	$='SHEETNAME'!D47-'SHEETNAME'!$D$47	$='SHEETNAME'!D62-'SHEETNAME'!$D$62	$='SHEETNAME'!D77-'SHEETNAME'!$D$77	$='SHEETNAME'!D92-'SHEETNAME'!$D$92	$='SHEETNAME'!D107-'SHEETNAME'!$D$107	$='SHEETNAME'!D122-'SHEETNAME'!$D$122	$='SHEETNAME'!D137-'SHEETNAME'!$D$137	#DIV/0!	#DIV/0!
10	$='SHEETNAME'!D3-'SHEETNAME'!$D$2	$='SHEETNAME'!D18-'SHEETNAME'!$D$17	$='SHEETNAME'!D33-'SHEETNAME'!$D$32	$='SHEETNAME'!D48-'SHEETNAME'!$D$47	$='SHEETNAME'!D63-'SHEETNAME'!$D$62	$='SHEETNAME'!D78-'SHEETNAME'!$D$77	$='SHEETNAME'!D93-'SHEETNAME'!$D$92	$='SHEETNAME'!D108-'SHEETNAME'!$D$107	$='SHEETNAME'!D123-'SHEETNAME'!$D$122	$='SHEETNAME'!D138-'SHEETNAME'!$D$137	#DIV/0!	#DIV/0!
20	$='SHEETNAME'!D4-'SHEETNAME'!$D$2	$='SHEETNAME'!D19-'SHEETNAME'!$D$17	$='SHEETNAME'!D34-'SHEETNAME'!$D$32	$='SHEETNAME'!D49-'SHEETNAME'!$D$47	$='SHEETNAME'!D64-'SHEETNAME'!$D$62	$='SHEETNAME'!D79-'SHEETNAME'!$D$77	$='SHEETNAME'!D94-'SHEETNAME'!$D$92	$='SHEETNAME'!D109-'SHEETNAME'!$D$107	$='SHEETNAME'!D124-'SHEETNAME'!$D$122	$='SHEETNAME'!D139-'SHEETNAME'!$D$137	#DIV/0!	#DIV/0!
30	$='SHEETNAME'!D5-'SHEETNAME'!$D$2	$='SHEETNAME'!D20-'SHEETNAME'!$D$17	$='SHEETNAME'!D35-'SHEETNAME'!$D$32	$='SHEETNAME'!D50-'SHEETNAME'!$D$47	$='SHEETNAME'!D65-'SHEETNAME'!$D$62	$='SHEETNAME'!D80-'SHEETNAME'!$D$77	$='SHEETNAME'!D95-'SHEETNAME'!$D$92	$='SHEETNAME'!D110-'SHEETNAME'!$D$107	$='SHEETNAME'!D125-'SHEETNAME'!$D$122	$='SHEETNAME'!D140-'SHEETNAME'!$D$137	#DIV/0!	#DIV/0!
40	$='SHEETNAME'!D6-'SHEETNAME'!$D$2	$='SHEETNAME'!D21-'SHEETNAME'!$D$17	$='SHEETNAME'!D36-'SHEETNAME'!$D$32	$='SHEETNAME'!D51-'SHEETNAME'!$D$47	$='SHEETNAME'!D66-'SHEETNAME'!$D$62	$='SHEETNAME'!D81-'SHEETNAME'!$D$77	$='SHEETNAME'!D96-'SHEETNAME'!$D$92	$='SHEETNAME'!D111-'SHEETNAME'!$D$107	$='SHEETNAME'!D126-'SHEETNAME'!$D$122	$='SHEETNAME'!D141-'SHEETNAME'!$D$137	#DIV/0!	#DIV/0!
50	$='SHEETNAME'!D7-'SHEETNAME'!$D$2	$='SHEETNAME'!D22-'SHEETNAME'!$D$17	$='SHEETNAME'!D37-'SHEETNAME'!$D$32	$='SHEETNAME'!D52-'SHEETNAME'!$D$47	$='SHEETNAME'!D67-'SHEETNAME'!$D$62	$='SHEETNAME'!D82-'SHEETNAME'!$D$77	$='SHEETNAME'!D97-'SHEETNAME'!$D$92	$='SHEETNAME'!D112-'SHEETNAME'!$D$107	$='SHEETNAME'!D127-'SHEETNAME'!$D$122	$='SHEETNAME'!D142-'SHEETNAME'!$D$137	#DIV/0!	#DIV/0!
60	$='SHEETNAME'!D8-'SHEETNAME'!$D$2	$='SHEETNAME'!D23-'SHEETNAME'!$D$17	$='SHEETNAME'!D38-'SHEETNAME'!$D$32	$='SHEETNAME'!D53-'SHEETNAME'!$D$47	$='SHEETNAME'!D68-'SHEETNAME'!$D$62	$='SHEETNAME'!D83-'SHEETNAME'!$D$77	$='SHEETNAME'!D98-'SHEETNAME'!$D$92	$='SHEETNAME'!D113-'SHEETNAME'!$D$107	$='SHEETNAME'!D128-'SHEETNAME'!$D$122	$='SHEETNAME'!D143-'SHEETNAME'!$D$137	#DIV/0!	#DIV/0!
70	$='SHEETNAME'!D9-'SHEETNAME'!$D$2	$='SHEETNAME'!D24-'SHEETNAME'!$D$17	$='SHEETNAME'!D39-'SHEETNAME'!$D$32	$='SHEETNAME'!D54-'SHEETNAME'!$D$47	$='SHEETNAME'!D69-'SHEETNAME'!$D$62	$='SHEETNAME'!D84-'SHEETNAME'!$D$77	$='SHEETNAME'!D99-'SHEETNAME'!$D$92	$='SHEETNAME'!D114-'SHEETNAME'!$D$107	$='SHEETNAME'!D129-'SHEETNAME'!$D$122	$='SHEETNAME'!D144-'SHEETNAME'!$D$137	#DIV/0!	#DIV/0!
80	$='SHEETNAME'!D10-'SHEETNAME'!$D$2	$='SHEETNAME'!D25-'SHEETNAME'!$D$17	$='SHEETNAME'!D40-'SHEETNAME'!$D$32	$='SHEETNAME'!D55-'SHEETNAME'!$D$47	$='SHEETNAME'!D70-'SHEETNAME'!$D$62	$='SHEETNAME'!D85-'SHEETNAME'!$D$77	$='SHEETNAME'!D100-'SHEETNAME'!$D$92	$='SHEETNAME'!D115-'SHEETNAME'!$D$107	$='SHEETNAME'!D130-'SHEETNAME'!$D$122	$='SHEETNAME'!D145-'SHEETNAME'!$D$137	#DIV/0!	#DIV/0!
90	$='SHEETNAME'!D11-'SHEETNAME'!$D$2	$='SHEETNAME'!D26-'SHEETNAME'!$D$17	$='SHEETNAME'!D41-'SHEETNAME'!$D$32	$='SHEETNAME'!D56-'SHEETNAME'!$D$47	$='SHEETNAME'!D71-'SHEETNAME'!$D$62	$='SHEETNAME'!D86-'SHEETNAME'!$D$77	$='SHEETNAME'!D101-'SHEETNAME'!$D$92	$='SHEETNAME'!D116-'SHEETNAME'!$D$107	$='SHEETNAME'!D131-'SHEETNAME'!$D$122	$='SHEETNAME'!D146-'SHEETNAME'!$D$137	#DIV/0!	#DIV/0!
100	$='SHEETNAME'!D12-'SHEETNAME'!$D$2	$='SHEETNAME'!D27-'SHEETNAME'!$D$17	$='SHEETNAME'!D42-'SHEETNAME'!$D$32	$='SHEETNAME'!D57-'SHEETNAME'!$D$47	$='SHEETNAME'!D72-'SHEETNAME'!$D$62	$='SHEETNAME'!D87-'SHEETNAME'!$D$77	$='SHEETNAME'!D102-'SHEETNAME'!$D$92	$='SHEETNAME'!D117-'SHEETNAME'!$D$107	$='SHEETNAME'!D132-'SHEETNAME'!$D$122	$='SHEETNAME'!D147-'SHEETNAME'!$D$137	#DIV/0!	#DIV/0!
110	$='SHEETNAME'!D13-'SHEETNAME'!$D$2	$='SHEETNAME'!D28-'SHEETNAME'!$D$17	$='SHEETNAME'!D43-'SHEETNAME'!$D$32	$='SHEETNAME'!D58-'SHEETNAME'!$D$47	$='SHEETNAME'!D73-'SHEETNAME'!$D$62	$='SHEETNAME'!D88-'SHEETNAME'!$D$77	$='SHEETNAME'!D103-'SHEETNAME'!$D$92	$='SHEETNAME'!D118-'SHEETNAME'!$D$107	$='SHEETNAME'!D133-'SHEETNAME'!$D$122	$='SHEETNAME'!D148-'SHEETNAME'!$D$137	#DIV/0!	#DIV/0!
120	$='SHEETNAME'!D14-'SHEETNAME'!$D$2	$='SHEETNAME'!D29-'SHEETNAME'!$D$17	$='SHEETNAME'!D44-'SHEETNAME'!$D$32	$='SHEETNAME'!D59-'SHEETNAME'!$D$47	$='SHEETNAME'!D74-'SHEETNAME'!$D$62	$='SHEETNAME'!D89-'SHEETNAME'!$D$77	$='SHEETNAME'!D104-'SHEETNAME'!$D$92	$='SHEETNAME'!D119-'SHEETNAME'!$D$107	$='SHEETNAME'!D134-'SHEETNAME'!$D$122	$='SHEETNAME'!D149-'SHEETNAME'!$D$137	#DIV/0!	#DIV/0!
Δaverage HR
Time	Rat 1	Rat 2	Rat 3	Rat 4	Rat 5	Rat 6	Rat 7	Rat 8	Rat 9	Rat 10	Mean	SEM
0	$='SHEETNAME'!E2-'SHEETNAME'!$E$2	$='SHEETNAME'!E17-'SHEETNAME'!$E$17	$='SHEETNAME'!E32-'SHEETNAME'!$E$32	$='SHEETNAME'!E47-'SHEETNAME'!$E$47	$='SHEETNAME'!E62-'SHEETNAME'!$E$62	$='SHEETNAME'!E77-'SHEETNAME'!$E$77	$='SHEETNAME'!E92-'SHEETNAME'!$E$92	$='SHEETNAME'!E107-'SHEETNAME'!$E$107	$='SHEETNAME'!E122-'SHEETNAME'!$E$122	$='SHEETNAME'!E137-'SHEETNAME'!$E$137	#DIV/0!	#DIV/0!
10	$='SHEETNAME'!E3-'SHEETNAME'!$E$2	$='SHEETNAME'!E18-'SHEETNAME'!$E$17	$='SHEETNAME'!E33-'SHEETNAME'!$E$32	$='SHEETNAME'!E48-'SHEETNAME'!$E$47	$='SHEETNAME'!E63-'SHEETNAME'!$E$62	$='SHEETNAME'!E78-'SHEETNAME'!$E$77	$='SHEETNAME'!E93-'SHEETNAME'!$E$92	$='SHEETNAME'!E108-'SHEETNAME'!$E$107	$='SHEETNAME'!E123-'SHEETNAME'!$E$122	$='SHEETNAME'!E138-'SHEETNAME'!$E$137	#DIV/0!	#DIV/0!
20	$='SHEETNAME'!E4-'SHEETNAME'!$E$2	$='SHEETNAME'!E19-'SHEETNAME'!$E$17	$='SHEETNAME'!E34-'SHEETNAME'!$E$32	$='SHEETNAME'!E49-'SHEETNAME'!$E$47	$='SHEETNAME'!E64-'SHEETNAME'!$E$62	$='SHEETNAME'!E79-'SHEETNAME'!$E$77	$='SHEETNAME'!E94-'SHEETNAME'!$E$92	$='SHEETNAME'!E109-'SHEETNAME'!$E$107	$='SHEETNAME'!E124-'SHEETNAME'!$E$122	$='SHEETNAME'!E139-'SHEETNAME'!$E$137	#DIV/0!	#DIV/0!
30	$='SHEETNAME'!E5-'SHEETNAME'!$E$2	$='SHEETNAME'!E20-'SHEETNAME'!$E$17	$='SHEETNAME'!E35-'SHEETNAME'!$E$32	$='SHEETNAME'!E50-'SHEETNAME'!$E$47	$='SHEETNAME'!E65-'SHEETNAME'!$E$62	$='SHEETNAME'!E80-'SHEETNAME'!$E$77	$='SHEETNAME'!E95-'SHEETNAME'!$E$92	$='SHEETNAME'!E110-'SHEETNAME'!$E$107	$='SHEETNAME'!E125-'SHEETNAME'!$E$122	$='SHEETNAME'!E140-'SHEETNAME'!$E$137	#DIV/0!	#DIV/0!
40	$='SHEETNAME'!E6-'SHEETNAME'!$E$2	$='SHEETNAME'!E21-'SHEETNAME'!$E$17	$='SHEETNAME'!E36-'SHEETNAME'!$E$32	$='SHEETNAME'!E51-'SHEETNAME'!$E$47	$='SHEETNAME'!E66-'SHEETNAME'!$E$62	$='SHEETNAME'!E81-'SHEETNAME'!$E$77	$='SHEETNAME'!E96-'SHEETNAME'!$E$92	$='SHEETNAME'!E111-'SHEETNAME'!$E$107	$='SHEETNAME'!E126-'SHEETNAME'!$E$122	$='SHEETNAME'!E141-'SHEETNAME'!$E$137	#DIV/0!	#DIV/0!
50	$='SHEETNAME'!E7-'SHEETNAME'!$E$2	$='SHEETNAME'!E22-'SHEETNAME'!$E$17	$='SHEETNAME'!E37-'SHEETNAME'!$E$32	$='SHEETNAME'!E52-'SHEETNAME'!$E$47	$='SHEETNAME'!E67-'SHEETNAME'!$E$62	$='SHEETNAME'!E82-'SHEETNAME'!$E$77	$='SHEETNAME'!E97-'SHEETNAME'!$E$92	$='SHEETNAME'!E112-'SHEETNAME'!$E$107	$='SHEETNAME'!E127-'SHEETNAME'!$E$122	$='SHEETNAME'!E142-'SHEETNAME'!$E$137	#DIV/0!	#DIV/0!
60	$='SHEETNAME'!E8-'SHEETNAME'!$E$2	$='SHEETNAME'!E23-'SHEETNAME'!$E$17	$='SHEETNAME'!E38-'SHEETNAME'!$E$32	$='SHEETNAME'!E53-'SHEETNAME'!$E$47	$='SHEETNAME'!E68-'SHEETNAME'!$E$62	$='SHEETNAME'!E83-'SHEETNAME'!$E$77	$='SHEETNAME'!E98-'SHEETNAME'!$E$92	$='SHEETNAME'!E113-'SHEETNAME'!$E$107	$='SHEETNAME'!E128-'SHEETNAME'!$E$122	$='SHEETNAME'!E143-'SHEETNAME'!$E$137	#DIV/0!	#DIV/0!
70	$='SHEETNAME'!E9-'SHEETNAME'!$E$2	$='SHEETNAME'!E24-'SHEETNAME'!$E$17	$='SHEETNAME'!E39-'SHEETNAME'!$E$32	$='SHEETNAME'!E54-'SHEETNAME'!$E$47	$='SHEETNAME'!E69-'SHEETNAME'!$E$62	$='SHEETNAME'!E84-'SHEETNAME'!$E$77	$='SHEETNAME'!E99-'SHEETNAME'!$E$92	$='SHEETNAME'!E114-'SHEETNAME'!$E$107	$='SHEETNAME'!E129-'SHEETNAME'!$E$122	$='SHEETNAME'!E144-'SHEETNAME'!$E$137	#DIV/0!	#DIV/0!
80	$='SHEETNAME'!E10-'SHEETNAME'!$E$2	$='SHEETNAME'!E25-'SHEETNAME'!$E$17	$='SHEETNAME'!E40-'SHEETNAME'!$E$32	$='SHEETNAME'!E55-'SHEETNAME'!$E$47	$='SHEETNAME'!E70-'SHEETNAME'!$E$62	$='SHEETNAME'!E85-'SHEETNAME'!$E$77	$='SHEETNAME'!E100-'SHEETNAME'!$E$92	$='SHEETNAME'!E115-'SHEETNAME'!$E$107	$='SHEETNAME'!E130-'SHEETNAME'!$E$122	$='SHEETNAME'!E145-'SHEETNAME'!$E$137	#DIV/0!	#DIV/0!
90	$='SHEETNAME'!E11-'SHEETNAME'!$E$2	$='SHEETNAME'!E26-'SHEETNAME'!$E$17	$='SHEETNAME'!E41-'SHEETNAME'!$E$32	$='SHEETNAME'!E56-'SHEETNAME'!$E$47	$='SHEETNAME'!E71-'SHEETNAME'!$E$62	$='SHEETNAME'!E86-'SHEETNAME'!$E$77	$='SHEETNAME'!E101-'SHEETNAME'!$E$92	$='SHEETNAME'!E116-'SHEETNAME'!$E$107	$='SHEETNAME'!E131-'SHEETNAME'!$E$122	$='SHEETNAME'!E146-'SHEETNAME'!$E$137	#DIV/0!	#DIV/0!
100	$='SHEETNAME'!E12-'SHEETNAME'!$E$2	$='SHEETNAME'!E27-'SHEETNAME'!$E$17	$='SHEETNAME'!E42-'SHEETNAME'!$E$32	$='SHEETNAME'!E57-'SHEETNAME'!$E$47	$='SHEETNAME'!E72-'SHEETNAME'!$E$62	$='SHEETNAME'!E87-'SHEETNAME'!$E$77	$='SHEETNAME'!E102-'SHEETNAME'!$E$92	$='SHEETNAME'!E117-'SHEETNAME'!$E$107	$='SHEETNAME'!E132-'SHEETNAME'!$E$122	$='SHEETNAME'!E147-'SHEETNAME'!$E$137	#DIV/0!	#DIV/0!
110	$='SHEETNAME'!E13-'SHEETNAME'!$E$2	$='SHEETNAME'!E28-'SHEETNAME'!$E$17	$='SHEETNAME'!E43-'SHEETNAME'!$E$32	$='SHEETNAME'!E58-'SHEETNAME'!$E$47	$='SHEETNAME'!E73-'SHEETNAME'!$E$62	$='SHEETNAME'!E88-'SHEETNAME'!$E$77	$='SHEETNAME'!E103-'SHEETNAME'!$E$92	$='SHEETNAME'!E118-'SHEETNAME'!$E$107	$='SHEETNAME'!E133-'SHEETNAME'!$E$122	$='SHEETNAME'!E148-'SHEETNAME'!$E$137	#DIV/0!	#DIV/0!
120	$='SHEETNAME'!E14-'SHEETNAME'!$E$2	$='SHEETNAME'!E29-'SHEETNAME'!$E$17	$='SHEETNAME'!E44-'SHEETNAME'!$E$32	$='SHEETNAME'!E59-'SHEETNAME'!$E$47	$='SHEETNAME'!E74-'SHEETNAME'!$E$62	$='SHEETNAME'!E89-'SHEETNAME'!$E$77	$='SHEETNAME'!E104-'SHEETNAME'!$E$92	$='SHEETNAME'!E119-'SHEETNAME'!$E$107	$='SHEETNAME'!E134-'SHEETNAME'!$E$122	$='SHEETNAME'!E149-'SHEETNAME'!$E$137	#DIV/0!	#DIV/0!
Δtotal power
Time	Rat 1	Rat 2	Rat 3	Rat 4	Rat 5	Rat 6	Rat 7	Rat 8	Rat 9	Rat 10	Mean	SEM
0	$='SHEETNAME'!F2-'SHEETNAME'!$F$2	$='SHEETNAME'!F17-'SHEETNAME'!$F$17	$='SHEETNAME'!F32-'SHEETNAME'!$F$32	$='SHEETNAME'!F47-'SHEETNAME'!$F$47	$='SHEETNAME'!F62-'SHEETNAME'!$F$62	$='SHEETNAME'!F77-'SHEETNAME'!$F$77	$='SHEETNAME'!F92-'SHEETNAME'!$F$92	$='SHEETNAME'!F107-'SHEETNAME'!$F$107	$='SHEETNAME'!F122-'SHEETNAME'!$F$122	$='SHEETNAME'!F137-'SHEETNAME'!$F$137	#DIV/0!	#DIV/0!
10	$='SHEETNAME'!F3-'SHEETNAME'!$F$2	$='SHEETNAME'!F18-'SHEETNAME'!$F$17	$='SHEETNAME'!F33-'SHEETNAME'!$F$32	$='SHEETNAME'!F48-'SHEETNAME'!$F$47	$='SHEETNAME'!F63-'SHEETNAME'!$F$62	$='SHEETNAME'!F78-'SHEETNAME'!$F$77	$='SHEETNAME'!F93-'SHEETNAME'!$F$92	$='SHEETNAME'!F108-'SHEETNAME'!$F$107	$='SHEETNAME'!F123-'SHEETNAME'!$F$122	$='SHEETNAME'!F138-'SHEETNAME'!$F$137	#DIV/0!	#DIV/0!
20	$='SHEETNAME'!F4-'SHEETNAME'!$F$2	$='SHEETNAME'!F19-'SHEETNAME'!$F$17	$='SHEETNAME'!F34-'SHEETNAME'!$F$32	$='SHEETNAME'!F49-'SHEETNAME'!$F$47	$='SHEETNAME'!F64-'SHEETNAME'!$F$62	$='SHEETNAME'!F79-'SHEETNAME'!$F$77	$='SHEETNAME'!F94-'SHEETNAME'!$F$92	$='SHEETNAME'!F109-'SHEETNAME'!$F$107	$='SHEETNAME'!F124-'SHEETNAME'!$F$122	$='SHEETNAME'!F139-'SHEETNAME'!$F$137	#DIV/0!	#DIV/0!
30	$='SHEETNAME'!F5-'SHEETNAME'!$F$2	$='SHEETNAME'!F20-'SHEETNAME'!$F$17	$='SHEETNAME'!F35-'SHEETNAME'!$F$32	$='SHEETNAME'!F50-'SHEETNAME'!$F$47	$='SHEETNAME'!F65-'SHEETNAME'!$F$62	$='SHEETNAME'!F80-'SHEETNAME'!$F$77	$='SHEETNAME'!F95-'SHEETNAME'!$F$92	$='SHEETNAME'!F110-'SHEETNAME'!$F$107	$='SHEETNAME'!F125-'SHEETNAME'!$F$122	$='SHEETNAME'!F140-'SHEETNAME'!$F$137	#DIV/0!	#DIV/0!
40	$='SHEETNAME'!F6-'SHEETNAME'!$F$2	$='SHEETNAME'!F21-'SHEETNAME'!$F$17	$='SHEETNAME'!F36-'SHEETNAME'!$F$32	$='SHEETNAME'!F51-'SHEETNAME'!$F$47	$='SHEETNAME'!F66-'SHEETNAME'!$F$62	$='SHEETNAME'!F81-'SHEETNAME'!$F$77	$='SHEETNAME'!F96-'SHEETNAME'!$F$92	$='SHEETNAME'!F111-'SHEETNAME'!$F$107	$='SHEETNAME'!F126-'SHEETNAME'!$F$122	$='SHEETNAME'!F141-'SHEETNAME'!$F$137	#DIV/0!	#DIV/0!
50	$='SHEETNAME'!F7-'SHEETNAME'!$F$2	$='SHEETNAME'!F22-'SHEETNAME'!$F$17	$='SHEETNAME'!F37-'SHEETNAME'!$F$32	$='SHEETNAME'!F52-'SHEETNAME'!$F$47	$='SHEETNAME'!F67-'SHEETNAME'!$F$62	$='SHEETNAME'!F82-'SHEETNAME'!$F$77	$='SHEETNAME'!F97-'SHEETNAME'!$F$92	$='SHEETNAME'!F112-'SHEETNAME'!$F$107	$='SHEETNAME'!F127-'SHEETNAME'!$F$122	$='SHEETNAME'!F142-'SHEETNAME'!$F$137	#DIV/0!	#DIV/0!
60	$='SHEETNAME'!F8-'SHEETNAME'!$F$2	$='SHEETNAME'!F23-'SHEETNAME'!$F$17	$='SHEETNAME'!F38-'SHEETNAME'!$F$32	$='SHEETNAME'!F53-'SHEETNAME'!$F$47	$='SHEETNAME'!F68-'SHEETNAME'!$F$62	$='SHEETNAME'!F83-'SHEETNAME'!$F$77	$='SHEETNAME'!F98-'SHEETNAME'!$F$92	$='SHEETNAME'!F113-'SHEETNAME'!$F$107	$='SHEETNAME'!F128-'SHEETNAME'!$F$122	$='SHEETNAME'!F143-'SHEETNAME'!$F$137	#DIV/0!	#DIV/0!
70	$='SHEETNAME'!F9-'SHEETNAME'!$F$2	$='SHEETNAME'!F24-'SHEETNAME'!$F$17	$='SHEETNAME'!F39-'SHEETNAME'!$F$32	$='SHEETNAME'!F54-'SHEETNAME'!$F$47	$='SHEETNAME'!F69-'SHEETNAME'!$F$62	$='SHEETNAME'!F84-'SHEETNAME'!$F$77	$='SHEETNAME'!F99-'SHEETNAME'!$F$92	$='SHEETNAME'!F114-'SHEETNAME'!$F$107	$='SHEETNAME'!F129-'SHEETNAME'!$F$122	$='SHEETNAME'!F144-'SHEETNAME'!$F$137	#DIV/0!	#DIV/0!
80	$='SHEETNAME'!F10-'SHEETNAME'!$F$2	$='SHEETNAME'!F25-'SHEETNAME'!$F$17	$='SHEETNAME'!F40-'SHEETNAME'!$F$32	$='SHEETNAME'!F55-'SHEETNAME'!$F$47	$='SHEETNAME'!F70-'SHEETNAME'!$F$62	$='SHEETNAME'!F85-'SHEETNAME'!$F$77	$='SHEETNAME'!F100-'SHEETNAME'!$F$92	$='SHEETNAME'!F115-'SHEETNAME'!$F$107	$='SHEETNAME'!F130-'SHEETNAME'!$F$122	$='SHEETNAME'!F145-'SHEETNAME'!$F$137	#DIV/0!	#DIV/0!
90	$='SHEETNAME'!F11-'SHEETNAME'!$F$2	$='SHEETNAME'!F26-'SHEETNAME'!$F$17	$='SHEETNAME'!F41-'SHEETNAME'!$F$32	$='SHEETNAME'!F56-'SHEETNAME'!$F$47	$='SHEETNAME'!F71-'SHEETNAME'!$F$62	$='SHEETNAME'!F86-'SHEETNAME'!$F$77	$='SHEETNAME'!F101-'SHEETNAME'!$F$92	$='SHEETNAME'!F116-'SHEETNAME'!$F$107	$='SHEETNAME'!F131-'SHEETNAME'!$F$122	$='SHEETNAME'!F146-'SHEETNAME'!$F$137	#DIV/0!	#DIV/0!
100	$='SHEETNAME'!F12-'SHEETNAME'!$F$2	$='SHEETNAME'!F27-'SHEETNAME'!$F$17	$='SHEETNAME'!F42-'SHEETNAME'!$F$32	$='SHEETNAME'!F57-'SHEETNAME'!$F$47	$='SHEETNAME'!F72-'SHEETNAME'!$F$62	$='SHEETNAME'!F87-'SHEETNAME'!$F$77	$='SHEETNAME'!F102-'SHEETNAME'!$F$92	$='SHEETNAME'!F117-'SHEETNAME'!$F$107	$='SHEETNAME'!F132-'SHEETNAME'!$F$122	$='SHEETNAME'!F147-'SHEETNAME'!$F$137	#DIV/0!	#DIV/0!
110	$='SHEETNAME'!F13-'SHEETNAME'!$F$2	$='SHEETNAME'!F28-'SHEETNAME'!$F$17	$='SHEETNAME'!F43-'SHEETNAME'!$F$32	$='SHEETNAME'!F58-'SHEETNAME'!$F$47	$='SHEETNAME'!F73-'SHEETNAME'!$F$62	$='SHEETNAME'!F88-'SHEETNAME'!$F$77	$='SHEETNAME'!F103-'SHEETNAME'!$F$92	$='SHEETNAME'!F118-'SHEETNAME'!$F$107	$='SHEETNAME'!F133-'SHEETNAME'!$F$122	$='SHEETNAME'!F148-'SHEETNAME'!$F$137	#DIV/0!	#DIV/0!
120	$='SHEETNAME'!F14-'SHEETNAME'!$F$2	$='SHEETNAME'!F29-'SHEETNAME'!$F$17	$='SHEETNAME'!F44-'SHEETNAME'!$F$32	$='SHEETNAME'!F59-'SHEETNAME'!$F$47	$='SHEETNAME'!F74-'SHEETNAME'!$F$62	$='SHEETNAME'!F89-'SHEETNAME'!$F$77	$='SHEETNAME'!F104-'SHEETNAME'!$F$92	$='SHEETNAME'!F119-'SHEETNAME'!$F$107	$='SHEETNAME'!F134-'SHEETNAME'!$F$122	$='SHEETNAME'!F149-'SHEETNAME'!$F$137	#DIV/0!	#DIV/0!
ΔVLF
time	rat1	rat2	rat3	rat4	Rat 5	Rat 6	Rat 7	Rat 8	Rat 9	Rat 10	Mean	SEM
0	$='SHEETNAME'!G2-'SHEETNAME'!$G$2	$='SHEETNAME'!G17-'SHEETNAME'!$G$17	$='SHEETNAME'!G32-'SHEETNAME'!$G$32	$='SHEETNAME'!G47-'SHEETNAME'!$G$47	$='SHEETNAME'!G62-'SHEETNAME'!$G$62	$='SHEETNAME'!G77-'SHEETNAME'!$G$77	$='SHEETNAME'!G92-'SHEETNAME'!$G$92	$='SHEETNAME'!G107-'SHEETNAME'!$G$107	$='SHEETNAME'!G122-'SHEETNAME'!$G$122	$='SHEETNAME'!G137-'SHEETNAME'!$G$137	#DIV/0!	#DIV/0!
10	$='SHEETNAME'!G3-'SHEETNAME'!$G$2	$='SHEETNAME'!G18-'SHEETNAME'!$G$17	$='SHEETNAME'!G33-'SHEETNAME'!$G$32	$='SHEETNAME'!G48-'SHEETNAME'!$G$47	$='SHEETNAME'!G63-'SHEETNAME'!$G$62	$='SHEETNAME'!G78-'SHEETNAME'!$G$77	$='SHEETNAME'!G93-'SHEETNAME'!$G$92	$='SHEETNAME'!G108-'SHEETNAME'!$G$107	$='SHEETNAME'!G123-'SHEETNAME'!$G$122	$='SHEETNAME'!G138-'SHEETNAME'!$G$137	#DIV/0!	#DIV/0!
20	$='SHEETNAME'!G4-'SHEETNAME'!$G$2	$='SHEETNAME'!G19-'SHEETNAME'!$G$17	$='SHEETNAME'!G34-'SHEETNAME'!$G$32	$='SHEETNAME'!G49-'SHEETNAME'!$G$47	$='SHEETNAME'!G64-'SHEETNAME'!$G$62	$='SHEETNAME'!G79-'SHEETNAME'!$G$77	$='SHEETNAME'!G94-'SHEETNAME'!$G$92	$='SHEETNAME'!G109-'SHEETNAME'!$G$107	$='SHEETNAME'!G124-'SHEETNAME'!$G$122	$='SHEETNAME'!G139-'SHEETNAME'!$G$137	#DIV/0!	#DIV/0!
30	$='SHEETNAME'!G5-'SHEETNAME'!$G$2	$='SHEETNAME'!G20-'SHEETNAME'!$G$17	$='SHEETNAME'!G35-'SHEETNAME'!$G$32	$='SHEETNAME'!G50-'SHEETNAME'!$G$47	$='SHEETNAME'!G65-'SHEETNAME'!$G$62	$='SHEETNAME'!G80-'SHEETNAME'!$G$77	$='SHEETNAME'!G95-'SHEETNAME'!$G$92	$='SHEETNAME'!G110-'SHEETNAME'!$G$107	$='SHEETNAME'!G125-'SHEETNAME'!$G$122	$='SHEETNAME'!G140-'SHEETNAME'!$G$137	#DIV/0!	#DIV/0!
40	$='SHEETNAME'!G6-'SHEETNAME'!$G$2	$='SHEETNAME'!G21-'SHEETNAME'!$G$17	$='SHEETNAME'!G36-'SHEETNAME'!$G$32	$='SHEETNAME'!G51-'SHEETNAME'!$G$47	$='SHEETNAME'!G66-'SHEETNAME'!$G$62	$='SHEETNAME'!G81-'SHEETNAME'!$G$77	$='SHEETNAME'!G96-'SHEETNAME'!$G$92	$='SHEETNAME'!G111-'SHEETNAME'!$G$107	$='SHEETNAME'!G126-'SHEETNAME'!$G$122	$='SHEETNAME'!G141-'SHEETNAME'!$G$137	#DIV/0!	#DIV/0!
50	$='SHEETNAME'!G7-'SHEETNAME'!$G$2	$='SHEETNAME'!G22-'SHEETNAME'!$G$17	$='SHEETNAME'!G37-'SHEETNAME'!$G$32	$='SHEETNAME'!G52-'SHEETNAME'!$G$47	$='SHEETNAME'!G67-'SHEETNAME'!$G$62	$='SHEETNAME'!G82-'SHEETNAME'!$G$77	$='SHEETNAME'!G97-'SHEETNAME'!$G$92	$='SHEETNAME'!G112-'SHEETNAME'!$G$107	$='SHEETNAME'!G127-'SHEETNAME'!$G$122	$='SHEETNAME'!G142-'SHEETNAME'!$G$137	#DIV/0!	#DIV/0!
60	$='SHEETNAME'!G8-'SHEETNAME'!$G$2	$='SHEETNAME'!G23-'SHEETNAME'!$G$17	$='SHEETNAME'!G38-'SHEETNAME'!$G$32	$='SHEETNAME'!G53-'SHEETNAME'!$G$47	$='SHEETNAME'!G68-'SHEETNAME'!$G$62	$='SHEETNAME'!G83-'SHEETNAME'!$G$77	$='SHEETNAME'!G98-'SHEETNAME'!$G$92	$='SHEETNAME'!G113-'SHEETNAME'!$G$107	$='SHEETNAME'!G128-'SHEETNAME'!$G$122	$='SHEETNAME'!G143-'SHEETNAME'!$G$137	#DIV/0!	#DIV/0!
70	$='SHEETNAME'!G9-'SHEETNAME'!$G$2	$='SHEETNAME'!G24-'SHEETNAME'!$G$17	$='SHEETNAME'!G39-'SHEETNAME'!$G$32	$='SHEETNAME'!G54-'SHEETNAME'!$G$47	$='SHEETNAME'!G69-'SHEETNAME'!$G$62	$='SHEETNAME'!G84-'SHEETNAME'!$G$77	$='SHEETNAME'!G99-'SHEETNAME'!$G$92	$='SHEETNAME'!G114-'SHEETNAME'!$G$107	$='SHEETNAME'!G129-'SHEETNAME'!$G$122	$='SHEETNAME'!G144-'SHEETNAME'!$G$137	#DIV/0!	#DIV/0!
80	$='SHEETNAME'!G10-'SHEETNAME'!$G$2	$='SHEETNAME'!G25-'SHEETNAME'!$G$17	$='SHEETNAME'!G40-'SHEETNAME'!$G$32	$='SHEETNAME'!G55-'SHEETNAME'!$G$47	$='SHEETNAME'!G70-'SHEETNAME'!$G$62	$='SHEETNAME'!G85-'SHEETNAME'!$G$77	$='SHEETNAME'!G100-'SHEETNAME'!$G$92	$='SHEETNAME'!G115-'SHEETNAME'!$G$107	$='SHEETNAME'!G130-'SHEETNAME'!$G$122	$='SHEETNAME'!G145-'SHEETNAME'!$G$137	#DIV/0!	#DIV/0!
90	$='SHEETNAME'!G11-'SHEETNAME'!$G$2	$='SHEETNAME'!G26-'SHEETNAME'!$G$17	$='SHEETNAME'!G41-'SHEETNAME'!$G$32	$='SHEETNAME'!G56-'SHEETNAME'!$G$47	$='SHEETNAME'!G71-'SHEETNAME'!$G$62	$='SHEETNAME'!G86-'SHEETNAME'!$G$77	$='SHEETNAME'!G101-'SHEETNAME'!$G$92	$='SHEETNAME'!G116-'SHEETNAME'!$G$107	$='SHEETNAME'!G131-'SHEETNAME'!$G$122	$='SHEETNAME'!G146-'SHEETNAME'!$G$137	#DIV/0!	#DIV/0!
100	$='SHEETNAME'!G12-'SHEETNAME'!$G$2	$='SHEETNAME'!G27-'SHEETNAME'!$G$17	$='SHEETNAME'!G42-'SHEETNAME'!$G$32	$='SHEETNAME'!G57-'SHEETNAME'!$G$47	$='SHEETNAME'!G72-'SHEETNAME'!$G$62	$='SHEETNAME'!G87-'SHEETNAME'!$G$77	$='SHEETNAME'!G102-'SHEETNAME'!$G$92	$='SHEETNAME'!G117-'SHEETNAME'!$G$107	$='SHEETNAME'!G132-'SHEETNAME'!$G$122	$='SHEETNAME'!G147-'SHEETNAME'!$G$137	#DIV/0!	#DIV/0!
110	$='SHEETNAME'!G13-'SHEETNAME'!$G$2	$='SHEETNAME'!G28-'SHEETNAME'!$G$17	$='SHEETNAME'!G43-'SHEETNAME'!$G$32	$='SHEETNAME'!G58-'SHEETNAME'!$G$47	$='SHEETNAME'!G73-'SHEETNAME'!$G$62	$='SHEETNAME'!G88-'SHEETNAME'!$G$77	$='SHEETNAME'!G103-'SHEETNAME'!$G$92	$='SHEETNAME'!G118-'SHEETNAME'!$G$107	$='SHEETNAME'!G133-'SHEETNAME'!$G$122	$='SHEETNAME'!G148-'SHEETNAME'!$G$137	#DIV/0!	#DIV/0!
120	$='SHEETNAME'!G14-'SHEETNAME'!$G$2	$='SHEETNAME'!G29-'SHEETNAME'!$G$17	$='SHEETNAME'!G44-'SHEETNAME'!$G$32	$='SHEETNAME'!G59-'SHEETNAME'!$G$47	$='SHEETNAME'!G74-'SHEETNAME'!$G$62	$='SHEETNAME'!G89-'SHEETNAME'!$G$77	$='SHEETNAME'!G104-'SHEETNAME'!$G$92	$='SHEETNAME'!G119-'SHEETNAME'!$G$107	$='SHEETNAME'!G134-'SHEETNAME'!$G$122	$='SHEETNAME'!G149-'SHEETNAME'!$G$137	#DIV/0!	#DIV/0!
ΔLF ms2
Time	Rat 1	Rat 2	Rat 3	Rat 4	Rat 5	Rat 6	Rat 7	Rat 8	Rat 9	Rat 10	Mean	SEM
0	$='SHEETNAME'!H2-'SHEETNAME'!$H$2	$='SHEETNAME'!H17-'SHEETNAME'!$H$17	$='SHEETNAME'!H32-'SHEETNAME'!$H$32	$='SHEETNAME'!H47-'SHEETNAME'!$H$47	$='SHEETNAME'!H62-'SHEETNAME'!$H$62	$='SHEETNAME'!H77-'SHEETNAME'!$H$77	$='SHEETNAME'!H92-'SHEETNAME'!$H$92	$='SHEETNAME'!H107-'SHEETNAME'!$H$107	$='SHEETNAME'!H122-'SHEETNAME'!$H$122	$='SHEETNAME'!H137-'SHEETNAME'!$H$137	#DIV/0!	#DIV/0!
10	$='SHEETNAME'!H3-'SHEETNAME'!$H$2	$='SHEETNAME'!H18-'SHEETNAME'!$H$17	$='SHEETNAME'!H33-'SHEETNAME'!$H$32	$='SHEETNAME'!H48-'SHEETNAME'!$H$47	$='SHEETNAME'!H63-'SHEETNAME'!$H$62	$='SHEETNAME'!H78-'SHEETNAME'!$H$77	$='SHEETNAME'!H93-'SHEETNAME'!$H$92	$='SHEETNAME'!H108-'SHEETNAME'!$H$107	$='SHEETNAME'!H123-'SHEETNAME'!$H$122	$='SHEETNAME'!H138-'SHEETNAME'!$H$137	#DIV/0!	#DIV/0!
20	$='SHEETNAME'!H4-'SHEETNAME'!$H$2	$='SHEETNAME'!H19-'SHEETNAME'!$H$17	$='SHEETNAME'!H34-'SHEETNAME'!$H$32	$='SHEETNAME'!H49-'SHEETNAME'!$H$47	$='SHEETNAME'!H64-'SHEETNAME'!$H$62	$='SHEETNAME'!H79-'SHEETNAME'!$H$77	$='SHEETNAME'!H94-'SHEETNAME'!$H$92	$='SHEETNAME'!H109-'SHEETNAME'!$H$107	$='SHEETNAME'!H124-'SHEETNAME'!$H$122	$='SHEETNAME'!H139-'SHEETNAME'!$H$137	#DIV/0!	#DIV/0!
30	$='SHEETNAME'!H5-'SHEETNAME'!$H$2	$='SHEETNAME'!H20-'SHEETNAME'!$H$17	$='SHEETNAME'!H35-'SHEETNAME'!$H$32	$='SHEETNAME'!H50-'SHEETNAME'!$H$47	$='SHEETNAME'!H65-'SHEETNAME'!$H$62	$='SHEETNAME'!H80-'SHEETNAME'!$H$77	$='SHEETNAME'!H95-'SHEETNAME'!$H$92	$='SHEETNAME'!H110-'SHEETNAME'!$H$107	$='SHEETNAME'!H125-'SHEETNAME'!$H$122	$='SHEETNAME'!H140-'SHEETNAME'!$H$137	#DIV/0!	#DIV/0!
40	$='SHEETNAME'!H6-'SHEETNAME'!$H$2	$='SHEETNAME'!H21-'SHEETNAME'!$H$17	$='SHEETNAME'!H36-'SHEETNAME'!$H$32	$='SHEETNAME'!H51-'SHEETNAME'!$H$47	$='SHEETNAME'!H66-'SHEETNAME'!$H$62	$='SHEETNAME'!H81-'SHEETNAME'!$H$77	$='SHEETNAME'!H96-'SHEETNAME'!$H$92	$='SHEETNAME'!H111-'SHEETNAME'!$H$107	$='SHEETNAME'!H126-'SHEETNAME'!$H$122	$='SHEETNAME'!H141-'SHEETNAME'!$H$137	#DIV/0!	#DIV/0!
50	$='SHEETNAME'!H7-'SHEETNAME'!$H$2	$='SHEETNAME'!H22-'SHEETNAME'!$H$17	$='SHEETNAME'!H37-'SHEETNAME'!$H$32	$='SHEETNAME'!H52-'SHEETNAME'!$H$47	$='SHEETNAME'!H67-'SHEETNAME'!$H$62	$='SHEETNAME'!H82-'SHEETNAME'!$H$77	$='SHEETNAME'!H97-'SHEETNAME'!$H$92	$='SHEETNAME'!H112-'SHEETNAME'!$H$107	$='SHEETNAME'!H127-'SHEETNAME'!$H$122	$='SHEETNAME'!H142-'SHEETNAME'!$H$137	#DIV/0!	#DIV/0!
60	$='SHEETNAME'!H8-'SHEETNAME'!$H$2	$='SHEETNAME'!H23-'SHEETNAME'!$H$17	$='SHEETNAME'!H38-'SHEETNAME'!$H$32	$='SHEETNAME'!H53-'SHEETNAME'!$H$47	$='SHEETNAME'!H68-'SHEETNAME'!$H$62	$='SHEETNAME'!H83-'SHEETNAME'!$H$77	$='SHEETNAME'!H98-'SHEETNAME'!$H$92	$='SHEETNAME'!H113-'SHEETNAME'!$H$107	$='SHEETNAME'!H128-'SHEETNAME'!$H$122	$='SHEETNAME'!H143-'SHEETNAME'!$H$137	#DIV/0!	#DIV/0!
70	$='SHEETNAME'!H9-'SHEETNAME'!$H$2	$='SHEETNAME'!H24-'SHEETNAME'!$H$17	$='SHEETNAME'!H39-'SHEETNAME'!$H$32	$='SHEETNAME'!H54-'SHEETNAME'!$H$47	$='SHEETNAME'!H69-'SHEETNAME'!$H$62	$='SHEETNAME'!H84-'SHEETNAME'!$H$77	$='SHEETNAME'!H99-'SHEETNAME'!$H$92	$='SHEETNAME'!H114-'SHEETNAME'!$H$107	$='SHEETNAME'!H129-'SHEETNAME'!$H$122	$='SHEETNAME'!H144-'SHEETNAME'!$H$137	#DIV/0!	#DIV/0!
80	$='SHEETNAME'!H10-'SHEETNAME'!$H$2	$='SHEETNAME'!H25-'SHEETNAME'!$H$17	$='SHEETNAME'!H40-'SHEETNAME'!$H$32	$='SHEETNAME'!H55-'SHEETNAME'!$H$47	$='SHEETNAME'!H70-'SHEETNAME'!$H$62	$='SHEETNAME'!H85-'SHEETNAME'!$H$77	$='SHEETNAME'!H100-'SHEETNAME'!$H$92	$='SHEETNAME'!H115-'SHEETNAME'!$H$107	$='SHEETNAME'!H130-'SHEETNAME'!$H$122	$='SHEETNAME'!H145-'SHEETNAME'!$H$137	#DIV/0!	#DIV/0!
90	$='SHEETNAME'!H11-'SHEETNAME'!$H$2	$='SHEETNAME'!H26-'SHEETNAME'!$H$17	$='SHEETNAME'!H41-'SHEETNAME'!$H$32	$='SHEETNAME'!H56-'SHEETNAME'!$H$47	$='SHEETNAME'!H71-'SHEETNAME'!$H$62	$='SHEETNAME'!H86-'SHEETNAME'!$H$77	$='SHEETNAME'!H101-'SHEETNAME'!$H$92	$='SHEETNAME'!H116-'SHEETNAME'!$H$107	$='SHEETNAME'!H131-'SHEETNAME'!$H$122	$='SHEETNAME'!H146-'SHEETNAME'!$H$137	#DIV/0!	#DIV/0!
100	$='SHEETNAME'!H12-'SHEETNAME'!$H$2	$='SHEETNAME'!H27-'SHEETNAME'!$H$17	$='SHEETNAME'!H42-'SHEETNAME'!$H$32	$='SHEETNAME'!H57-'SHEETNAME'!$H$47	$='SHEETNAME'!H72-'SHEETNAME'!$H$62	$='SHEETNAME'!H87-'SHEETNAME'!$H$77	$='SHEETNAME'!H102-'SHEETNAME'!$H$92	$='SHEETNAME'!H117-'SHEETNAME'!$H$107	$='SHEETNAME'!H132-'SHEETNAME'!$H$122	$='SHEETNAME'!H147-'SHEETNAME'!$H$137	#DIV/0!	#DIV/0!
110	$='SHEETNAME'!H13-'SHEETNAME'!$H$2	$='SHEETNAME'!H28-'SHEETNAME'!$H$17	$='SHEETNAME'!H43-'SHEETNAME'!$H$32	$='SHEETNAME'!H58-'SHEETNAME'!$H$47	$='SHEETNAME'!H73-'SHEETNAME'!$H$62	$='SHEETNAME'!H88-'SHEETNAME'!$H$77	$='SHEETNAME'!H103-'SHEETNAME'!$H$92	$='SHEETNAME'!H118-'SHEETNAME'!$H$107	$='SHEETNAME'!H133-'SHEETNAME'!$H$122	$='SHEETNAME'!H148-'SHEETNAME'!$H$137	#DIV/0!	#DIV/0!
120	$='SHEETNAME'!H14-'SHEETNAME'!$H$2	$='SHEETNAME'!H29-'SHEETNAME'!$H$17	$='SHEETNAME'!H44-'SHEETNAME'!$H$32	$='SHEETNAME'!H59-'SHEETNAME'!$H$47	$='SHEETNAME'!H74-'SHEETNAME'!$H$62	$='SHEETNAME'!H89-'SHEETNAME'!$H$77	$='SHEETNAME'!H104-'SHEETNAME'!$H$92	$='SHEETNAME'!H119-'SHEETNAME'!$H$107	$='SHEETNAME'!H134-'SHEETNAME'!$H$122	$='SHEETNAME'!H149-'SHEETNAME'!$H$137	#DIV/0!	#DIV/0!
ΔHFms2
time	rat1	rat2	rat3	rat4	Rat 5	Rat 6	Rat 7	Rat 8	Rat 9	Rat 10	Mean	SEM
0	$='SHEETNAME'!I2-'SHEETNAME'!$I$2	$='SHEETNAME'!I17-'SHEETNAME'!$I$17	$='SHEETNAME'!I32-'SHEETNAME'!$I$32	$='SHEETNAME'!I47-'SHEETNAME'!$I$47	$='SHEETNAME'!I62-'SHEETNAME'!$I$62	$='SHEETNAME'!I77-'SHEETNAME'!$I$77	$='SHEETNAME'!I92-'SHEETNAME'!$I$92	$='SHEETNAME'!I107-'SHEETNAME'!$I$107	$='SHEETNAME'!I122-'SHEETNAME'!$I$122	$='SHEETNAME'!I137-'SHEETNAME'!$I$137	#DIV/0!	#DIV/0!
10	$='SHEETNAME'!I3-'SHEETNAME'!$I$2	$='SHEETNAME'!I18-'SHEETNAME'!$I$17	$='SHEETNAME'!I33-'SHEETNAME'!$I$32	$='SHEETNAME'!I48-'SHEETNAME'!$I$47	$='SHEETNAME'!I63-'SHEETNAME'!$I$62	$='SHEETNAME'!I78-'SHEETNAME'!$I$77	$='SHEETNAME'!I93-'SHEETNAME'!$I$92	$='SHEETNAME'!I108-'SHEETNAME'!$I$107	$='SHEETNAME'!I123-'SHEETNAME'!$I$122	$='SHEETNAME'!I138-'SHEETNAME'!$I$137	#DIV/0!	#DIV/0!
20	$='SHEETNAME'!I4-'SHEETNAME'!$I$2	$='SHEETNAME'!I19-'SHEETNAME'!$I$17	$='SHEETNAME'!I34-'SHEETNAME'!$I$32	$='SHEETNAME'!I49-'SHEETNAME'!$I$47	$='SHEETNAME'!I64-'SHEETNAME'!$I$62	$='SHEETNAME'!I79-'SHEETNAME'!$I$77	$='SHEETNAME'!I94-'SHEETNAME'!$I$92	$='SHEETNAME'!I109-'SHEETNAME'!$I$107	$='SHEETNAME'!I124-'SHEETNAME'!$I$122	$='SHEETNAME'!I139-'SHEETNAME'!$I$137	#DIV/0!	#DIV/0!
30	$='SHEETNAME'!I5-'SHEETNAME'!$I$2	$='SHEETNAME'!I20-'SHEETNAME'!$I$17	$='SHEETNAME'!I35-'SHEETNAME'!$I$32	$='SHEETNAME'!I50-'SHEETNAME'!$I$47	$='SHEETNAME'!I65-'SHEETNAME'!$I$62	$='SHEETNAME'!I80-'SHEETNAME'!$I$77	$='SHEETNAME'!I95-'SHEETNAME'!$I$92	$='SHEETNAME'!I110-'SHEETNAME'!$I$107	$='SHEETNAME'!I125-'SHEETNAME'!$I$122	$='SHEETNAME'!I140-'SHEETNAME'!$I$137	#DIV/0!	#DIV/0!
40	$='SHEETNAME'!I6-'SHEETNAME'!$I$2	$='SHEETNAME'!I21-'SHEETNAME'!$I$17	$='SHEETNAME'!I36-'SHEETNAME'!$I$32	$='SHEETNAME'!I51-'SHEETNAME'!$I$47	$='SHEETNAME'!I66-'SHEETNAME'!$I$62	$='SHEETNAME'!I81-'SHEETNAME'!$I$77	$='SHEETNAME'!I96-'SHEETNAME'!$I$92	$='SHEETNAME'!I111-'SHEETNAME'!$I$107	$='SHEETNAME'!I126-'SHEETNAME'!$I$122	$='SHEETNAME'!I141-'SHEETNAME'!$I$137	#DIV/0!	#DIV/0!
50	$='SHEETNAME'!I7-'SHEETNAME'!$I$2	$='SHEETNAME'!I22-'SHEETNAME'!$I$17	$='SHEETNAME'!I37-'SHEETNAME'!$I$32	$='SHEETNAME'!I52-'SHEETNAME'!$I$47	$='SHEETNAME'!I67-'SHEETNAME'!$I$62	$='SHEETNAME'!I82-'SHEETNAME'!$I$77	$='SHEETNAME'!I97-'SHEETNAME'!$I$92	$='SHEETNAME'!I112-'SHEETNAME'!$I$107	$='SHEETNAME'!I127-'SHEETNAME'!$I$122	$='SHEETNAME'!I142-'SHEETNAME'!$I$137	#DIV/0!	#DIV/0!
60	$='SHEETNAME'!I8-'SHEETNAME'!$I$2	$='SHEETNAME'!I23-'SHEETNAME'!$I$17	$='SHEETNAME'!I38-'SHEETNAME'!$I$32	$='SHEETNAME'!I53-'SHEETNAME'!$I$47	$='SHEETNAME'!I68-'SHEETNAME'!$I$62	$='SHEETNAME'!I83-'SHEETNAME'!$I$77	$='SHEETNAME'!I98-'SHEETNAME'!$I$92	$='SHEETNAME'!I113-'SHEETNAME'!$I$107	$='SHEETNAME'!I128-'SHEETNAME'!$I$122	$='SHEETNAME'!I143-'SHEETNAME'!$I$137	#DIV/0!	#DIV/0!
70	$='SHEETNAME'!I9-'SHEETNAME'!$I$2	$='SHEETNAME'!I24-'SHEETNAME'!$I$17	$='SHEETNAME'!I39-'SHEETNAME'!$I$32	$='SHEETNAME'!I54-'SHEETNAME'!$I$47	$='SHEETNAME'!I69-'SHEETNAME'!$I$62	$='SHEETNAME'!I84-'SHEETNAME'!$I$77	$='SHEETNAME'!I99-'SHEETNAME'!$I$92	$='SHEETNAME'!I114-'SHEETNAME'!$I$107	$='SHEETNAME'!I129-'SHEETNAME'!$I$122	$='SHEETNAME'!I144-'SHEETNAME'!$I$137	#DIV/0!	#DIV/0!
80	$='SHEETNAME'!I10-'SHEETNAME'!$I$2	$='SHEETNAME'!I25-'SHEETNAME'!$I$17	$='SHEETNAME'!I40-'SHEETNAME'!$I$32	$='SHEETNAME'!I55-'SHEETNAME'!$I$47	$='SHEETNAME'!I70-'SHEETNAME'!$I$62	$='SHEETNAME'!I85-'SHEETNAME'!$I$77	$='SHEETNAME'!I100-'SHEETNAME'!$I$92	$='SHEETNAME'!I115-'SHEETNAME'!$I$107	$='SHEETNAME'!I130-'SHEETNAME'!$I$122	$='SHEETNAME'!I145-'SHEETNAME'!$I$137	#DIV/0!	#DIV/0!
90	$='SHEETNAME'!I11-'SHEETNAME'!$I$2	$='SHEETNAME'!I26-'SHEETNAME'!$I$17	$='SHEETNAME'!I41-'SHEETNAME'!$I$32	$='SHEETNAME'!I56-'SHEETNAME'!$I$47	$='SHEETNAME'!I71-'SHEETNAME'!$I$62	$='SHEETNAME'!I86-'SHEETNAME'!$I$77	$='SHEETNAME'!I101-'SHEETNAME'!$I$92	$='SHEETNAME'!I116-'SHEETNAME'!$I$107	$='SHEETNAME'!I131-'SHEETNAME'!$I$122	$='SHEETNAME'!I146-'SHEETNAME'!$I$137	#DIV/0!	#DIV/0!
100	$='SHEETNAME'!I12-'SHEETNAME'!$I$2	$='SHEETNAME'!I27-'SHEETNAME'!$I$17	$='SHEETNAME'!I42-'SHEETNAME'!$I$32	$='SHEETNAME'!I57-'SHEETNAME'!$I$47	$='SHEETNAME'!I72-'SHEETNAME'!$I$62	$='SHEETNAME'!I87-'SHEETNAME'!$I$77	$='SHEETNAME'!I102-'SHEETNAME'!$I$92	$='SHEETNAME'!I117-'SHEETNAME'!$I$107	$='SHEETNAME'!I132-'SHEETNAME'!$I$122	$='SHEETNAME'!I147-'SHEETNAME'!$I$137	#DIV/0!	#DIV/0!
110	$='SHEETNAME'!I13-'SHEETNAME'!$I$2	$='SHEETNAME'!I28-'SHEETNAME'!$I$17	$='SHEETNAME'!I43-'SHEETNAME'!$I$32	$='SHEETNAME'!I58-'SHEETNAME'!$I$47	$='SHEETNAME'!I73-'SHEETNAME'!$I$62	$='SHEETNAME'!I88-'SHEETNAME'!$I$77	$='SHEETNAME'!I103-'SHEETNAME'!$I$92	$='SHEETNAME'!I118-'SHEETNAME'!$I$107	$='SHEETNAME'!I133-'SHEETNAME'!$I$122	$='SHEETNAME'!I148-'SHEETNAME'!$I$137	#DIV/0!	#DIV/0!
120	$='SHEETNAME'!I14-'SHEETNAME'!$I$2	$='SHEETNAME'!I29-'SHEETNAME'!$I$17	$='SHEETNAME'!I44-'SHEETNAME'!$I$32	$='SHEETNAME'!I59-'SHEETNAME'!$I$47	$='SHEETNAME'!I74-'SHEETNAME'!$I$62	$='SHEETNAME'!I89-'SHEETNAME'!$I$77	$='SHEETNAME'!I104-'SHEETNAME'!$I$92	$='SHEETNAME'!I119-'SHEETNAME'!$I$107	$='SHEETNAME'!I134-'SHEETNAME'!$I$122	$='SHEETNAME'!I149-'SHEETNAME'!$I$137	#DIV/0!	#DIV/0!
ΔLF nu
Time	Rat 1	Rat 2	Rat 3	Rat 4	Rat 5	Rat 6	Rat 7	Rat 8	Rat 9	Rat 10	Mean	SEM
0	$='SHEETNAME'!J2-'SHEETNAME'!$J$2	$='SHEETNAME'!J17-'SHEETNAME'!$J$17	$='SHEETNAME'!J32-'SHEETNAME'!$J$32	$='SHEETNAME'!J47-'SHEETNAME'!$J$47	$='SHEETNAME'!J62-'SHEETNAME'!$J$62	$='SHEETNAME'!J77-'SHEETNAME'!$J$77	$='SHEETNAME'!J92-'SHEETNAME'!$J$92	$='SHEETNAME'!J107-'SHEETNAME'!$J$107	$='SHEETNAME'!J122-'SHEETNAME'!$J$122	$='SHEETNAME'!J137-'SHEETNAME'!$J$137	#DIV/0!	#DIV/0!
10	$='SHEETNAME'!J3-'SHEETNAME'!$J$2	$='SHEETNAME'!J18-'SHEETNAME'!$J$17	$='SHEETNAME'!J33-'SHEETNAME'!$J$32	$='SHEETNAME'!J48-'SHEETNAME'!$J$47	$='SHEETNAME'!J63-'SHEETNAME'!$J$62	$='SHEETNAME'!J78-'SHEETNAME'!$J$77	$='SHEETNAME'!J93-'SHEETNAME'!$J$92	$='SHEETNAME'!J108-'SHEETNAME'!$J$107	$='SHEETNAME'!J123-'SHEETNAME'!$J$122	$='SHEETNAME'!J138-'SHEETNAME'!$J$137	#DIV/0!	#DIV/0!
20	$='SHEETNAME'!J4-'SHEETNAME'!$J$2	$='SHEETNAME'!J19-'SHEETNAME'!$J$17	$='SHEETNAME'!J34-'SHEETNAME'!$J$32	$='SHEETNAME'!J49-'SHEETNAME'!$J$47	$='SHEETNAME'!J64-'SHEETNAME'!$J$62	$='SHEETNAME'!J79-'SHEETNAME'!$J$77	$='SHEETNAME'!J94-'SHEETNAME'!$J$92	$='SHEETNAME'!J109-'SHEETNAME'!$J$107	$='SHEETNAME'!J124-'SHEETNAME'!$J$122	$='SHEETNAME'!J139-'SHEETNAME'!$J$137	#DIV/0!	#DIV/0!
30	$='SHEETNAME'!J5-'SHEETNAME'!$J$2	$='SHEETNAME'!J20-'SHEETNAME'!$J$17	$='SHEETNAME'!J35-'SHEETNAME'!$J$32	$='SHEETNAME'!J50-'SHEETNAME'!$J$47	$='SHEETNAME'!J65-'SHEETNAME'!$J$62	$='SHEETNAME'!J80-'SHEETNAME'!$J$77	$='SHEETNAME'!J95-'SHEETNAME'!$J$92	$='SHEETNAME'!J110-'SHEETNAME'!$J$107	$='SHEETNAME'!J125-'SHEETNAME'!$J$122	$='SHEETNAME'!J140-'SHEETNAME'!$J$137	#DIV/0!	#DIV/0!
40	$='SHEETNAME'!J6-'SHEETNAME'!$J$2	$='SHEETNAME'!J21-'SHEETNAME'!$J$17	$='SHEETNAME'!J36-'SHEETNAME'!$J$32	$='SHEETNAME'!J51-'SHEETNAME'!$J$47	$='SHEETNAME'!J66-'SHEETNAME'!$J$62	$='SHEETNAME'!J81-'SHEETNAME'!$J$77	$='SHEETNAME'!J96-'SHEETNAME'!$J$92	$='SHEETNAME'!J111-'SHEETNAME'!$J$107	$='SHEETNAME'!J126-'SHEETNAME'!$J$122	$='SHEETNAME'!J141-'SHEETNAME'!$J$137	#DIV/0!	#DIV/0!
50	$='SHEETNAME'!J7-'SHEETNAME'!$J$2	$='SHEETNAME'!J22-'SHEETNAME'!$J$17	$='SHEETNAME'!J37-'SHEETNAME'!$J$32	$='SHEETNAME'!J52-'SHEETNAME'!$J$47	$='SHEETNAME'!J67-'SHEETNAME'!$J$62	$='SHEETNAME'!J82-'SHEETNAME'!$J$77	$='SHEETNAME'!J97-'SHEETNAME'!$J$92	$='SHEETNAME'!J112-'SHEETNAME'!$J$107	$='SHEETNAME'!J127-'SHEETNAME'!$J$122	$='SHEETNAME'!J142-'SHEETNAME'!$J$137	#DIV/0!	#DIV/0!
60	$='SHEETNAME'!J8-'SHEETNAME'!$J$2	$='SHEETNAME'!J23-'SHEETNAME'!$J$17	$='SHEETNAME'!J38-'SHEETNAME'!$J$32	$='SHEETNAME'!J53-'SHEETNAME'!$J$47	$='SHEETNAME'!J68-'SHEETNAME'!$J$62	$='SHEETNAME'!J83-'SHEETNAME'!$J$77	$='SHEETNAME'!J98-'SHEETNAME'!$J$92	$='SHEETNAME'!J113-'SHEETNAME'!$J$107	$='SHEETNAME'!J128-'SHEETNAME'!$J$122	$='SHEETNAME'!J143-'SHEETNAME'!$J$137	#DIV/0!	#DIV/0!
70	$='SHEETNAME'!J9-'SHEETNAME'!$J$2	$='SHEETNAME'!J24-'SHEETNAME'!$J$17	$='SHEETNAME'!J39-'SHEETNAME'!$J$32	$='SHEETNAME'!J54-'SHEETNAME'!$J$47	$='SHEETNAME'!J69-'SHEETNAME'!$J$62	$='SHEETNAME'!J84-'SHEETNAME'!$J$77	$='SHEETNAME'!J99-'SHEETNAME'!$J$92	$='SHEETNAME'!J114-'SHEETNAME'!$J$107	$='SHEETNAME'!J129-'SHEETNAME'!$J$122	$='SHEETNAME'!J144-'SHEETNAME'!$J$137	#DIV/0!	#DIV/0!
80	$='SHEETNAME'!J10-'SHEETNAME'!$J$2	$='SHEETNAME'!J25-'SHEETNAME'!$J$17	$='SHEETNAME'!J40-'SHEETNAME'!$J$32	$='SHEETNAME'!J55-'SHEETNAME'!$J$47	$='SHEETNAME'!J70-'SHEETNAME'!$J$62	$='SHEETNAME'!J85-'SHEETNAME'!$J$77	$='SHEETNAME'!J100-'SHEETNAME'!$J$92	$='SHEETNAME'!J115-'SHEETNAME'!$J$107	$='SHEETNAME'!J130-'SHEETNAME'!$J$122	$='SHEETNAME'!J145-'SHEETNAME'!$J$137	#DIV/0!	#DIV/0!
90	$='SHEETNAME'!J11-'SHEETNAME'!$J$2	$='SHEETNAME'!J26-'SHEETNAME'!$J$17	$='SHEETNAME'!J41-'SHEETNAME'!$J$32	$='SHEETNAME'!J56-'SHEETNAME'!$J$47	$='SHEETNAME'!J71-'SHEETNAME'!$J$62	$='SHEETNAME'!J86-'SHEETNAME'!$J$77	$='SHEETNAME'!J101-'SHEETNAME'!$J$92	$='SHEETNAME'!J116-'SHEETNAME'!$J$107	$='SHEETNAME'!J131-'SHEETNAME'!$J$122	$='SHEETNAME'!J146-'SHEETNAME'!$J$137	#DIV/0!	#DIV/0!
100	$='SHEETNAME'!J12-'SHEETNAME'!$J$2	$='SHEETNAME'!J27-'SHEETNAME'!$J$17	$='SHEETNAME'!J42-'SHEETNAME'!$J$32	$='SHEETNAME'!J57-'SHEETNAME'!$J$47	$='SHEETNAME'!J72-'SHEETNAME'!$J$62	$='SHEETNAME'!J87-'SHEETNAME'!$J$77	$='SHEETNAME'!J102-'SHEETNAME'!$J$92	$='SHEETNAME'!J117-'SHEETNAME'!$J$107	$='SHEETNAME'!J132-'SHEETNAME'!$J$122	$='SHEETNAME'!J147-'SHEETNAME'!$J$137	#DIV/0!	#DIV/0!
110	$='SHEETNAME'!J13-'SHEETNAME'!$J$2	$='SHEETNAME'!J28-'SHEETNAME'!$J$17	$='SHEETNAME'!J43-'SHEETNAME'!$J$32	$='SHEETNAME'!J58-'SHEETNAME'!$J$47	$='SHEETNAME'!J73-'SHEETNAME'!$J$62	$='SHEETNAME'!J88-'SHEETNAME'!$J$77	$='SHEETNAME'!J103-'SHEETNAME'!$J$92	$='SHEETNAME'!J118-'SHEETNAME'!$J$107	$='SHEETNAME'!J133-'SHEETNAME'!$J$122	$='SHEETNAME'!J148-'SHEETNAME'!$J$137	#DIV/0!	#DIV/0!
120	$='SHEETNAME'!J14-'SHEETNAME'!$J$2	$='SHEETNAME'!J29-'SHEETNAME'!$J$17	$='SHEETNAME'!J44-'SHEETNAME'!$J$32	$='SHEETNAME'!J59-'SHEETNAME'!$J$47	$='SHEETNAME'!J74-'SHEETNAME'!$J$62	$='SHEETNAME'!J89-'SHEETNAME'!$J$77	$='SHEETNAME'!J104-'SHEETNAME'!$J$92	$='SHEETNAME'!J119-'SHEETNAME'!$J$107	$='SHEETNAME'!J134-'SHEETNAME'!$J$122	$='SHEETNAME'!J149-'SHEETNAME'!$J$137	#DIV/0!	#DIV/0!
ΔHFnu
Time	Rat 1	Rat 2	Rat 3	Rat 4	Rat 5	Rat 6	Rat 7	Rat 8	Rat 9	Rat 10	Mean	SEM
0	$='SHEETNAME'!K2-'SHEETNAME'!$K$2	$='SHEETNAME'!K17-'SHEETNAME'!$K$17	$='SHEETNAME'!K32-'SHEETNAME'!$K$32	$='SHEETNAME'!K47-'SHEETNAME'!$K$47	$='SHEETNAME'!K62-'SHEETNAME'!$K$62	$='SHEETNAME'!K77-'SHEETNAME'!$K$77	$='SHEETNAME'!K92-'SHEETNAME'!$K$92	$='SHEETNAME'!K107-'SHEETNAME'!$K$107	$='SHEETNAME'!K122-'SHEETNAME'!$K$122	$='SHEETNAME'!K137-'SHEETNAME'!$K$137	#DIV/0!	#DIV/0!
10	$='SHEETNAME'!K3-'SHEETNAME'!$K$2	$='SHEETNAME'!K18-'SHEETNAME'!$K$17	$='SHEETNAME'!K33-'SHEETNAME'!$K$32	$='SHEETNAME'!K48-'SHEETNAME'!$K$47	$='SHEETNAME'!K63-'SHEETNAME'!$K$62	$='SHEETNAME'!K78-'SHEETNAME'!$K$77	$='SHEETNAME'!K93-'SHEETNAME'!$K$92	$='SHEETNAME'!K108-'SHEETNAME'!$K$107	$='SHEETNAME'!K123-'SHEETNAME'!$K$122	$='SHEETNAME'!K138-'SHEETNAME'!$K$137	#DIV/0!	#DIV/0!
20	$='SHEETNAME'!K4-'SHEETNAME'!$K$2	$='SHEETNAME'!K19-'SHEETNAME'!$K$17	$='SHEETNAME'!K34-'SHEETNAME'!$K$32	$='SHEETNAME'!K49-'SHEETNAME'!$K$47	$='SHEETNAME'!K64-'SHEETNAME'!$K$62	$='SHEETNAME'!K79-'SHEETNAME'!$K$77	$='SHEETNAME'!K94-'SHEETNAME'!$K$92	$='SHEETNAME'!K109-'SHEETNAME'!$K$107	$='SHEETNAME'!K124-'SHEETNAME'!$K$122	$='SHEETNAME'!K139-'SHEETNAME'!$K$137	#DIV/0!	#DIV/0!
30	$='SHEETNAME'!K5-'SHEETNAME'!$K$2	$='SHEETNAME'!K20-'SHEETNAME'!$K$17	$='SHEETNAME'!K35-'SHEETNAME'!$K$32	$='SHEETNAME'!K50-'SHEETNAME'!$K$47	$='SHEETNAME'!K65-'SHEETNAME'!$K$62	$='SHEETNAME'!K80-'SHEETNAME'!$K$77	$='SHEETNAME'!K95-'SHEETNAME'!$K$92	$='SHEETNAME'!K110-'SHEETNAME'!$K$107	$='SHEETNAME'!K125-'SHEETNAME'!$K$122	$='SHEETNAME'!K140-'SHEETNAME'!$K$137	#DIV/0!	#DIV/0!
40	$='SHEETNAME'!K6-'SHEETNAME'!$K$2	$='SHEETNAME'!K21-'SHEETNAME'!$K$17	$='SHEETNAME'!K36-'SHEETNAME'!$K$32	$='SHEETNAME'!K51-'SHEETNAME'!$K$47	$='SHEETNAME'!K66-'SHEETNAME'!$K$62	$='SHEETNAME'!K81-'SHEETNAME'!$K$77	$='SHEETNAME'!K96-'SHEETNAME'!$K$92	$='SHEETNAME'!K111-'SHEETNAME'!$K$107	$='SHEETNAME'!K126-'SHEETNAME'!$K$122	$='SHEETNAME'!K141-'SHEETNAME'!$K$137	#DIV/0!	#DIV/0!
50	$='SHEETNAME'!K7-'SHEETNAME'!$K$2	$='SHEETNAME'!K22-'SHEETNAME'!$K$17	$='SHEETNAME'!K37-'SHEETNAME'!$K$32	$='SHEETNAME'!K52-'SHEETNAME'!$K$47	$='SHEETNAME'!K67-'SHEETNAME'!$K$62	$='SHEETNAME'!K82-'SHEETNAME'!$K$77	$='SHEETNAME'!K97-'SHEETNAME'!$K$92	$='SHEETNAME'!K112-'SHEETNAME'!$K$107	$='SHEETNAME'!K127-'SHEETNAME'!$K$122	$='SHEETNAME'!K142-'SHEETNAME'!$K$137	#DIV/0!	#DIV/0!
60	$='SHEETNAME'!K8-'SHEETNAME'!$K$2	$='SHEETNAME'!K23-'SHEETNAME'!$K$17	$='SHEETNAME'!K38-'SHEETNAME'!$K$32	$='SHEETNAME'!K53-'SHEETNAME'!$K$47	$='SHEETNAME'!K68-'SHEETNAME'!$K$62	$='SHEETNAME'!K83-'SHEETNAME'!$K$77	$='SHEETNAME'!K98-'SHEETNAME'!$K$92	$='SHEETNAME'!K113-'SHEETNAME'!$K$107	$='SHEETNAME'!K128-'SHEETNAME'!$K$122	$='SHEETNAME'!K143-'SHEETNAME'!$K$137	#DIV/0!	#DIV/0!
70	$='SHEETNAME'!K9-'SHEETNAME'!$K$2	$='SHEETNAME'!K24-'SHEETNAME'!$K$17	$='SHEETNAME'!K39-'SHEETNAME'!$K$32	$='SHEETNAME'!K54-'SHEETNAME'!$K$47	$='SHEETNAME'!K69-'SHEETNAME'!$K$62	$='SHEETNAME'!K84-'SHEETNAME'!$K$77	$='SHEETNAME'!K99-'SHEETNAME'!$K$92	$='SHEETNAME'!K114-'SHEETNAME'!$K$107	$='SHEETNAME'!K129-'SHEETNAME'!$K$122	$='SHEETNAME'!K144-'SHEETNAME'!$K$137	#DIV/0!	#DIV/0!
80	$='SHEETNAME'!K10-'SHEETNAME'!$K$2	$='SHEETNAME'!K25-'SHEETNAME'!$K$17	$='SHEETNAME'!K40-'SHEETNAME'!$K$32	$='SHEETNAME'!K55-'SHEETNAME'!$K$47	$='SHEETNAME'!K70-'SHEETNAME'!$K$62	$='SHEETNAME'!K85-'SHEETNAME'!$K$77	$='SHEETNAME'!K100-'SHEETNAME'!$K$92	$='SHEETNAME'!K115-'SHEETNAME'!$K$107	$='SHEETNAME'!K130-'SHEETNAME'!$K$122	$='SHEETNAME'!K145-'SHEETNAME'!$K$137	#DIV/0!	#DIV/0!
90	$='SHEETNAME'!K11-'SHEETNAME'!$K$2	$='SHEETNAME'!K26-'SHEETNAME'!$K$17	$='SHEETNAME'!K41-'SHEETNAME'!$K$32	$='SHEETNAME'!K56-'SHEETNAME'!$K$47	$='SHEETNAME'!K71-'SHEETNAME'!$K$62	$='SHEETNAME'!K86-'SHEETNAME'!$K$77	$='SHEETNAME'!K101-'SHEETNAME'!$K$92	$='SHEETNAME'!K116-'SHEETNAME'!$K$107	$='SHEETNAME'!K131-'SHEETNAME'!$K$122	$='SHEETNAME'!K146-'SHEETNAME'!$K$137	#DIV/0!	#DIV/0!
100	$='SHEETNAME'!K12-'SHEETNAME'!$K$2	$='SHEETNAME'!K27-'SHEETNAME'!$K$17	$='SHEETNAME'!K42-'SHEETNAME'!$K$32	$='SHEETNAME'!K57-'SHEETNAME'!$K$47	$='SHEETNAME'!K72-'SHEETNAME'!$K$62	$='SHEETNAME'!K87-'SHEETNAME'!$K$77	$='SHEETNAME'!K102-'SHEETNAME'!$K$92	$='SHEETNAME'!K117-'SHEETNAME'!$K$107	$='SHEETNAME'!K132-'SHEETNAME'!$K$122	$='SHEETNAME'!K147-'SHEETNAME'!$K$137	#DIV/0!	#DIV/0!
110	$='SHEETNAME'!K13-'SHEETNAME'!$K$2	$='SHEETNAME'!K28-'SHEETNAME'!$K$17	$='SHEETNAME'!K43-'SHEETNAME'!$K$32	$='SHEETNAME'!K58-'SHEETNAME'!$K$47	$='SHEETNAME'!K73-'SHEETNAME'!$K$62	$='SHEETNAME'!K88-'SHEETNAME'!$K$77	$='SHEETNAME'!K103-'SHEETNAME'!$K$92	$='SHEETNAME'!K118-'SHEETNAME'!$K$107	$='SHEETNAME'!K133-'SHEETNAME'!$K$122	$='SHEETNAME'!K148-'SHEETNAME'!$K$137	#DIV/0!	#DIV/0!
120	$='SHEETNAME'!K14-'SHEETNAME'!$K$2	$='SHEETNAME'!K29-'SHEETNAME'!$K$17	$='SHEETNAME'!K44-'SHEETNAME'!$K$32	$='SHEETNAME'!K59-'SHEETNAME'!$K$47	$='SHEETNAME'!K74-'SHEETNAME'!$K$62	$='SHEETNAME'!K89-'SHEETNAME'!$K$77	$='SHEETNAME'!K104-'SHEETNAME'!$K$92	$='SHEETNAME'!K119-'SHEETNAME'!$K$107	$='SHEETNAME'!K134-'SHEETNAME'!$K$122	$='SHEETNAME'!K149-'SHEETNAME'!$K$137	#DIV/0!	#DIV/0!
ΔLF/HF ratio
Time	Rat 1	Rat 2	Rat 3	Rat 4	Rat 5	Rat 6	Rat 7	Rat 8	Rat 9	Rat 10	Mean	SEM
0	$='SHEETNAME'!L2-'SHEETNAME'!$L$2	$='SHEETNAME'!L17-'SHEETNAME'!$L$17	$='SHEETNAME'!L32-'SHEETNAME'!$L$32	$='SHEETNAME'!L47-'SHEETNAME'!$L$47	$='SHEETNAME'!L62-'SHEETNAME'!$L$62	$='SHEETNAME'!L77-'SHEETNAME'!$L$77	$='SHEETNAME'!L92-'SHEETNAME'!$L$92	$='SHEETNAME'!L107-'SHEETNAME'!$L$107	$='SHEETNAME'!L122-'SHEETNAME'!$L$122	$='SHEETNAME'!L137-'SHEETNAME'!$L$137	#DIV/0!	#DIV/0!
10	$='SHEETNAME'!L3-'SHEETNAME'!$L$2	$='SHEETNAME'!L18-'SHEETNAME'!$L$17	$='SHEETNAME'!L33-'SHEETNAME'!$L$32	$='SHEETNAME'!L48-'SHEETNAME'!$L$47	$='SHEETNAME'!L63-'SHEETNAME'!$L$62	$='SHEETNAME'!L78-'SHEETNAME'!$L$77	$='SHEETNAME'!L93-'SHEETNAME'!$L$92	$='SHEETNAME'!L108-'SHEETNAME'!$L$107	$='SHEETNAME'!L123-'SHEETNAME'!$L$122	$='SHEETNAME'!L138-'SHEETNAME'!$L$137	#DIV/0!	#DIV/0!
20	$='SHEETNAME'!L4-'SHEETNAME'!$L$2	$='SHEETNAME'!L19-'SHEETNAME'!$L$17	$='SHEETNAME'!L34-'SHEETNAME'!$L$32	$='SHEETNAME'!L49-'SHEETNAME'!$L$47	$='SHEETNAME'!L64-'SHEETNAME'!$L$62	$='SHEETNAME'!L79-'SHEETNAME'!$L$77	$='SHEETNAME'!L94-'SHEETNAME'!$L$92	$='SHEETNAME'!L109-'SHEETNAME'!$L$107	$='SHEETNAME'!L124-'SHEETNAME'!$L$122	$='SHEETNAME'!L139-'SHEETNAME'!$L$137	#DIV/0!	#DIV/0!
30	$='SHEETNAME'!L5-'SHEETNAME'!$L$2	$='SHEETNAME'!L20-'SHEETNAME'!$L$17	$='SHEETNAME'!L35-'SHEETNAME'!$L$32	$='SHEETNAME'!L50-'SHEETNAME'!$L$47	$='SHEETNAME'!L65-'SHEETNAME'!$L$62	$='SHEETNAME'!L80-'SHEETNAME'!$L$77	$='SHEETNAME'!L95-'SHEETNAME'!$L$92	$='SHEETNAME'!L110-'SHEETNAME'!$L$107	$='SHEETNAME'!L125-'SHEETNAME'!$L$122	$='SHEETNAME'!L140-'SHEETNAME'!$L$137	#DIV/0!	#DIV/0!
40	$='SHEETNAME'!L6-'SHEETNAME'!$L$2	$='SHEETNAME'!L21-'SHEETNAME'!$L$17	$='SHEETNAME'!L36-'SHEETNAME'!$L$32	$='SHEETNAME'!L51-'SHEETNAME'!$L$47	$='SHEETNAME'!L66-'SHEETNAME'!$L$62	$='SHEETNAME'!L81-'SHEETNAME'!$L$77	$='SHEETNAME'!L96-'SHEETNAME'!$L$92	$='SHEETNAME'!L111-'SHEETNAME'!$L$107	$='SHEETNAME'!L126-'SHEETNAME'!$L$122	$='SHEETNAME'!L141-'SHEETNAME'!$L$137	#DIV/0!	#DIV/0!
50	$='SHEETNAME'!L7-'SHEETNAME'!$L$2	$='SHEETNAME'!L22-'SHEETNAME'!$L$17	$='SHEETNAME'!L37-'SHEETNAME'!$L$32	$='SHEETNAME'!L52-'SHEETNAME'!$L$47	$='SHEETNAME'!L67-'SHEETNAME'!$L$62	$='SHEETNAME'!L82-'SHEETNAME'!$L$77	$='SHEETNAME'!L97-'SHEETNAME'!$L$92	$='SHEETNAME'!L112-'SHEETNAME'!$L$107	$='SHEETNAME'!L127-'SHEETNAME'!$L$122	$='SHEETNAME'!L142-'SHEETNAME'!$L$137	#DIV/0!	#DIV/0!
60	$='SHEETNAME'!L8-'SHEETNAME'!$L$2	$='SHEETNAME'!L23-'SHEETNAME'!$L$17	$='SHEETNAME'!L38-'SHEETNAME'!$L$32	$='SHEETNAME'!L53-'SHEETNAME'!$L$47	$='SHEETNAME'!L68-'SHEETNAME'!$L$62	$='SHEETNAME'!L83-'SHEETNAME'!$L$77	$='SHEETNAME'!L98-'SHEETNAME'!$L$92	$='SHEETNAME'!L113-'SHEETNAME'!$L$107	$='SHEETNAME'!L128-'SHEETNAME'!$L$122	$='SHEETNAME'!L143-'SHEETNAME'!$L$137	#DIV/0!	#DIV/0!
70	$='SHEETNAME'!L9-'SHEETNAME'!$L$2	$='SHEETNAME'!L24-'SHEETNAME'!$L$17	$='SHEETNAME'!L39-'SHEETNAME'!$L$32	$='SHEETNAME'!L54-'SHEETNAME'!$L$47	$='SHEETNAME'!L69-'SHEETNAME'!$L$62	$='SHEETNAME'!L84-'SHEETNAME'!$L$77	$='SHEETNAME'!L99-'SHEETNAME'!$L$92	$='SHEETNAME'!L114-'SHEETNAME'!$L$107	$='SHEETNAME'!L129-'SHEETNAME'!$L$122	$='SHEETNAME'!L144-'SHEETNAME'!$L$137	#DIV/0!	#DIV/0!
80	$='SHEETNAME'!L10-'SHEETNAME'!$L$2	$='SHEETNAME'!L25-'SHEETNAME'!$L$17	$='SHEETNAME'!L40-'SHEETNAME'!$L$32	$='SHEETNAME'!L55-'SHEETNAME'!$L$47	$='SHEETNAME'!L70-'SHEETNAME'!$L$62	$='SHEETNAME'!L85-'SHEETNAME'!$L$77	$='SHEETNAME'!L100-'SHEETNAME'!$L$92	$='SHEETNAME'!L115-'SHEETNAME'!$L$107	$='SHEETNAME'!L130-'SHEETNAME'!$L$122	$='SHEETNAME'!L145-'SHEETNAME'!$L$137	#DIV/0!	#DIV/0!
90	$='SHEETNAME'!L11-'SHEETNAME'!$L$2	$='SHEETNAME'!L26-'SHEETNAME'!$L$17	$='SHEETNAME'!L41-'SHEETNAME'!$L$32	$='SHEETNAME'!L56-'SHEETNAME'!$L$47	$='SHEETNAME'!L71-'SHEETNAME'!$L$62	$='SHEETNAME'!L86-'SHEETNAME'!$L$77	$='SHEETNAME'!L101-'SHEETNAME'!$L$92	$='SHEETNAME'!L116-'SHEETNAME'!$L$107	$='SHEETNAME'!L131-'SHEETNAME'!$L$122	$='SHEETNAME'!L146-'SHEETNAME'!$L$137	#DIV/0!	#DIV/0!
100	$='SHEETNAME'!L12-'SHEETNAME'!$L$2	$='SHEETNAME'!L27-'SHEETNAME'!$L$17	$='SHEETNAME'!L42-'SHEETNAME'!$L$32	$='SHEETNAME'!L57-'SHEETNAME'!$L$47	$='SHEETNAME'!L72-'SHEETNAME'!$L$62	$='SHEETNAME'!L87-'SHEETNAME'!$L$77	$='SHEETNAME'!L102-'SHEETNAME'!$L$92	$='SHEETNAME'!L117-'SHEETNAME'!$L$107	$='SHEETNAME'!L132-'SHEETNAME'!$L$122	$='SHEETNAME'!L147-'SHEETNAME'!$L$137	#DIV/0!	#DIV/0!
110	$='SHEETNAME'!L13-'SHEETNAME'!$L$2	$='SHEETNAME'!L28-'SHEETNAME'!$L$17	$='SHEETNAME'!L43-'SHEETNAME'!$L$32	$='SHEETNAME'!L58-'SHEETNAME'!$L$47	$='SHEETNAME'!L73-'SHEETNAME'!$L$62	$='SHEETNAME'!L88-'SHEETNAME'!$L$77	$='SHEETNAME'!L103-'SHEETNAME'!$L$92	$='SHEETNAME'!L118-'SHEETNAME'!$L$107	$='SHEETNAME'!L133-'SHEETNAME'!$L$122	$='SHEETNAME'!L148-'SHEETNAME'!$L$137	#DIV/0!	#DIV/0!
120	$='SHEETNAME'!L14-'SHEETNAME'!$L$2	$='SHEETNAME'!L29-'SHEETNAME'!$L$17	$='SHEETNAME'!L44-'SHEETNAME'!$L$32	$='SHEETNAME'!L59-'SHEETNAME'!$L$47	$='SHEETNAME'!L74-'SHEETNAME'!$L$62	$='SHEETNAME'!L89-'SHEETNAME'!$L$77	$='SHEETNAME'!L104-'SHEETNAME'!$L$92	$='SHEETNAME'!L119-'SHEETNAME'!$L$107	$='SHEETNAME'!L134-'SHEETNAME'!$L$122	$='SHEETNAME'!L149-'SHEETNAME'!$L$137	#DIV/0!	#DIV/0!

## Sheet: empty sheet
Rat 1	SDNN	RMSSD	Range	Average HR	Total Power	VLF	LFms2	HFms2	Lf nu	HF nu	LF/HF	1	SDNN	RMSSD	Range	Average HR	Total Power	VLF	LFms2	HFms2	Lf nu	HF nu	LF/HF		Rat 1	Cycle Duration (s)	Max dP/dt (mmHg/s)	Min dP/dt (mmHg/s)	IRP (mmHg/s)	Tau (s)	PTI (mmHg.s)		Rat 1	Cycle Duration (s)	Max dP/dt (mmHg/s)	Min dP/dt (mmHg/s)	IRP (mmHg/s)	Tau (s)	PTI (mmHg.s)
Area 1													0	0	0	0	0	0	0	0	0	0	0		Area 1							1	Area 1	0	0	0	0	0	0
Area 2													0	0	0	0	0	0	0	0	0	0	0		Area 2								Area 2	0	0	0	0	0	0
Area 3													0	0	0	0	0	0	0	0	0	0	0		Area 3								Area 3	0	0	0	0	0	0
Area 4													0	0	0	0	0	0	0	0	0	0	0		Area 4								Area 4	0	0	0	0	0	0
Area 5													0	0	0	0	0	0	0	0	0	0	0		Area 5								Area 5	0	0	0	0	0	0
Area 6													0	0	0	0	0	0	0	0	0	0	0		Area 6								Area 6	0	0	0	0	0	0
Area 7													0	0	0	0	0	0	0	0	0	0	0		Area 7								Area 7	0	0	0	0	0	0
Area 8													0	0	0	0	0	0	0	0	0	0	0		Area 8								Area 8	0	0	0	0	0	0
Area 9													0	0	0	0	0	0	0	0	0	0	0		Area 9								Area 9	0	0	0	0	0	0
Area 10													0	0	0	0	0	0	0	0	0	0	0		Area 10								Area 10	0	0	0	0	0	0
Area 11													0	0	0	0	0	0	0	0	0	0	0		Area 11								Area 11	0	0	0	0	0	0
Area 12													0	0	0	0	0	0	0	0	0	0	0		Area 12								Area 12	0	0	0	0	0	0
Area 13													0	0	0	0	0	0	0	0	0	0	0		Area 13								Area 13	0	0	0	0	0	0
Rat 2	SDNN	RMSSD	Range	Average HR	Total Power	VLF	LFms2	HFms2	Lf nu	HF nu	LF/HF	1	SDNN	RMSSD	Range	Average HR	Total Power	VLF	LFms2	HFms2	Lf nu	HF nu	LF/HF		Rat 2	Cycle Duration (s)	Max dP/dt (mmHg/s)	Min dP/dt (mmHg/s)	IRP (mmHg/s)	Tau (s)	PTI (mmHg.s)	1	Rat 2	Cycle Duration (s)	Max dP/dt (mmHg/s)	Min dP/dt (mmHg/s)	IRP (mmHg/s)	Tau (s)	PTI (mmHg.s)
Area 1													0	0	0	0	0	0	0	0	0	0	0		Area 1								Area 1	0	0	0	0	0	0
Area 2													0	0	0	0	0	0	0	0	0	0	0		Area 2								Area 2	0	0	0	0	0	0
Area 3													0	0	0	0	0	0	0	0	0	0	0		Area 3								Area 3	0	0	0	0	0	0
Area 4													0	0	0	0	0	0	0	0	0	0	0		Area 4								Area 4	0	0	0	0	0	0
Area 5													0	0	0	0	0	0	0	0	0	0	0		Area 5								Area 5	0	0	0	0	0	0
Area 6													0	0	0	0	0	0	0	0	0	0	0		Area 6								Area 6	0	0	0	0	0	0
Area 7													0	0	0	0	0	0	0	0	0	0	0		Area 7								Area 7	0	0	0	0	0	0
Area 8													0	0	0	0	0	0	0	0	0	0	0		Area 8								Area 8	0	0	0	0	0	0
Area 9													0	0	0	0	0	0	0	0	0	0	0		Area 9								Area 9	0	0	0	0	0	0
Area 10													0	0	0	0	0	0	0	0	0	0	0		Area 10								Area 10	0	0	0	0	0	0
Area 11													0	0	0	0	0	0	0	0	0	0	0		Area 11								Area 11	0	0	0	0	0	0
Area 12													0	0	0	0	0	0	0	0	0	0	0		Area 12								Area 12	0	0	0	0	0	0
Area 13													0	0	0	0	0	0	0	0	0	0	0		Area 13								Area 13	0	0	0	0	0	0
Rat 3	SDNN	RMSSD	Range	Average HR	Total Power	VLF	LFms2	HFms2	Lf nu	HF nu	LF/HF	1	SDNN	RMSSD	Range	Average HR	Total Power	VLF	LFms2	HFms2	Lf nu	HF nu	LF/HF		Rat 3	Cycle Duration (s)	Max dP/dt (mmHg/s)	Min dP/dt (mmHg/s)	IRP (mmHg/s)	Tau (s)	PTI (mmHg.s)	1	Rat 3	Cycle Duration (s)	Max dP/dt (mmHg/s)	Min dP/dt (mmHg/s)	IRP (mmHg/s)	Tau (s)	PTI (mmHg.s)
Area 1													0	0	0	0	0	0	0	0	0	0	0		Area 1								Area 1	0	0	0	0	0	0
Area 2													0	0	0	0	0	0	0	0	0	0	0		Area 2								Area 2	0	0	0	0	0	0
Area 3													0	0	0	0	0	0	0	0	0	0	0		Area 3								Area 3	0	0	0	0	0	0
Area 4													0	0	0	0	0	0	0	0	0	0	0		Area 4								Area 4	0	0	0	0	0	0
Area 5													0	0	0	0	0	0	0	0	0	0	0		Area 5								Area 5	0	0	0	0	0	0
Area 6													0	0	0	0	0	0	0	0	0	0	0		Area 6								Area 6	0	0	0	0	0	0
Area 7													0	0	0	0	0	0	0	0	0	0	0		Area 7								Area 7	0	0	0	0	0	0
Area 8													0	0	0	0	0	0	0	0	0	0	0		Area 8								Area 8	0	0	0	0	0	0
Area 9													0	0	0	0	0	0	0	0	0	0	0		Area 9								Area 9	0	0	0	0	0	0
Area 10													0	0	0	0	0	0	0	0	0	0	0		Area 10								Area 10	0	0	0	0	0	0
Area 11													0	0	0	0	0	0	0	0	0	0	0		Area 11								Area 11	0	0	0	0	0	0
Area 12													0	0	0	0	0	0	0	0	0	0	0		Area 12								Area 12	0	0	0	0	0	0
Area 13													0	0	0	0	0	0	0	0	0	0	0		Area 13								Area 13	0	0	0	0	0	0
													0
Rat 4	SDNN	RMSSD	Range	Average HR	Total Power	VLF	LFms2	HFms2	Lf nu	HF nu	LF/HF	1	SDNN	RMSSD	Range	Average HR	Total Power	VLF	LFms2	HFms2	Lf nu	HF nu	LF/HF		Rat 4	Cycle Duration (s)	Max dP/dt (mmHg/s)	Min dP/dt (mmHg/s)	IRP (mmHg/s)	Tau (s)	PTI (mmHg.s)	1	Rat 4	Cycle Duration (s)	Max dP/dt (mmHg/s)	Min dP/dt (mmHg/s)	IRP (mmHg/s)	Tau (s)	PTI (mmHg.s)
Area 1													0	0	0	0	0	0	0	0	0	0	0		Area 1								Area 1	0	0	0	0	0	0
Area 2													0	0	0	0	0	0	0	0	0	0	0		Area 2								Area 2	0	0	0	0	0	0
Area 3													0	0	0	0	0	0	0	0	0	0	0		Area 3								Area 3	0	0	0	0	0	0
Area 4													0	0	0	0	0	0	0	0	0	0	0		Area 4								Area 4	0	0	0	0	0	0
Area 5													0	0	0	0	0	0	0	0	0	0	0		Area 5								Area 5	0	0	0	0	0	0
Area 6													0	0	0	0	0	0	0	0	0	0	0		Area 6								Area 6	0	0	0	0	0	0
Area 7													0	0	0	0	0	0	0	0	0	0	0		Area 7								Area 7	0	0	0	0	0	0
Area 8													0	0	0	0	0	0	0	0	0	0	0		Area 8								Area 8	0	0	0	0	0	0
Area 9													0	0	0	0	0	0	0	0	0	0	0		Area 9								Area 9	0	0	0	0	0	0
Area 10													0	0	0	0	0	0	0	0	0	0	0		Area 10								Area 10	0	0	0	0	0	0
Area 11													0	0	0	0	0	0	0	0	0	0	0		Area 11								Area 11	0	0	0	0	0	0
Area 12													0	0	0	0	0	0	0	0	0	0	0		Area 12								Area 12	0	0	0	0	0	0
Area 13													0	0	0	0	0	0	0	0	0	0	0		Area 13								Area 13	0	0	0	0	0	0
													0
Rat 5	SDNN	RMSSD	Range	Average HR	Total Power	VLF	LFms2	HFms2	Lf nu	HF nu	LF/HF	1	SDNN	RMSSD	Range	Average HR	Total Power	VLF	LFms2	HFms2	Lf nu	HF nu	LF/HF		Rat 5	Cycle Duration (s)	Max dP/dt (mmHg/s)	Min dP/dt (mmHg/s)	IRP (mmHg/s)	Tau (s)	PTI (mmHg.s)	1	Rat 5	Cycle Duration (s)	Max dP/dt (mmHg/s)	Min dP/dt (mmHg/s)	IRP (mmHg/s)	Tau (s)	PTI (mmHg.s)
Area 1													0	0	0	0	0	0	0	0	0	0	0		Area 1								Area 1	0	0	0	0	0	0
Area 2													0	0	0	0	0	0	0	0	0	0	0		Area 2								Area 2	0	0	0	0	0	0
Area 3													0	0	0	0	0	0	0	0	0	0	0		Area 3								Area 3	0	0	0	0	0	0
Area 4													0	0	0	0	0	0	0	0	0	0	0		Area 4								Area 4	0	0	0	0	0	0
Area 5													0	0	0	0	0	0	0	0	0	0	0		Area 5								Area 5	0	0	0	0	0	0
Area 6													0	0	0	0	0	0	0	0	0	0	0		Area 6								Area 6	0	0	0	0	0	0
Area 7													0	0	0	0	0	0	0	0	0	0	0		Area 7								Area 7	0	0	0	0	0	0
Area 8													0	0	0	0	0	0	0	0	0	0	0		Area 8								Area 8	0	0	0	0	0	0
Area 9													0	0	0	0	0	0	0	0	0	0	0		Area 9								Area 9	0	0	0	0	0	0
Area 10													0	0	0	0	0	0	0	0	0	0	0		Area 10								Area 10	0	0	0	0	0	0
Area 11													0	0	0	0	0	0	0	0	0	0	0		Area 11								Area 11	0	0	0	0	0	0
Area 12													0	0	0	0	0	0	0	0	0	0	0		Area 12								Area 12	0	0	0	0	0	0
Area 13													0	0	0	0	0	0	0	0	0	0	0		Area 13								Area 13	0	0	0	0	0	0
Rat 6	SDNN	RMSSD	Range	Average HR	Total Power	VLF	LFms2	HFms2	Lf nu	HF nu	LF/HF	1	SDNN	RMSSD	Range	Average HR	Total Power	VLF	LFms2	HFms2	Lf nu	HF nu	LF/HF		Rat 6	Cycle Duration (s)	Max dP/dt (mmHg/s)	Min dP/dt (mmHg/s)	IRP (mmHg/s)	Tau (s)	PTI (mmHg.s)	1	Rat 6	Cycle Duration (s)	Max dP/dt (mmHg/s)	Min dP/dt (mmHg/s)	IRP (mmHg/s)	Tau (s)	PTI (mmHg.s)
Area 1													0	0	0	0	0	0	0	0	0	0	0		Area 1								Area 1	0	0	0	0	0	0
Area 2													0	0	0	0	0	0	0	0	0	0	0		Area 2								Area 2	0	0	0	0	0	0
Area 3													0	0	0	0	0	0	0	0	0	0	0		Area 3								Area 3	0	0	0	0	0	0
Area 4													0	0	0	0	0	0	0	0	0	0	0		Area 4								Area 4	0	0	0	0	0	0
Area 5													0	0	0	0	0	0	0	0	0	0	0		Area 5								Area 5	0	0	0	0	0	0
Area 6													0	0	0	0	0	0	0	0	0	0	0		Area 6								Area 6	0	0	0	0	0	0
Area 7													0	0	0	0	0	0	0	0	0	0	0		Area 7								Area 7	0	0	0	0	0	0
Area 8													0	0	0	0	0	0	0	0	0	0	0		Area 8								Area 8	0	0	0	0	0	0
Area 9													0	0	0	0	0	0	0	0	0	0	0		Area 9								Area 9	0	0	0	0	0	0
Area 10													0	0	0	0	0	0	0	0	0	0	0		Area 10								Area 10	0	0	0	0	0	0
Area 11													0	0	0	0	0	0	0	0	0	0	0		Area 11								Area 11	0	0	0	0	0	0
Area 12													0	0	0	0	0	0	0	0	0	0	0		Area 12								Area 12	0	0	0	0	0	0
Area 13													0	0	0	0	0	0	0	0	0	0	0		Area 13								Area 13	0	0	0	0	0	0
Rat 7	SDNN	RMSSD	Range	Average HR	Total Power	VLF	LFms2	HFms2	Lf nu	HF nu	LF/HF	1	SDNN	RMSSD	Range	Average HR	Total Power	VLF	LFms2	HFms2	Lf nu	HF nu	LF/HF		Rat 7	Cycle Duration (s)	Max dP/dt (mmHg/s)	Min dP/dt (mmHg/s)	IRP (mmHg/s)	Tau (s)	PTI (mmHg.s)	1	Rat 7	Cycle Duration (s)	Max dP/dt (mmHg/s)	Min dP/dt (mmHg/s)	IRP (mmHg/s)	Tau (s)	PTI (mmHg.s)
Area 1													0	0	0	0	0	0	0	0	0	0	0		Area 1								Area 1	0	0	0	0	0	0
Area 2													0	0	0	0	0	0	0	0	0	0	0		Area 2								Area 2	0	0	0	0	0	0
Area 3													0	0	0	0	0	0	0	0	0	0	0		Area 3								Area 3	0	0	0	0	0	0
Area 4													0	0	0	0	0	0	0	0	0	0	0		Area 4								Area 4	0	0	0	0	0	0
Area 5													0	0	0	0	0	0	0	0	0	0	0		Area 5								Area 5	0	0	0	0	0	0
Area 6													0	0	0	0	0	0	0	0	0	0	0		Area 6								Area 6	0	0	0	0	0	0
Area 7													0	0	0	0	0	0	0	0	0	0	0		Area 7								Area 7	0	0	0	0	0	0
Area 8													0	0	0	0	0	0	0	0	0	0	0		Area 8								Area 8	0	0	0	0	0	0
Area 9													0	0	0	0	0	0	0	0	0	0	0		Area 9								Area 9	0	0	0	0	0	0
Area 10													0	0	0	0	0	0	0	0	0	0	0		Area 10								Area 10	0	0	0	0	0	0
Area 11													0	0	0	0	0	0	0	0	0	0	0		Area 11								Area 11	0	0	0	0	0	0
Area 12													0	0	0	0	0	0	0	0	0	0	0		Area 12								Area 12	0	0	0	0	0	0
Area 13													0	0	0	0	0	0	0	0	0	0	0		Area 13								Area 13	0	0	0	0	0	0
Rat 8	SDNN	RMSSD	Range	Average HR	Total Power	VLF	LFms2	HFms2	Lf nu	HF nu	LF/HF	1	SDNN	RMSSD	Range	Average HR	Total Power	VLF	LFms2	HFms2	Lf nu	HF nu	LF/HF		Rat 8	Cycle Duration (s)	Max dP/dt (mmHg/s)	Min dP/dt (mmHg/s)	IRP (mmHg/s)	Tau (s)	PTI (mmHg.s)	1	Rat 8	Cycle Duration (s)	Max dP/dt (mmHg/s)	Min dP/dt (mmHg/s)	IRP (mmHg/s)	Tau (s)	PTI (mmHg.s)
Area 1													0	0	0	0	0	0	0	0	0	0	0		Area 1								Area 1	0	0	0	0	0	0
Area 2													0	0	0	0	0	0	0	0	0	0	0		Area 2								Area 2	0	0	0	0	0	0
Area 3													0	0	0	0	0	0	0	0	0	0	0		Area 3								Area 3	0	0	0	0	0	0
Area 4													0	0	0	0	0	0	0	0	0	0	0		Area 4								Area 4	0	0	0	0	0	0
Area 5													0	0	0	0	0	0	0	0	0	0	0		Area 5								Area 5	0	0	0	0	0	0
Area 6													0	0	0	0	0	0	0	0	0	0	0		Area 6								Area 6	0	0	0	0	0	0
Area 7													0	0	0	0	0	0	0	0	0	0	0		Area 7								Area 7	0	0	0	0	0	0
Area 8													0	0	0	0	0	0	0	0	0	0	0		Area 8								Area 8	0	0	0	0	0	0
Area 9													0	0	0	0	0	0	0	0	0	0	0		Area 9								Area 9	0	0	0	0	0	0
Area 10													0	0	0	0	0	0	0	0	0	0	0		Area 10								Area 10	0	0	0	0	0	0
Area 11													0	0	0	0	0	0	0	0	0	0	0		Area 11								Area 11	0	0	0	0	0	0
Area 12													0	0	0	0	0	0	0	0	0	0	0		Area 12								Area 12	0	0	0	0	0	0
Area 13													0	0	0	0	0	0	0	0	0	0	0		Area 13								Area 13	0	0	0	0	0	0
Rat 9	SDNN	RMSSD	Range	Average HR	Total Power	VLF	LFms2	HFms2	Lf nu	HF nu	LF/HF	1	SDNN	RMSSD	Range	Average HR	Total Power	VLF	LFms2	HFms2	Lf nu	HF nu	LF/HF		Rat 9	Cycle Duration (s)	Max dP/dt (mmHg/s)	Min dP/dt (mmHg/s)	IRP (mmHg/s)	Tau (s)	PTI (mmHg.s)	1	Rat 9	Cycle Duration (s)	Max dP/dt (mmHg/s)	Min dP/dt (mmHg/s)	IRP (mmHg/s)	Tau (s)	PTI (mmHg.s)
Area 1													0	0	0	0	0	0	0	0	0	0	0		Area 1								Area 1	0	0	0	0	0	0
Area 2													0	0	0	0	0	0	0	0	0	0	0		Area 2								Area 2	0	0	0	0	0	0
Area 3													0	0	0	0	0	0	0	0	0	0	0		Area 3								Area 3	0	0	0	0	0	0
Area 4													0	0	0	0	0	0	0	0	0	0	0		Area 4								Area 4	0	0	0	0	0	0
Area 5													0	0	0	0	0	0	0	0	0	0	0		Area 5								Area 5	0	0	0	0	0	0
Area 6													0	0	0	0	0	0	0	0	0	0	0		Area 6								Area 6	0	0	0	0	0	0
Area 7													0	0	0	0	0	0	0	0	0	0	0		Area 7								Area 7	0	0	0	0	0	0
Area 8													0	0	0	0	0	0	0	0	0	0	0		Area 8								Area 8	0	0	0	0	0	0
Area 9													0	0	0	0	0	0	0	0	0	0	0		Area 9								Area 9	0	0	0	0	0	0
Area 10													0	0	0	0	0	0	0	0	0	0	0		Area 10								Area 10	0	0	0	0	0	0
Area 11													0	0	0	0	0	0	0	0	0	0	0		Area 11								Area 11	0	0	0	0	0	0
Area 12													0	0	0	0	0	0	0	0	0	0	0		Area 12								Area 12	0	0	0	0	0	0
Area 13													0	0	0	0	0	0	0	0	0	0	0		Area 13								Area 13	0	0	0	0	0	0
Rat 10	SDNN	RMSSD	Range	Average HR	Total Power	VLF	LFms2	HFms2	Lf nu	HF nu	LF/HF	1	SDNN	RMSSD	Range	Average HR	Total Power	VLF	LFms2	HFms2	Lf nu	HF nu	LF/HF		Rat 10	Cycle Duration (s)	Max dP/dt (mmHg/s)	Min dP/dt (mmHg/s)	IRP (mmHg/s)	Tau (s)	PTI (mmHg.s)	1	Rat 10	Cycle Duration (s)	Max dP/dt (mmHg/s)	Min dP/dt (mmHg/s)	IRP (mmHg/s)	Tau (s)	PTI (mmHg.s)
Area 1													0	0	0	0	0	0	0	0	0	0	0		Area 1								Area 1	0	0	0	0	0	0
Area 2													0	0	0	0	0	0	0	0	0	0	0		Area 2								Area 2	0	0	0	0	0	0
Area 3													0	0	0	0	0	0	0	0	0	0	0		Area 3								Area 3	0	0	0	0	0	0
Area 4													0	0	0	0	0	0	0	0	0	0	0		Area 4								Area 4	0	0	0	0	0	0
Area 5													0	0	0	0	0	0	0	0	0	0	0		Area 5								Area 5	0	0	0	0	0	0
Area 6													0	0	0	0	0	0	0	0	0	0	0		Area 6								Area 6	0	0	0	0	0	0
Area 7													0	0	0	0	0	0	0	0	0	0	0		Area 7								Area 7	0	0	0	0	0	0
Area 8													0	0	0	0	0	0	0	0	0	0	0		Area 8								Area 8	0	0	0	0	0	0
Area 9													0	0	0	0	0	0	0	0	0	0	0		Area 9								Area 9	0	0	0	0	0	0
Area 10													0	0	0	0	0	0	0	0	0	0	0		Area 10								Area 10	0	0	0	0	0	0
Area 11													0	0	0	0	0	0	0	0	0	0	0		Area 11								Area 11	0	0	0	0	0	0
Area 12													0	0	0	0	0	0	0	0	0	0	0		Area 12								Area 12	0	0	0	0	0	0
Area 13													0	0	0	0	0	0	0	0	0	0	0		Area 13								Area 13	0	0	0	0	0	0
MEAN1													0	0	0	0	0	0	0	0	0	0	0		MEAN1	#DIV/0!	#DIV/0!	#DIV/0!	#DIV/0!	#DIV/0!	#DIV/0!		MEAN1	0	0	0	0	0	0
SEM1													0	0	0	0	0	0	0	0	0	0	0		SEM	#DIV/0!	#DIV/0!	#DIV/0!	#DIV/0!	#DIV/0!	#DIV/0!		SEM	0	0	0	0	0	0
MEAN2													0	0	0	0	0	0	0	0	0	0	0		MEAN2	#DIV/0!	#DIV/0!	#DIV/0!	#DIV/0!	#DIV/0!	#DIV/0!		MEAN2	0	0	0	0	0	0
SEM2													0	0	0	0	0	0	0	0	0	0	0		SEM	#DIV/0!	#DIV/0!	#DIV/0!	#DIV/0!	#DIV/0!	#DIV/0!		SEM	0	0	0	0	0	0
MEAN3													0	0	0	0	0	0	0	0	0	0	0		MEAN3	#DIV/0!	#DIV/0!	#DIV/0!	#DIV/0!	#DIV/0!	#DIV/0!		MEAN3	0	0	0	0	0	0
SEM3													0	0	0	0	0	0	0	0	0	0	0		SEM	#DIV/0!	#DIV/0!	#DIV/0!	#DIV/0!	#DIV/0!	#DIV/0!		SEM	0	0	0	0	0	0
MEAN4													0	0	0	0	0	0	0	0	0	0	0		MEAN4	#DIV/0!	#DIV/0!	#DIV/0!	#DIV/0!	#DIV/0!	#DIV/0!		MEAN4	0	0	0	0	0	0
SEM4													0	0	0	0	0	0	0	0	0	0	0		SEM	#DIV/0!	#DIV/0!	#DIV/0!	#DIV/0!	#DIV/0!	#DIV/0!		SEM	0	0	0	0	0	0
MEAN5													0	0	0	0	0	0	0	0	0	0	0		MEAN5	#DIV/0!	#DIV/0!	#DIV/0!	#DIV/0!	#DIV/0!	#DIV/0!		MEAN5	0	0	0	0	0	0
SEM5													0	0	0	0	0	0	0	0	0	0	0		SEM	#DIV/0!	#DIV/0!	#DIV/0!	#DIV/0!	#DIV/0!	#DIV/0!		SEM	0	0	0	0	0	0
MEAN6													0	0	0	0	0	0	0	0	0	0	0		MEAN6	#DIV/0!	#DIV/0!	#DIV/0!	#DIV/0!	#DIV/0!	#DIV/0!		MEAN6	0	0	0	0	0	0
SEM6													0	0	0	0	0	0	0	0	0	0	0		SEM	#DIV/0!	#DIV/0!	#DIV/0!	#DIV/0!	#DIV/0!	#DIV/0!		SEM	0	0	0	0	0	0
MEAN7													0	0	0	0	0	0	0	0	0	0	0		MEAN7	#DIV/0!	#DIV/0!	#DIV/0!	#DIV/0!	#DIV/0!	#DIV/0!		MEAN7	0	0	0	0	0	0
SEM7													0	0	0	0	0	0	0	0	0	0	0		SEM	#DIV/0!	#DIV/0!	#DIV/0!	#DIV/0!	#DIV/0!	#DIV/0!		SEM	0	0	0	0	0	0
MEAN8													0	0	0	0	0	0	0	0	0	0	0		MEAN8	#DIV/0!	#DIV/0!	#DIV/0!	#DIV/0!	#DIV/0!	#DIV/0!		MEAN8	0	0	0	0	0	0
SEM8													0	0	0	0	0	0	0	0	0	0	0		SEM	#DIV/0!	#DIV/0!	#DIV/0!	#DIV/0!	#DIV/0!	#DIV/0!		SEM	0	0	0	0	0	0
MEAN9													0	0	0	0	0	0	0	0	0	0	0		MEAN9	#DIV/0!	#DIV/0!	#DIV/0!	#DIV/0!	#DIV/0!	#DIV/0!		MEAN9	0	0	0	0	0	0
SEM9													0	0	0	0	0	0	0	0	0	0	0		SEM	#DIV/0!	#DIV/0!	#DIV/0!	#DIV/0!	#DIV/0!	#DIV/0!		SEM	0	0	0	0	0	0
MEAN10													0	0	0	0	0	0	0	0	0	0	0		MEAN10	#DIV/0!	#DIV/0!	#DIV/0!	#DIV/0!	#DIV/0!	#DIV/0!		MEAN10	0	0	0	0	0	0
SEM10													0	0	0	0	0	0	0	0	0	0	0		SEM	#DIV/0!	#DIV/0!	#DIV/0!	#DIV/0!	#DIV/0!	#DIV/0!		SEM	0	0	0	0	0	0
MEAN11													0	0	0	0	0	0	0	0	0	0	0		MEAN11	#DIV/0!	#DIV/0!	#DIV/0!	#DIV/0!	#DIV/0!	#DIV/0!		MEAN11	0	0	0	0	0	0
SEM11													0	0	0	0	0	0	0	0	0	0	0		SEM	#DIV/0!	#DIV/0!	#DIV/0!	#DIV/0!	#DIV/0!	#DIV/0!		SEM	0	0	0	0	0	0
MEAN12													0	0	0	0	0	0	0	0	0	0	0		MEAN12	#DIV/0!	#DIV/0!	#DIV/0!	#DIV/0!	#DIV/0!	#DIV/0!		MEAN12	0	0	0	0	0	0
SEM12													0	0	0	0	0	0	0	0	0	0	0		SEM	#DIV/0!	#DIV/0!	#DIV/0!	#DIV/0!	#DIV/0!	#DIV/0!		SEM	0	0	0	0	0	0
MEAN13													0	0	0	0	0	0	0	0	0	0	0		MEAN13	#DIV/0!	#DIV/0!	#DIV/0!	#DIV/0!	#DIV/0!	#DIV/0!		MEAN13	0	0	0	0	0	0
SEM13													0	0	0	0	0	0	0	0	0	0	0		SEM	#DIV/0!	#DIV/0!	#DIV/0!	#DIV/0!	#DIV/0!	#DIV/0!		SEM	0	0	0	0	0	0
													SDNN	RMSSD	Range	Average HR	Total Power	VLF	LFms2	HFms2	Lf nu	HF nu	LF/HF											Cycle Duration (s)	Max dP/dt (mmHg/s)	Min dP/dt (mmHg/s)	IRP (mmHg/s)	Tau (s)	PTI (mmHg.s)
												MEAN1	0	0	0	0	0	0	0	0	0	0	0										MEAN1	0	0	0	0	0	0
												MEAN2	0	0	0	0	0	0	0	0	0	0	0										MEAN2	0	0	0	0	0	0
												MEAN3	0	0	0	0	0	0	0	0	0	0	0										MEAN3	0	0	0	0	0	0
												MEAN4	0	0	0	0	0	0	0	0	0	0	0										MEAN4	0	0	0	0	0	0
												MEAN5	0	0	0	0	0	0	0	0	0	0	0										MEAN5	0	0	0	0	0	0
												MEAN6	0	0	0	0	0	0	0	0	0	0	0										MEAN6	0	0	0	0	0	0
												MEAN7	0	0	0	0	0	0	0	0	0	0	0										MEAN7	0	0	0	0	0	0
												MEAN8	0	0	0	0	0	0	0	0	0	0	0										MEAN8	0	0	0	0	0	0
												MEAN9	0	0	0	0	0	0	0	0	0	0	0										MEAN9	0	0	0	0	0	0
												MEAN10	0	0	0	0	0	0	0	0	0	0	0										MEAN10	0	0	0	0	0	0
												MEAN11	0	0	0	0	0	0	0	0	0	0	0										MEAN11	0	0	0	0	0	0
												MEAN12	0	0	0	0	0	0	0	0	0	0	0										MEAN12	0	0	0	0	0	0
												MEAN13	0	0	0	0	0	0	0	0	0	0	0										MEAN13	0	0	0	0	0	0
													SDNN	RMSSD	Range	Average HR	Total Power	VLF	LFms2	HFms2	Lf nu	HF nu	LF/HF											Cycle Duration (s)	Max dP/dt (mmHg/s)	Min dP/dt (mmHg/s)	IRP (mmHg/s)	Tau (s)	PTI (mmHg.s)
												SEM1	0	0	0	0	0	0	0	0	0	0	0										SEM 1	0	0	0	0	0	0
												SEM2	0	0	0	0	0	0	0	0	0	0	0										SEM 2	0	0	0	0	0	0
												SEM3	0	0	0	0	0	0	0	0	0	0	0										SEM 3	0	0	0	0	0	0
												SEM4	0	0	0	0	0	0	0	0	0	0	0										SEM 4	0	0	0	0	0	0
												SEM5	0	0	0	0	0	0	0	0	0	0	0										SEM 5	0	0	0	0	0	0
												SEM6	0	0	0	0	0	0	0	0	0	0	0										SEM 6	0	0	0	0	0	0
												SEM7	0	0	0	0	0	0	0	0	0	0	0										SEM 7	0	0	0	0	0	0
												SEM8	0	0	0	0	0	0	0	0	0	0	0										SEM 8	0	0	0	0	0	0
												SEM9	0	0	0	0	0	0	0	0	0	0	0										SEM 9	0	0	0	0	0	0
												SEM10	0	0	0	0	0	0	0	0	0	0	0										SEM 10	0	0	0	0	0	0
												SEM11	0	0	0	0	0	0	0	0	0	0	0										SEM 11	0	0	0	0	0	0
												SEM12	0	0	0	0	0	0	0	0	0	0	0										SEM 12	0	0	0	0	0	0
												SEM13	0	0	0	0	0	0	0	0	0	0	0										SEM 13	0	0	0	0	0	0
													SDNN	RMSSD	Range	Average HR	Total Power	VLF	LFms2	HFms2	Lf nu	HF nu	LF/HF											Cycle Duration (s)	Max dP/dt (mmHg/s)	Min dP/dt (mmHg/s)	IRP (mmHg/s)	Tau (s)	PTI (mmHg.s)
												SDEV 1	0	0	0	0	0	0	0	0	0	0	0										SDEV 1	0	0	0	0	0	0
												SDEV 2	0	0	0	0	0	0	0	0	0	0	0										SDEV 2	0	0	0	0	0	0
												SDEV 3	0	0	0	0	0	0	0	0	0	0	0										SDEV 3	0	0	0	0	0	0
												SDEV 4	0	0	0	0	0	0	0	0	0	0	0										SDEV 4	0	0	0	0	0	0
												SDEV 5	0	0	0	0	0	0	0	0	0	0	0										SDEV 5	0	0	0	0	0	0
												SDEV 6	0	0	0	0	0	0	0	0	0	0	0										SDEV 6	0	0	0	0	0	0
												SDEV 7	0	0	0	0	0	0	0	0	0	0	0										SDEV 7	0	0	0	0	0	0
												SDEV 8	0	0	0	0	0	0	0	0	0	0	0										SDEV 8	0	0	0	0	0	0
												SDEV 9	0	0	0	0	0	0	0	0	0	0	0										SDEV 9	0	0	0	0	0	0
												SDEV 10	0	0	0	0	0	0	0	0	0	0	0										SDEV 10	0	0	0	0	0	0
												SDEV 11	0	0	0	0	0	0	0	0	0	0	0										SDEV 11	0	0	0	0	0	0
												SDEV 12	0	0	0	0	0	0	0	0	0	0	0										SDEV 12	0	0	0	0	0	0
												SDEV 13	0	0	0	0	0	0	0	0	0	0	0										SDEV 13	0	0	0	0	0	0

## Sheet: sham
Rat 1 (2.2.2020. ch 2)	SDNN	RMSSD	Range	Average HR	Total Power	VLF	LFms2	HFms2	Lf nu	HF nu	LF/HF	1	SDNN	RMSSD	Range	Average HR	Total Power	VLF	LFms2	HFms2	Lf nu	HF nu	LF/HF		Rat 1	Cycle Duration (s)	Max dP/dt (mmHg/s)	Min dP/dt (mmHg/s)	IRP (mmHg/s)	Tau (s)	PTI (mmHg.s)		Rat 1	Cycle Duration (s)	Max dP/dt (mmHg/s)	Min dP/dt (mmHg/s)	IRP (mmHg/s)	Tau (s)	PTI (mmHg.s)
Area 1	6.3455	6.3678	79.8117	426.053	22.9978	4.9344	3.2785	14.0568	18.1498	77.8193	0.2332		6.3455	6.3678	79.8117	426.053	22.9978	4.9344	3.2785	14.0568	18.1498	77.8193	0.2332		Area 1	0.163895	2292.31	-942.39	-308.973	0.0765394	7.42345	1	Area 1	0.163895	2292.31	-942.39	-308.973	0.0765394	7.42345
Area 2	9.1146	10.4309	70.0909	366.211	73.2427	23.0636	9.6816	39.8575	19.2942	79.4306	0.2429		9.1146	10.4309	70.0909	366.211	73.2427	23.0636	9.6816	39.8575	19.2942	79.4306	0.2429		Area 2	0.162502	2015.72	-880.871	-336.448	0.0834585	7.28661		Area 2	0.162502	2015.72	-880.871	-336.448	0.0834585	7.28661
Area 3	10.1112	10.2669	117.488	370.603	51.2947	14.1664	6.4859	30.1193	17.4688	81.1221	0.2153		10.1112	10.2669	117.488	370.603	51.2947	14.1664	6.4859	30.1193	17.4688	81.1221	0.2153		Area 3	0.159507	2231.17	-983.598	-303.421	0.0575137	7.41696		Area 3	0.159507	2231.17	-983.598	-303.421	0.0575137	7.41696
Area 4	7.9521	10.0208	160.299	366.848	27.5757	6.0628	3.9634	17.4047	18.4236	80.9037	0.2277		7.9521	10.0208	160.299	366.848	27.5757	6.0628	3.9634	17.4047	18.4236	80.9037	0.2277		Area 4	0.172281	2152.43	-842.513	-285.577	0.101126	6.94846		Area 4	0.172281	2152.43	-842.513	-285.577	0.101126	6.94846
Area 5	3.8843	4.4487	30.787	378.834	18.5881	8.921	1.9878	7.592	20.5629	78.5343	0.2618		3.8843	4.4487	30.787	378.834	18.5881	8.921	1.9878	7.592	20.5629	78.5343	0.2618		Area 5	0.172853	1905.46	-807.528	-277.655	0.0867011	6.87394		Area 5	0.172853	1905.46	-807.528	-277.655	0.0867011	6.87394
Area 6	4.9058	6.3369	47.0791	379.156	23.2474	4.1166	2.8627	15.7867	14.9639	82.5203	0.1813		4.9058	6.3369	47.0791	379.156	23.2474	4.1166	2.8627	15.7867	14.9639	82.5203	0.1813		Area 6	0.176426	1795.14	-791.846	-271.248	0.0813677	7.07322		Area 6	0.176426	1795.14	-791.846	-271.248	0.0813677	7.07322
Area 7	4.7702	6.1982	43.8249	352.423	21.3524	4.0418	2.7014	14.6091	15.6055	84.3945	0.1849		4.7702	6.1982	43.8249	352.423	21.3524	4.0418	2.7014	14.6091	15.6055	84.3945	0.1849		Area 7	0.182585	2041.07	-797.587	-257.073	0.133192	7.24652		Area 7	0.182585	2041.07	-797.587	-257.073	0.133192	7.24652
Area 8	4.3126	5.7226	45.8083	349.909	19.8949	3.9381	2.9624	12.9944	18.5651	81.4349	0.228		4.3126	5.7226	45.8083	349.909	19.8949	3.9381	2.9624	12.9944	18.5651	81.4349	0.228		Area 8	0.178384	1902.6	-828.85	-263.667	0.0947483	7.39213		Area 8	0.178384	1902.6	-828.85	-263.667	0.0947483	7.39213
Area 9	4.9203	6.3867	52.8231	338.016	20.9812	5.6492	2.215	13.1169	14.4471	85.5529	0.1689		4.9203	6.3867	52.8231	338.016	20.9812	5.6492	2.215	13.1169	14.4471	85.5529	0.1689		Area 9	0.188678	1992.4	-1001.83	-284.197	0.0956792	8.40995		Area 9	0.188678	1992.4	-1001.83	-284.197	0.0956792	8.40995
Area 10	5.3424	5.5119	31.2422	340.499	27.6203	13.411	2.872	11.3373	20.2122	79.7878	0.2533		5.3424	5.5119	31.2422	340.499	27.6203	13.411	2.872	11.3373	20.2122	79.7878	0.2533		Area 10	0.178919	2010.19	-844.614	-277.495	0.0980434	7.65449		Area 10	0.178919	2010.19	-844.614	-277.495	0.0980434	7.65449
Area 11	6.5834	5.047	53.5551	329.437	32.607	22.0321	2.5093	8.0656	23.7286	76.2714	0.3111		6.5834	5.047	53.5551	329.437	32.607	22.0321	2.5093	8.0656	23.7286	76.2714	0.3111		Area 11	0.17787	1958.59	-817.222	-275.774	0.0945625	7.50887		Area 11	0.17787	1958.59	-817.222	-275.774	0.0945625	7.50887
Area 12	5.848	7.3896	60.8723	336.179	29.4639	9.2749	3.9702	16.2188	19.6652	80.3348	0.2448		5.848	7.3896	60.8723	336.179	29.4639	9.2749	3.9702	16.2188	19.6652	80.3348	0.2448		Area 12	0.175693	1914.42	-706.62	-269.252	0.114068	6.53385		Area 12	0.175693	1914.42	-706.62	-269.252	0.114068	6.53385
Area 13	7.2276	8.2773	51.037	356.642	55.9612	28.2944	5.9065	21.7603	21.3487	78.6513	0.2714		7.2276	8.2773	51.037	356.642	55.9612	28.2944	5.9065	21.7603	21.3487	78.6513	0.2714		Area 13	0.171438	2036.76	-794.483	-304.179	0.101314	5.98396		Area 13	0.171438	2036.76	-794.483	-304.179	0.101314	5.98396
Rat 2 (5.2.2020. ch 1 )	SDNN	RMSSD	Range	Average HR	Total Power	VLF	LFms2	HFms2	Lf nu	HF nu	LF/HF	1	SDNN	RMSSD	Range	Average HR	Total Power	VLF	LFms2	HFms2	Lf nu	HF nu	LF/HF		Rat 2	Cycle Duration (s)	Max dP/dt (mmHg/s)	Min dP/dt (mmHg/s)	IRP (mmHg/s)	Tau (s)	PTI (mmHg.s)	1	Rat 2	Cycle Duration (s)	Max dP/dt (mmHg/s)	Min dP/dt (mmHg/s)	IRP (mmHg/s)	Tau (s)	PTI (mmHg.s)
Area 1	4.0043	4.1142	31.2652	391.1	20.5572	10.8824	1.6295	6.8075	16.8425	70.3626	0.2394		4.0043	4.1142	31.2652	391.1	20.5572	10.8824	1.6295	6.8075	16.8425	70.3626	0.2394		Area 1	0.153578	2495.09	-1503.06	-481.148	0.0696148	7.99347		Area 1	0.153578	2495.09	-1503.06	-481.148	0.0696148	7.99347
Area 2	4.9563	3.4187	31.3758	420.937	29.2231	24.3294	1.0828	3.0689	22.1268	62.7121	0.3528		4.9563	3.4187	31.3758	420.937	29.2231	24.3294	1.0828	3.0689	22.1268	62.7121	0.3528		Area 2	0.145381	2800.4	-1611.01	-469.269	0.0694331	7.55429		Area 2	0.145381	2800.4	-1611.01	-469.269	0.0694331	7.55429
Area 3	4.5773	3.6401	31.2324	413.439	30.6405	25.3064	0.8219	3.634	15.4084	68.1294	0.2262		4.5773	3.6401	31.2324	413.439	30.6405	25.3064	0.8219	3.634	15.4084	68.1294	0.2262		Area 3	0.147553	2659.27	-1572.51	-445.589	0.0728133	7.31817		Area 3	0.147553	2659.27	-1572.51	-445.589	0.0728133	7.31817
Area 4	7.9068	4.6421	36.7714	404.875	49.6799	39.9743	2.1247	6.2245	21.8916	64.1329	0.3413		7.9068	4.6421	36.7714	404.875	49.6799	39.9743	2.1247	6.2245	21.8916	64.1329	0.3413		Area 4	0.145026	2538	-1508.29	-433.746	0.060026	7.05664		Area 4	0.145026	2538	-1508.29	-433.746	0.060026	7.05664
Area 5	3.9187	4.3364	22.6336	385.289	18.945	11.201	1.1652	5.1403	15.0459	66.3783	0.2267		3.9187	4.3364	22.6336	385.289	18.945	11.201	1.1652	5.1403	15.0459	66.3783	0.2267		Area 5	0.144212	2427.27	-1457.69	-440.322	0.0594975	7.01726		Area 5	0.144212	2427.27	-1457.69	-440.322	0.0594975	7.01726
Area 6	4.3099	4.4206	25.0422	392.926	19.8615	12.536	0.7178	4.7725	9.798	65.1487	0.1504		4.3099	4.4206	25.0422	392.926	19.8615	12.536	0.7178	4.7725	9.798	65.1487	0.1504		Area 6	0.147929	2620.62	-1538.56	-443.604	0.0534655	7.51539		Area 6	0.147929	2620.62	-1538.56	-443.604	0.0534655	7.51539
Area 7	3.8442	3.8785	22.3217	395.958	10.2532	4.2718	0.6075	4.6592	10.1569	77.895	0.1304		3.8442	3.8785	22.3217	395.958	10.2532	4.2718	0.6075	4.6592	10.1569	77.895	0.1304		Area 7	0.157451	2449.2	-1397.76	-460.572	0.0519491	8.34271		Area 7	0.157451	2449.2	-1397.76	-460.572	0.0519491	8.34271
Area 8	4.4717	4.1643	29.4184	379.216	18.0589	11.2296	0.9958	5.7128	14.5811	83.6513	0.1743		4.4717	4.1643	29.4184	379.216	18.0589	11.2296	0.9958	5.7128	14.5811	83.6513	0.1743		Area 8	0.158632	2402.02	-1348.53	-468.517	0.0548005	8.44108		Area 8	0.158632	2402.02	-1348.53	-468.517	0.0548005	8.44108
Area 9	9.6248	7.9386	101.289	398.401	22.1299	14.282	1.1511	6.329	14.6672	80.6465	0.1819		9.6248	7.9386	101.289	398.401	22.1299	14.282	1.1511	6.329	14.6672	80.6465	0.1819		Area 9	0.159833	2312.38	-1216.7	-469.278	0.0594073	8.45123		Area 9	0.159833	2312.38	-1216.7	-469.278	0.0594073	8.45123
Area 10	3.1797	3.1605	20.7278	401.8	10.6526	6.4499	0.6401	3.3551	15.2296	79.8333	0.1908		3.1797	3.1605	20.7278	401.8	10.6526	6.4499	0.6401	3.3551	15.2296	79.8333	0.1908		Area 10	0.155779	3039.27	-1640.63	-425.589	0.0822744	7.75334		Area 10	0.155779	3039.27	-1640.63	-425.589	0.0822744	7.75334
Area 11	5.6363	3.437	25.7346	441.601	33.5715	28.3074	0.8761	3.4272	16.6427	65.1061	0.2556		5.6363	3.437	25.7346	441.601	33.5715	28.3074	0.8761	3.4272	16.6427	65.1061	0.2556		Area 11	0.156276	2912.03	-1656.09	-440.538	0.0610186	8.05282		Area 11	0.156276	2912.03	-1656.09	-440.538	0.0610186	8.05282
Area 12	3.588	2.5236	20.182	406.111	13.0524	10.7337	0.3372	1.9093	14.5424	82.3419	0.1766		3.588	2.5236	20.182	406.111	13.0524	10.7337	0.3372	1.9093	14.5424	82.3419	0.1766		Area 12	0.146873	2880.6	-1684.09	-458.873	0.053513	7.56069		Area 12	0.146873	2880.6	-1684.09	-458.873	0.053513	7.56069
Area 13	4.5073	2.8127	25.8296	412.64	15.6497	12.8654	0.5049	2.1833	18.1336	78.4161	0.2312		4.5073	2.8127	25.8296	412.64	15.6497	12.8654	0.5049	2.1833	18.1336	78.4161	0.2312		Area 13	0.14289	2728.31	-1651.58	-472.542	0.0499943	7.32655		Area 13	0.14289	2728.31	-1651.58	-472.542	0.0499943	7.32655
Rat 3 (20.2.2020.ch 1)	SDNN	RMSSD	Range	Average HR	Total Power	VLF	LFms2	HFms2	Lf nu	HF nu	LF/HF	1	SDNN	RMSSD	Range	Average HR	Total Power	VLF	LFms2	HFms2	Lf nu	HF nu	LF/HF		Rat 3	Cycle Duration (s)	Max dP/dt (mmHg/s)	Min dP/dt (mmHg/s)	IRP (mmHg/s)	Tau (s)	PTI (mmHg.s)	1	Rat 3	Cycle Duration (s)	Max dP/dt (mmHg/s)	Min dP/dt (mmHg/s)	IRP (mmHg/s)	Tau (s)	PTI (mmHg.s)
Area 1	5.8337	6.7361	28.9268	339.594	41.7721	25.2694	1.7208	14.7818	10.4275	89.5725	0.1164		5.8337	6.7361	28.9268	339.594	41.7721	25.2694	1.7208	14.7818	10.4275	89.5725	0.1164		Area 1	0.175808	2662.72	-1033.94	-404.091	0.140592	9.00431		Area 1	0.175808	2662.72	-1033.94	-404.091	0.140592	9.00431
Area 2	6.1072	7.3308	50.5909	327.609	45.7279	9.0542	3.2194	33.4542	8.7785	91.2215	0.0962		6.1072	7.3308	50.5909	327.609	45.7279	9.0542	3.2194	33.4542	8.7785	91.2215	0.0962		Area 2	0.178857	3131.18	-1536.47	-411.815	0.122769	10.7779		Area 2	0.178857	3131.18	-1536.47	-411.815	0.122769	10.7779
Area 3	7.1898	8.003	37.1906	332.796	44.7805	17.848	2.2256	24.7069	8.2635	91.7365	0.0901		7.1898	8.003	37.1906	332.796	44.7805	17.848	2.2256	24.7069	8.2635	91.7365	0.0901		Area 3	0.194981	2894.73	-1395.51	-371.923	0.140817	10.7621		Area 3	0.194981	2894.73	-1395.51	-371.923	0.140817	10.7621
Area 4	9.2271	8.1804	69.4292	338.041	58.8878	23.1742	3.9723	31.7414	11.1226	88.8774	0.1251		9.2271	8.1804	69.4292	338.041	58.8878	23.1742	3.9723	31.7414	11.1226	88.8774	0.1251		Area 4	0.189272	2787.36	-1260.83	-380.485	0.130631	10.4129		Area 4	0.189272	2787.36	-1260.83	-380.485	0.130631	10.4129
Area 5	5.4747	6.1612	28.5182	333.904	36.5854	14.3793	1.3429	20.8633	6.0473	93.9527	0.0644		5.4747	6.1612	28.5182	333.904	36.5854	14.3793	1.3429	20.8633	6.0473	93.9527	0.0644		Area 5	0.185019	2678	-1112.65	-382.912	0.138794	9.84548		Area 5	0.185019	2678	-1112.65	-382.912	0.138794	9.84548
Area 6	7.1692	9.3617	70.0709	323.493	46.5298	7.1869	4.9064	34.4365	12.4709	87.5291	0.1425		7.1692	9.3617	70.0709	323.493	46.5298	7.1869	4.9064	34.4365	12.4709	87.5291	0.1425		Area 6	0.191836	2859.14	-1193.25	-362.491	0.19477	10.5241		Area 6	0.191836	2859.14	-1193.25	-362.491	0.19477	10.5241
Area 7	6.1338	7.5667	50.5909	326.772	38.7261	6.8157	2.266	29.6444	7.1011	92.8989	0.0764		6.1338	7.5667	50.5909	326.772	38.7261	6.8157	2.266	29.6444	7.1011	92.8989	0.0764		Area 7	0.186089	2663.78	-941.315	-336.203	0.151298	9.37016		Area 7	0.186089	2663.78	-941.315	-336.203	0.151298	9.37016
Area 8	7.6706	9.2524	80.9712	328.993	61.0191	16.0886	4.2596	40.6709	9.4803	90.5197	0.1047		7.6706	9.2524	80.9712	328.993	61.0191	16.0886	4.2596	40.6709	9.4803	90.5197	0.1047		Area 8	0.198743	2655.47	-1161.37	-322.833	0.154901	10.3755		Area 8	0.198743	2655.47	-1161.37	-322.833	0.154901	10.3755
Area 9	4.5433	4.9665	26.3059	359.216	15.6602	5.7474	0.4456	9.4672	4.4956	95.5044	0.0471		4.5433	4.9665	26.3059	359.216	15.6602	5.7474	0.4456	9.4672	4.4956	95.5044	0.0471		Area 9	0.188264	2576.8	-918.349	-316.152	0.144383	9.30259		Area 9	0.188264	2576.8	-918.349	-316.152	0.144383	9.30259
Area 10	4.2388	4.1976	22.6278	346.825	21.1142	13.3358	0.925	6.8535	11.8914	88.1086	0.135		4.2388	4.1976	22.6278	346.825	21.1142	13.3358	0.925	6.8535	11.8914	88.1086	0.135		Area 10	0.181456	2515.57	-907.892	-296.65	0.1352	8.95772		Area 10	0.181456	2515.57	-907.892	-296.65	0.1352	8.95772
Area 11	6.073	4.6037	25.7915	358.234	33.4081	22.2686	1.3198	9.8197	11.8482	88.1518	0.1344		6.073	4.6037	25.7915	358.234	33.4081	22.2686	1.3198	9.8197	11.8482	88.1518	0.1344		Area 11	0.182728	2526.03	-944.034	-298.19	0.132295	9.15101		Area 11	0.182728	2526.03	-944.034	-298.19	0.132295	9.15101
Area 12	4.3767	3.5217	21.8991	359.453	19.4353	14.2424	0.5775	4.6154	11.1216	88.8784	0.1251		4.3767	3.5217	21.8991	359.453	19.4353	14.2424	0.5775	4.6154	11.1216	88.8784	0.1251		Area 12	0.167125	2656.45	-864.091	-315.353	0.145697	7.69396		Area 12	0.167125	2656.45	-864.091	-315.353	0.145697	7.69396
Area 13	4.4023	3.3355	30.035	359.853	13.2884	7.1851	0.8167	5.2866	13.3814	86.6186	0.1545		4.4023	3.3355	30.035	359.853	13.2884	7.1851	0.8167	5.2866	13.3814	86.6186	0.1545		Area 13	0.168387	2455.56	-797.556	-301.467	0.120548	6.69513		Area 13	0.168387	2455.56	-797.556	-301.467	0.120548	6.69513
													0
Rat 4 (20.2.2020.ch 2)	SDNN	RMSSD	Range	Average HR	Total Power	VLF	LFms2	HFms2	Lf nu	HF nu	LF/HF	1	SDNN	RMSSD	Range	Average HR	Total Power	VLF	LFms2	HFms2	Lf nu	HF nu	LF/HF		Rat 4	Cycle Duration (s)	Max dP/dt (mmHg/s)	Min dP/dt (mmHg/s)	IRP (mmHg/s)	Tau (s)	PTI (mmHg.s)	1	Rat 4	Cycle Duration (s)	Max dP/dt (mmHg/s)	Min dP/dt (mmHg/s)	IRP (mmHg/s)	Tau (s)	PTI (mmHg.s)
Area 1	3.4746	2.9922	18.6506	347.92	13.5371	9.6088	0.3921	3.5362	9.9819	90.0181	0.1109		3.4746	2.9922	18.6506	347.92	13.5371	9.6088	0.3921	3.5362	9.9819	90.0181	0.1109		Area 1	0.165648	3444.15	-1331.24	-426.068	0.0946175	6.97981		Area 1	0.165648	3444.15	-1331.24	-426.068	0.0946175	6.97981
Area 2	4.4023	3.3355	30.035	359.853	13.2884	7.1851	0.8167	5.2866	13.3814	86.6186	0.1545		4.4023	3.3355	30.035	359.853	13.2884	7.1851	0.8167	5.2866	13.3814	86.6186	0.1545		Area 2	0.169901	3341.93	-1244.05	-414.774	0.100776	6.62734		Area 2	0.169901	3341.93	-1244.05	-414.774	0.100776	6.62734
Area 3	4.6676	2.4397	20.5882	336.883	11.262	8.5425	0.3768	2.3426	13.8575	86.1425	0.1609		4.6676	2.4397	20.5882	336.883	11.262	8.5425	0.3768	2.3426	13.8575	86.1425	0.1609		Area 3	0.171577	3169.71	-1218.18	-398.301	0.0998715	6.70951		Area 3	0.171577	3169.71	-1218.18	-398.301	0.0998715	6.70951
Area 4	5.8647	3.1017	27.785	335.347	17.3683	13.4179	0.3774	3.573	9.5532	90.4468	0.1056		5.8647	3.1017	27.785	335.347	17.3683	13.4179	0.3774	3.573	9.5532	90.4468	0.1056		Area 4	0.174835	3108.89	-1195.54	-385.299	0.109002	6.63388		Area 4	0.174835	3108.89	-1195.54	-385.299	0.109002	6.63388
Area 5	4.8746	3.927	34.3237	333.631	15.591	11.2926	0.392	3.9063	9.1195	90.8805	0.1003		4.8746	3.927	34.3237	333.631	15.591	11.2926	0.392	3.9063	9.1195	90.8805	0.1003		Area 5	0.184826	3124.46	-1242.82	-371.327	0.128144	7.84827		Area 5	0.184826	3124.46	-1242.82	-371.327	0.128144	7.84827
Area 6	6.869	2.4821	31.8864	356.469	17.2223	14.5985	0.2032	2.4205	7.7463	92.2537	0.084		6.869	2.4821	31.8864	356.469	17.2223	14.5985	0.2032	2.4205	7.7463	92.2537	0.084		Area 6	0.172717	3299.49	-1276.26	-413.939	0.113013	7.65629		Area 6	0.172717	3299.49	-1276.26	-413.939	0.113013	7.65629
Area 7	2.1807	1.4495	15.152	350.459	5.9908	5.0637	0.0854	0.8417	9.2107	90.7893	0.1015		2.1807	1.4495	15.152	350.459	5.9908	5.0637	0.0854	0.8417	9.2107	90.7893	0.1015		Area 7	0.180131	3187.91	-1231.54	-385.621	0.128256	7.90016		Area 7	0.180131	3187.91	-1231.54	-385.621	0.128256	7.90016
Area 8	4.3049	2.9074	21.9466	348.944	15.9384	12.6522	0.2194	3.0668	6.6772	93.3228	0.0715		4.3049	2.9074	21.9466	348.944	15.9384	12.6522	0.2194	3.0668	6.6772	93.3228	0.0715		Area 8	0.178652	3169.6	-1117.5	-377.804	0.119356	7.1579		Area 8	0.178652	3169.6	-1117.5	-377.804	0.119356	7.1579
Area 9	9.2453	6.3789	151.474	343.116	21.8215	18.3163	0.46	3.0452	13.123	86.877	0.1511		9.2453	6.3789	151.474	343.116	21.8215	18.3163	0.46	3.0452	13.123	86.877	0.1511		Area 9	0.17085	3245.19	-1161.02	-377.961	0.0983692	6.83781		Area 9	0.17085	3245.19	-1161.02	-377.961	0.0983692	6.83781
Area 10	2.5979	1.882	18.3804	341.53	4.8807	3.6663	0.1532	1.0612	12.6158	87.3842	0.1444		2.5979	1.882	18.3804	341.53	4.8807	3.6663	0.1532	1.0612	12.6158	87.3842	0.1444		Area 10	0.17496	3029.37	-1145.48	-349.167	0.11358	6.93119		Area 10	0.17496	3029.37	-1145.48	-349.167	0.11358	6.93119
Area 11	2.5875	1.9201	28.8215	339.13	4.2943	3.0815	0.1119	1.1009	9.2272	90.7728	0.1017		2.5875	1.9201	28.8215	339.13	4.2943	3.0815	0.1119	1.1009	9.2272	90.7728	0.1017		Area 11	0.170665	2973	-1137.17	-341.936	0.11221	6.32743		Area 11	0.170665	2973	-1137.17	-341.936	0.11221	6.32743
Area 12	4.9316	2.9589	36.0516	333.671	17.5173	13.4742	0.4403	3.6028	10.8891	89.1109	0.1222		4.9316	2.9589	36.0516	333.671	17.5173	13.4742	0.4403	3.6028	10.8891	89.1109	0.1222		Area 12	0.175767	2979.52	-1268.02	-381.786	0.10557	7.61742		Area 12	0.175767	2979.52	-1268.02	-381.786	0.10557	7.61742
Area 13	4.818	2.4917	25.7372	337.231	16.1606	13.3914	0.2529	2.5163	9.1342	90.8658	0.1005		4.818	2.4917	25.7372	337.231	16.1606	13.3914	0.2529	2.5163	9.1342	90.8658	0.1005		Area 13	0.173718	2944.88	-1207.47	-380.158	0.108508	7.21362		Area 13	0.173718	2944.88	-1207.47	-380.158	0.108508	7.21362
													0
Rat 5 (20.2.2020.ch 3)	SDNN	RMSSD	Range	Average HR	Total Power	VLF	LFms2	HFms2	Lf nu	HF nu	LF/HF	1	SDNN	RMSSD	Range	Average HR	Total Power	VLF	LFms2	HFms2	Lf nu	HF nu	LF/HF		Rat 5	Cycle Duration (s)	Max dP/dt (mmHg/s)	Min dP/dt (mmHg/s)	IRP (mmHg/s)	Tau (s)	PTI (mmHg.s)	1	Rat 5	Cycle Duration (s)	Max dP/dt (mmHg/s)	Min dP/dt (mmHg/s)	IRP (mmHg/s)	Tau (s)	PTI (mmHg.s)
Area 1	4.2515	6.0011	40.45	314.888	23.5452	4.8593	1.832	16.8539	9.8039	90.1961	0.1087		4.2515	6.0011	40.45	314.888	23.5452	4.8593	1.832	16.8539	9.8039	90.1961	0.1087		Area 1	0.185533	2000.38	-756.249	-328.581	0.116989	10.458		Area 1	0.185533	2000.38	-756.249	-328.581	0.116989	10.458
Area 2	3.8855	4.4215	22.3992	322.076	19.1454	10.5519	0.8384	7.7551	9.7563	90.2437	0.1081		3.8855	4.4215	22.3992	322.076	19.1454	10.5519	0.8384	7.7551	9.7563	90.2437	0.1081		Area 2	0.175651	2043.81	-889.774	-367.712	0.10935	12.0295		Area 2	0.175651	2043.81	-889.774	-367.712	0.10935	12.0295
Area 3	3.3099	3.7366	22.4622	331.491	10.7206	2.7153	1.2396	6.7656	15.4852	84.5148	0.1832		3.3099	3.7366	22.4622	331.491	10.7206	2.7153	1.2396	6.7656	15.4852	84.5148	0.1832		Area 3	0.173937	2073.88	-820.364	-355.321	0.104401	10.929		Area 3	0.173937	2073.88	-820.364	-355.321	0.104401	10.929
Area 4	4.6904	6.073	32.6775	321.176	19.5022	3.8053	1.8427	13.8541	11.7396	88.2604	0.133		4.6904	6.073	32.6775	321.176	19.5022	3.8053	1.8427	13.8541	11.7396	88.2604	0.133		Area 4	0.171252	2014.89	-846.951	-345.263	0.0854937	10.3483		Area 4	0.171252	2014.89	-846.951	-345.263	0.0854937	10.3483
Area 5	2.8864	2.4545	16.086	354.899	7.4301	4.3955	0.5637	2.4709	18.5771	81.4229	0.2282		2.8864	2.4545	16.086	354.899	7.4301	4.3955	0.5637	2.4709	18.5771	81.4229	0.2282		Area 5	0.1619	2126.98	-887.693	-370.951	0.0705631	9.47674		Area 5	0.1619	2126.98	-887.693	-370.951	0.0705631	9.47674
Area 6	2.8912	2.4299	18.1403	342.63	7.9947	4.8158	0.6655	2.5134	20.9355	79.0645	0.2648		2.8912	2.4299	18.1403	342.63	7.9947	4.8158	0.6655	2.5134	20.9355	79.0645	0.2648		Area 6	0.162141	2037.26	-884.066	-346.365	0.0737359	8.81241		Area 6	0.162141	2037.26	-884.066	-346.365	0.0737359	8.81241
Area 7	3.1797	2.9213	20.6351	326.966	14.7165	11.0361	0.6152	3.0652	16.7157	83.2843	0.2007		3.1797	2.9213	20.6351	326.966	14.7165	11.0361	0.6152	3.0652	16.7157	83.2843	0.2007		Area 7	0.168761	1903.25	-786.231	-321.643	0.0889902	9.60062		Area 7	0.168761	1903.25	-786.231	-321.643	0.0889902	9.60062
Area 8	4.5551	2.977	34.3387	328.028	14.593	11.3045	0.6904	2.5981	20.9947	79.0053	0.2657		4.5551	2.977	34.3387	328.028	14.593	11.3045	0.6904	2.5981	20.9947	79.0053	0.2657		Area 8	0.182377	1900.01	-852.191	-291.97	0.118532	10.4395		Area 8	0.182377	1900.01	-852.191	-291.97	0.118532	10.4395
Area 9	3.4371	3.4846	24.8061	330.442	11.2872	5.2971	0.9926	4.9974	16.5714	83.4286	0.1986		3.4371	3.4846	24.8061	330.442	11.2872	5.2971	0.9926	4.9974	16.5714	83.4286	0.1986		Area 9	0.178383	1968.89	-780.207	-263.496	0.115219	9.30491		Area 9	0.178383	1968.89	-780.207	-263.496	0.115219	9.30491
Area 10	3.2028	3.171	19.8583	317.528	7.9134	3.2264	1.0254	3.6616	21.8772	78.1228	0.28		3.2028	3.171	19.8583	317.528	7.9134	3.2264	1.0254	3.6616	21.8772	78.1228	0.28		Area 10	0.18295	1838.31	-762.377	-258.171	0.110099	9.4666		Area 10	0.18295	1838.31	-762.377	-258.171	0.110099	9.4666
Area 11	4.3732	3.293	31.8015	318.34	11.5742	7.1206	0.9615	3.492	21.5897	78.4103	0.2753		4.3732	3.293	31.8015	318.34	11.5742	7.1206	0.9615	3.492	21.5897	78.4103	0.2753		Area 11	0.180362	1809.22	-761.405	-266.787	0.11298	9.38596		Area 11	0.180362	1809.22	-761.405	-266.787	0.11298	9.38596
Area 12	6.8184	3.3256	37.1054	316.79	15.24	11.4448	0.5544	3.2409	14.6068	85.3932	0.1711		6.8184	3.3256	37.1054	316.79	15.24	11.4448	0.5544	3.2409	14.6068	85.3932	0.1711		Area 12	0.188488	1794.15	-727.703	-255.975	0.149666	9.21373		Area 12	0.188488	1794.15	-727.703	-255.975	0.149666	9.21373
Area 13	3.2068	3.3778	17.5907	319.542	10.6124	3.8505	0.713	6.049	10.5439	89.4561	0.1179		3.2068	3.3778	17.5907	319.542	10.6124	3.8505	0.713	6.049	10.5439	89.4561	0.1179		Area 13	0.192196	1823.2	-730.319	-255.75	0.169247	9.20039		Area 13	0.192196	1823.2	-730.319	-255.75	0.169247	9.20039
Rat 6 (24.2.2020.ch 1)	SDNN	RMSSD	Range	Average HR	Total Power	VLF	LFms2	HFms2	Lf nu	HF nu	LF/HF	1	SDNN	RMSSD	Range	Average HR	Total Power	VLF	LFms2	HFms2	Lf nu	HF nu	LF/HF		Rat 6	Cycle Duration (s)	Max dP/dt (mmHg/s)	Min dP/dt (mmHg/s)	IRP (mmHg/s)	Tau (s)	PTI (mmHg.s)	1	Rat 6	Cycle Duration (s)	Max dP/dt (mmHg/s)	Min dP/dt (mmHg/s)	IRP (mmHg/s)	Tau (s)	PTI (mmHg.s)
Area 1	2.0338	0	22.4919	564.685	0	2.2843	0.1551	1.1708	7.2376	54.6285	0.1325		2.0338	0	22.4919	564.685	0	2.2843	0.1551	1.1708	7.2376	54.6285	0.1325		Area 1	0.155337	2707.65	-1190.91	-367.571	0.0917976	7.53243		Area 1	0.155337	2707.65	-1190.91	-367.571	0.0917976	7.53243
Area 2	5.6643	2.3815	24.3584	543.686	12.0214	9.7862	0.1819	1.4226	8.1387	63.644	0.1279		5.6643	2.3815	24.3584	543.686	12.0214	9.7862	0.1819	1.4226	8.1387	63.644	0.1279		Area 2	0.106987	2547.27	-1600.04	-901.564	0.0291814	6.95031		Area 2	0.106987	2547.27	-1600.04	-901.564	0.0291814	6.95031
Area 3	3.072	2.0233	14.5925	541.274	8.5683	6.7175	0.095	1.3864	5.1351	74.9066	0.0686		3.072	2.0233	14.5925	541.274	8.5683	6.7175	0.095	1.3864	5.1351	74.9066	0.0686		Area 3	0.11567	2536.7	-1568.63	-747.277	0.0294988	7.16058		Area 3	0.11567	2536.7	-1568.63	-747.277	0.0294988	7.16058
Area 4	4.3463	2.4488	27.0182	542.868	16.7302	14.312	0.135	1.2517	5.582	51.7635	0.1078		4.3463	2.4488	27.0182	542.868	16.7302	14.312	0.135	1.2517	5.582	51.7635	0.1078		Area 4	0.121701	2554.59	-1565.13	-716.369	0.0300721	6.29268		Area 4	0.121701	2554.59	-1565.13	-716.369	0.0300721	6.29268
Area 5	2.8842	2.683	25.1629	544.341	5.0548	2.1012	0.2265	1.5291	7.6693	51.769	0.1481		2.8842	2.683	25.1629	544.341	5.0548	2.1012	0.2265	1.5291	7.6693	51.769	0.1481		Area 5	0.117918	2545.5	-1581.35	-775.108	0.0293835	6.34303		Area 5	0.117918	2545.5	-1581.35	-775.108	0.0293835	6.34303
Area 6	3.9762	2.0816	26.4472	511.174	12.2338	10.1158	0.1458	1.5613	6.8825	73.7178	0.0934		3.9762	2.0816	26.4472	511.174	12.2338	10.1158	0.1458	1.5613	6.8825	73.7178	0.0934		Area 6	0.120454	2512.44	-1474.43	-628.725	0.027733	6.13734		Area 6	0.120454	2512.44	-1474.43	-628.725	0.027733	6.13734
Area 7	3.2456	1.8872	19.5751	506.346	12.0291	10.1373	0.1428	1.1654	7.5496	61.6028	0.1226		3.2456	1.8872	19.5751	506.346	12.0291	10.1373	0.1428	1.1654	7.5496	61.6028	0.1226		Area 7	0.119617	2736.76	-1674.42	-735.747	0.0259579	6.17211		Area 7	0.119617	2736.76	-1674.42	-735.747	0.0259579	6.17211
Area 8	3.9428	2.8684	22.7789	505.959	15.3085	12.2741	0.2397	1.6132	7.8987	53.1638	0.1486		3.9428	2.8684	22.7789	505.959	15.3085	12.2741	0.2397	1.6132	7.8987	53.1638	0.1486		Area 8	0.121129	2621.17	-1607.11	-685.849	0.0277862	6.25678		Area 8	0.121129	2621.17	-1607.11	-685.849	0.0277862	6.25678
Area 9	2.1314	2.1794	36.7471	553.995	4.6977	2.7737	0.0558	0.6944	2.8994	36.0945	0.0803		2.1314	2.1794	36.7471	553.995	4.6977	2.7737	0.0558	0.6944	2.8994	36.0945	0.0803		Area 9	0.122248	2605.19	-1548.15	-633.025	0.028905	6.02783		Area 9	0.122248	2605.19	-1548.15	-633.025	0.028905	6.02783
Area 10	1.87	1.994	13.4861	549.038	3.5214	1.7279	0.1226	0.7922	6.8374	44.1704	0.1548		1.87	1.994	13.4861	549.038	3.5214	1.7279	0.1226	0.7922	6.8374	44.1704	0.1548		Area 10	0.114069	2704.78	-1669.65	-695.423	0.0248339	5.90694		Area 10	0.114069	2704.78	-1669.65	-695.423	0.0248339	5.90694
Area 11	3.1874	1.3574	16.8966	511.19	15.0631	14.0987	0.0699	0.6475	7.2527	67.1347	0.108		3.1874	1.3574	16.8966	511.19	15.0631	14.0987	0.0699	0.6475	7.2527	67.1347	0.108		Area 11	0.109649	2528.8	-1534.23	-949.799	0.0371777	6.6816		Area 11	0.109649	2528.8	-1534.23	-949.799	0.0371777	6.6816
Area 12	2.5532	2.3432	35.1524	530.493	5.8576	4.5102	0.0804	0.9737	5.9659	72.265	0.0826		2.5532	2.3432	35.1524	530.493	5.8576	4.5102	0.0804	0.9737	5.9659	72.265	0.0826		Area 12	0.110307	2532.84	-1623.74	-887.842	0.0286077	6.27704		Area 12	0.110307	2532.84	-1623.74	-887.842	0.0286077	6.27704
Area 13	4.0169	2.0681	24.0586	487.423	9.5565	7.4844	0.2057	1.2409	9.9271	59.8885	0.1658		4.0169	2.0681	24.0586	487.423	9.5565	7.4844	0.2057	1.2409	9.9271	59.8885	0.1658		Area 13	0.121641	2698.63	-1590.65	-627.777	0.0282839	5.87149		Area 13	0.121641	2698.63	-1590.65	-627.777	0.0282839	5.87149
Rat 7(24.2.2020.ch 3)	SDNN	RMSSD	Range	Average HR	Total Power	VLF	LFms2	HFms2	Lf nu	HF nu	LF/HF	1	SDNN	RMSSD	Range	Average HR	Total Power	VLF	LFms2	HFms2	Lf nu	HF nu	LF/HF		Rat 7	Cycle Duration (s)	Max dP/dt (mmHg/s)	Min dP/dt (mmHg/s)	IRP (mmHg/s)	Tau (s)	PTI (mmHg.s)	1	Rat 7	Cycle Duration (s)	Max dP/dt (mmHg/s)	Min dP/dt (mmHg/s)	IRP (mmHg/s)	Tau (s)	PTI (mmHg.s)
Area 1	4.7923	6.9703	24.4676	367.332	19.4731	3.0182	1.0017	15.1091	6.0874	91.821	0		4.7923	6.9703	24.4676	367.332	19.4731	3.0182	1.0017	15.1091	6.0874	91.821	0		Area 1	0.155336	2711.31	-1189.72	-369.614	0.0920067	7.56539		Area 1	0.155336	2711.31	-1189.72	-369.614	0.0920067	7.56539
Area 2	4.8645	2.4169	21.9882	385.444	8.9621	7.1237	0.1489	1.6247	8.0981	88.3738	0.0916		4.8645	2.4169	21.9882	385.444	8.9621	7.1237	0.1489	1.6247	8.0981	88.3738	0.0916		Area 2	0.155337	2707.65	-1190.91	-367.571	0.0917976	7.53243		Area 2	0.155337	2707.65	-1190.91	-367.571	0.0917976	7.53243
Area 3	3.876	2.6203	18.6472	380.907	11.2071	8.8108	0.1232	2.2309	5.1398	93.0971	0.0552		3.876	2.6203	18.6472	380.907	11.2071	8.8108	0.1232	2.2309	5.1398	93.0971	0.0552		Area 3	0.107122	2477.27	-1610.53	-975.119	0.0317078	7.39951		Area 3	0.107122	2477.27	-1610.53	-975.119	0.0317078	7.39951
Area 4	3.3861	1.9266	16.1548	373.095	4.7838	3.0981	0.138	1.5059	8.184	89.3392	0.0916		3.3861	1.9266	16.1548	373.095	4.7838	3.0981	0.138	1.5059	8.184	89.3392	0.0916		Area 4	0.155336	2711.31	-1189.72	-369.614	0.0920067	7.56539		Area 4	0.155336	2711.31	-1189.72	-369.614	0.0920067	7.56539
Area 5	3.123	2.5549	31.805	375.408	7.6883	5.3614	0.1073	2.1029	4.6128	90.3754	0.051		3.123	2.5549	31.805	375.408	7.6883	5.3614	0.1073	2.1029	4.6128	90.3754	0.051		Area 5	0.159491	2371.99	-1122.73	-353.489	0.087794	7.48309		Area 5	0.159491	2371.99	-1122.73	-353.489	0.087794	7.48309
Area 6	6.1613	5.7527	86.7902	378.131	12.4136	6.1015	1.7023	4.3979	26.9692	69.673	0.3871		6.1613	5.7527	86.7902	378.131	12.4136	6.1015	1.7023	4.3979	26.9692	69.673	0.3871		Area 6	0.158418	2686.69	-1140.11	-331.112	0.10864	7.51143		Area 6	0.158418	2686.69	-1140.11	-331.112	0.10864	7.51143
Area 7	5.0787	4.9883	95.9436	371.202	8.0841	3.1283	1.3303	3.4585	26.8426	69.7878	0.3846		5.0787	4.9883	95.9436	371.202	8.0841	3.1283	1.3303	3.4585	26.8426	69.7878	0.3846		Area 7	0.162881	2393.89	-1094.96	-301.024	0.107408	7.31221		Area 7	0.162881	2393.89	-1094.96	-301.024	0.107408	7.31221
Area 8	15.4175	14.2764	147.108	385.935	23.6686	13.9853	1.3052	7.7466	13.4793	79.9989	0.1685		15.4175	14.2764	147.108	385.935	23.6686	13.9853	1.3052	7.7466	13.4793	79.9989	0.1685		Area 8	0.16203	2586.7	-1103.46	-313.5	0.105888	7.61038		Area 8	0.16203	2586.7	-1103.46	-313.5	0.105888	7.61038
Area 9	7.88	9.4541	152.764	360.972	15.7487	5.0937	1.2313	9.3823	11.556	88.0555	0.1312		7.88	9.4541	152.764	360.972	15.7487	5.0937	1.2313	9.3823	11.556	88.0555	0.1312		Area 9	0.161922	2478.65	-1088.08	-291.764	0.101336	7.39188		Area 9	0.161922	2478.65	-1088.08	-291.764	0.101336	7.39188
Area 10	4.6249	3.1096	22.5123	357.699	19.5709	15.2517	0.2603	4.0589	6.0268	93.9732	0.0641		4.6249	3.1096	22.5123	357.699	19.5709	15.2517	0.2603	4.0589	6.0268	93.9732	0.0641		Area 10	0.168	2431.4	-1116.98	-306.03	0.10287	7.8235		Area 10	0.168	2431.4	-1116.98	-306.03	0.10287	7.8235
Area 11	6.3478	7.0859	124.309	366.932	20.5478	10.4185	1.227	8.7455	12.1132	86.3387	0.1403		6.3478	7.0859	124.309	366.932	20.5478	10.4185	1.227	8.7455	12.1132	86.3387	0.1403		Area 11	0.170453	2480.28	-1294.66	-314.909	0.0839064	8.49053		Area 11	0.170453	2480.28	-1294.66	-314.909	0.0839064	8.49053
Area 12	10.0531	8.3056	145.756	369.016	14.5131	7.8973	1.3094	4.9605	19.7924	74.9793	0.264		10.0531	8.3056	145.756	369.016	14.5131	7.8973	1.3094	4.9605	19.7924	74.9793	0.264		Area 12	0.1636	2860.41	-1291.95	-314.984	0.0926147	8.04082		Area 12	0.1636	2860.41	-1291.95	-314.984	0.0926147	8.04082
Area 13	10.5175	9.4881	155.598	359.738	23.8565	12.6996	2.1013	9.0556	18.8341	81.1659	0.232		10.5175	9.4881	155.598	359.738	23.8565	12.6996	2.1013	9.0556	18.8341	81.1659	0.232		Area 13	0.168048	2758.2	-1296.45	-310.308	0.083423	8.0904		Area 13	0.168048	2758.2	-1296.45	-310.308	0.083423	8.0904
Rat 8 (16.4.2020.ch 1)	SDNN	RMSSD	Range	Average HR	Total Power	VLF	LFms2	HFms2	Lf nu	HF nu	LF/HF	1	SDNN	RMSSD	Range	Average HR	Total Power	VLF	LFms2	HFms2	Lf nu	HF nu	LF/HF		Rat 8	Cycle Duration (s)	Max dP/dt (mmHg/s)	Min dP/dt (mmHg/s)	IRP (mmHg/s)	Tau (s)	PTI (mmHg.s)	1	Rat 8	Cycle Duration (s)	Max dP/dt (mmHg/s)	Min dP/dt (mmHg/s)	IRP (mmHg/s)	Tau (s)	PTI (mmHg.s)
Area 1	5.7608	2.5333	40.88	384.476	13.7285	11.588	0.3561	1.6911	16.6382	79.0035	0.2106		5.7608	2.5333	40.88	384.476	13.7285	11.588	0.3561	1.6911	16.6382	79.0035	0.2106		Area 1	0.156666	0	-1140.35	-385.441	0.0670134	6.55982		Area 1	0.156666	0	-1140.35	-385.441	0.0670134	6.55982
Area 2	3.4859	2.7389	20.455	367.839	12.3056	8.8694	0.8362	2.5427	24.3352	73.9973	0.3289		3.4859	2.7389	20.455	367.839	12.3056	8.8694	0.8362	2.5427	24.3352	73.9973	0.3289		Area 2	0.162669	2034.26	-1065.44	-289.384	0.0861308	6.20639		Area 2	0.162669	2034.26	-1065.44	-289.384	0.0861308	6.20639
Area 3	2.9421	2.3996	19.369	369.429	7.2973	4.5733	0.5509	2.0298	20.2237	74.5147	0.2714		2.9421	2.3996	19.369	369.429	7.2973	4.5733	0.5509	2.0298	20.2237	74.5147	0.2714		Area 3	0.162411	1753.1	-903.925	-297.578	0.0737776	6.0693		Area 3	0.162411	1753.1	-903.925	-297.578	0.0737776	6.0693
Area 4	2.872	2.7388	16.2511	373.429	9.3491	5.9091	0.5855	2.5668	17.0191	74.6143	0.2281		2.872	2.7388	16.2511	373.429	9.3491	5.9091	0.5855	2.5668	17.0191	74.6143	0.2281		Area 4	0.164502	1692.01	-926.893	-306.418	0.0866884	6.02367		Area 4	0.164502	1692.01	-926.893	-306.418	0.0866884	6.02367
Area 5	5.2456	2.5905	24.1338	367.307	9.2095	6.2393	0.6316	2.3156	21.2638	77.9622	0.2727		5.2456	2.5905	24.1338	367.307	9.2095	6.2393	0.6316	2.3156	21.2638	77.9622	0.2727		Area 5	0.155988	1983.72	-1140.57	-387.666	0.0663171	6.54229		Area 5	0.155988	1983.72	-1140.57	-387.666	0.0663171	6.54229
Area 6	5.4599	2.4357	24.1147	384.856	12.9497	10.8639	0.3554	1.6431	17.0382	78.7745	0.2163		5.4599	2.4357	24.1147	384.856	12.9497	10.8639	0.3554	1.6431	17.0382	78.7745	0.2163		Area 6	0.143944	1642.16	-862.708	-422.76	0.0647433	6.55026		Area 6	0.143944	1642.16	-862.708	-422.76	0.0647433	6.55026
Area 7	4.0523	1.9918	18.0826	416.326	14.7022	12.7443	0.3858	1.3512	19.7023	69.0145	0.2855		4.0523	1.9918	18.0826	416.326	14.7022	12.7443	0.3858	1.3512	19.7023	69.0145	0.2855		Area 7	0.143944	1642.16	-862.708	-422.76	0.0647433	6.55026		Area 7	0.143944	1642.16	-862.708	-422.76	0.0647433	6.55026
Area 8	3.864	2.948	32.4384	396.675	16.434	13.4856	0.7171	2.0846	24.3232	70.7028	0.344		3.864	2.948	32.4384	396.675	16.434	13.4856	0.7171	2.0846	24.3232	70.7028	0.344		Area 8	0.144205	1639.95	-860.087	-421.835	0.0654324	6.55667		Area 8	0.144205	1639.95	-860.087	-421.835	0.0654324	6.55667
Area 9	2.8524	3.3679	22.3121	390.255	7.045	3.0312	0.4669	3.3802	11.6335	84.2147	0.1381		2.8524	3.3679	22.3121	390.255	7.045	3.0312	0.4669	3.3802	11.6335	84.2147	0.1381		Area 9	0.15245	1473.79	-689.661	-376.501	0.0823875	6.79222		Area 9	0.15245	1473.79	-689.661	-376.501	0.0823875	6.79222
Area 10	2.9048	3.1222	16.2242	404.604	10.0381	5.2573	0.9425	3.3257	19.7135	69.5621	0.2834		2.9048	3.1222	16.2242	404.604	10.0381	5.2573	0.9425	3.3257	19.7135	69.5621	0.2834		Area 10	0.147877	1419.19	-664.235	-373.45	0.344307	6.82132		Area 10	0.147877	1419.19	-664.235	-373.45	0.344307	6.82132
Area 11	4.0424	3.5286	26.0298	397.717	11.0425	5.7895	0.8104	3.9618	15.4284	75.4203	0.2046		4.0424	3.5286	26.0298	397.717	11.0425	5.7895	0.8104	3.9618	15.4284	75.4203	0.2046		Area 11	0.148366	1733.27	-897.329	-366.644	0.153475	6.40848		Area 11	0.148366	1733.27	-897.329	-366.644	0.153475	6.40848
Area 12	3.5512	2.4688	17.3795	375.1	10.9774	8.5016	0.6198	1.7415	25.0329	70.3416	0.3559		3.5512	2.4688	17.3795	375.1	10.9774	8.5016	0.6198	1.7415	25.0329	70.3416	0.3559		Area 12	0.150726	2040.25	-1145.42	-333.175	0.0653336	6.22928		Area 12	0.150726	2040.25	-1145.42	-333.175	0.0653336	6.22928
Area 13	3.5696	1.4695	16.0424	393.582	17.4973	16.3757	0.2123	0.8473	18.9277	75.5497	0.2505		3.5696	1.4695	16.0424	393.582	17.4973	16.3757	0.2123	0.8473	18.9277	75.5497	0.2505		Area 13	0.150681	1426.81	-659.619	-345.822	0.0819693	6.84358		Area 13	0.150681	1426.81	-659.619	-345.822	0.0819693	6.84358
Rat 9 (16.4.2020.ch 3)	SDNN	RMSSD	Range	Average HR	Total Power	VLF	LFms2	HFms2	Lf nu	HF nu	LF/HF	1	SDNN	RMSSD	Range	Average HR	Total Power	VLF	LFms2	HFms2	Lf nu	HF nu	LF/HF		Rat 9	Cycle Duration (s)	Max dP/dt (mmHg/s)	Min dP/dt (mmHg/s)	IRP (mmHg/s)	Tau (s)	PTI (mmHg.s)	1	Rat 9	Cycle Duration (s)	Max dP/dt (mmHg/s)	Min dP/dt (mmHg/s)	IRP (mmHg/s)	Tau (s)	PTI (mmHg.s)
Area 1	4.8549	7.1139	36.028	347.647	21.1176	3.3473	1.9071	15.8632	10.7322	89.2678	0.1202		4.8549	7.1139	36.028	347.647	21.1176	3.3473	1.9071	15.8632	10.7322	89.2678	0.1202		Area 1	0.163849	4014.49	-1913.54	-370.029	0.114073	8.0641		Area 1	0.163849	4014.49	-1913.54	-370.029	0.114073	8.0641
Area 2	8.9373	8.6957	127.829	364.751	46.609	28.969	1.9295	15.5347	10.9384	88.0657	0.1242		8.9373	8.6957	127.829	364.751	46.609	28.969	1.9295	15.5347	10.9384	88.0657	0.1242		Area 2	0.164969	4053.57	-1686.86	-346.379	0.174461	7.57974		Area 2	0.164969	4053.57	-1686.86	-346.379	0.174461	7.57974
Area 3	6.2713	5.8698	37.0624	332.397	32.6609	17.5133	3.4485	11.6991	22.7658	77.2342	0.2948		6.2713	5.8698	37.0624	332.397	32.6609	17.5133	3.4485	11.6991	22.7658	77.2342	0.2948		Area 3	0.167243	4056.5	-1884.21	-365.135	0.154588	7.86664		Area 3	0.167243	4056.5	-1884.21	-365.135	0.154588	7.86664
Area 4	5.9787	4.1804	34.4461	337.135	20.8646	14.9942	1.1176	4.7529	19.0372	80.9628	0.2351		5.9787	4.1804	34.4461	337.135	20.8646	14.9942	1.1176	4.7529	19.0372	80.9628	0.2351		Area 4	0.17754	4047.58	-1472.81	-305.189	0.228038	7.1504		Area 4	0.17754	4047.58	-1472.81	-305.189	0.228038	7.1504
Area 5	3.8445	3.9497	22.2696	339.883	15.0072	6.9892	1.1895	6.8286	14.8354	85.1646	0.1742		3.8445	3.9497	22.2696	339.883	15.0072	6.9892	1.1895	6.8286	14.8354	85.1646	0.1742		Area 5	0.176913	3811.52	-1517.27	-298.468	0.206111	7.16273		Area 5	0.176913	3811.52	-1517.27	-298.468	0.206111	7.16273
Area 6	6.7789	6.9421	139.248	344.972	17.0596	6.7558	2.5909	7.7129	25.1453	74.8547	0.3359		6.7789	6.9421	139.248	344.972	17.0596	6.7558	2.5909	7.7129	25.1453	74.8547	0.3359		Area 6	0.174304	3758	-1516.85	-295.628	0.191715	7.07262		Area 6	0.174304	3758	-1516.85	-295.628	0.191715	7.07262
Area 7	5.336	3.6538	32.5681	352.82	17.8691	14.0582	0.5043	3.3066	13.2342	86.7658	0.1525		5.336	3.6538	32.5681	352.82	17.8691	14.0582	0.5043	3.3066	13.2342	86.7658	0.1525		Area 7	0.172005	3707.88	-1470.78	-298.248	0.184822	6.95384		Area 7	0.172005	3707.88	-1470.78	-298.248	0.184822	6.95384
Area 8	8.3098	7.5143	45.7582	370.616	59.0694	36.7903	1.9511	19.353	8.7576	86.8661	0.1008		8.3098	7.5143	45.7582	370.616	59.0694	36.7903	1.9511	19.353	8.7576	86.8661	0.1008		Area 8	0.162411	4130.37	-1413.75	-298.256	0.640881	6.63573		Area 8	0.162411	4130.37	-1413.75	-298.256	0.640881	6.63573
Area 9	6.0951	6.715	30.7724	354.847	44.0291	22.4626	2.2554	19.3111	10.4578	89.5422	0.1168		6.0951	6.715	30.7724	354.847	44.0291	22.4626	2.2554	19.3111	10.4578	89.5422	0.1168		Area 9	0.16922	3841.41	-1404.24	-265.944	0.624521	6.57071		Area 9	0.16922	3841.41	-1404.24	-265.944	0.624521	6.57071
Area 10	7.2768	6.8422	46.6327	358.967	58.6045	38.2221	1.8132	18.5692	8.8959	91.1041	0.0976		7.2768	6.8422	46.6327	358.967	58.6045	38.2221	1.8132	18.5692	8.8959	91.1041	0.0976		Area 10	0.170745	3602.75	-1413.24	-266.517	0.221915	6.63636		Area 10	0.170745	3602.75	-1413.24	-266.517	0.221915	6.63636
Area 11	8.7763	9.788	134.733	371.988	58.0501	28.1854	4.8102	24.5759	16.1065	82.2906	0.1957		8.7763	9.788	134.733	371.988	58.0501	28.1854	4.8102	24.5759	16.1065	82.2906	0.1957		Area 11	0.162227	3764.11	-1493.11	-296.261	0.228628	6.48408		Area 11	0.162227	3764.11	-1493.11	-296.261	0.228628	6.48408
Area 12	10.7373	14.0679	207.422	361.292	39.2547	16.3242	1.8311	21.0206	7.9855	91.6711	0.0871		10.7373	14.0679	207.422	361.292	39.2547	16.3242	1.8311	21.0206	7.9855	91.6711	0.0871		Area 12	0.169326	3540.76	-1691.28	-286.013	0.131001	6.97136		Area 12	0.169326	3540.76	-1691.28	-286.013	0.131001	6.97136
Area 13	7.7626	10.8623	37.2504	339.498	51.6975	9.5797	3.5081	38.6096	8.3294	91.6706	0.0909		7.7626	10.8623	37.2504	339.498	51.6975	9.5797	3.5081	38.6096	8.3294	91.6706	0.0909		Area 13	0.175565	3395.52	-1502.79	-286.766	0.119742	7.02728		Area 13	0.175565	3395.52	-1502.79	-286.766	0.119742	7.02728
Rat 10 (16.4.2020.ch 1)	SDNN	RMSSD	Range	Average HR	Total Power	VLF	LFms2	HFms2	Lf nu	HF nu	LF/HF	1	SDNN	RMSSD	Range	Average HR	Total Power	VLF	LFms2	HFms2	Lf nu	HF nu	LF/HF		Rat 10	Cycle Duration (s)	Max dP/dt (mmHg/s)	Min dP/dt (mmHg/s)	IRP (mmHg/s)	Tau (s)	PTI (mmHg.s)	1	Rat 10	Cycle Duration (s)	Max dP/dt (mmHg/s)	Min dP/dt (mmHg/s)	IRP (mmHg/s)	Tau (s)	PTI (mmHg.s)
Area 1	4.8699	6.2801	28.951	333.779	25.6681	8.4533	3.0921	14.1228	17.9619	82.0381	0.2189		4.8699	6.2801	28.951	333.779	25.6681	8.4533	3.0921	14.1228	17.9619	82.0381	0.2189		Area 1	0.176996	2182.59	-1120.35	-370.323	0.097092	7.47731		Area 1	0.176996	2182.59	-1120.35	-370.323	0.097092	7.47731
Area 2	4.0635	5.6133	22.5618	345.545	16.7095	3.8812	1.5564	11.2719	12.1325	87.8675	0.1381		4.0635	5.6133	22.5618	345.545	16.7095	3.8812	1.5564	11.2719	12.1325	87.8675	0.1381		Area 2	0.173577	1782.04	-909.235	-329.268	0.0922295	7.02987		Area 2	0.173577	1782.04	-909.235	-329.268	0.0922295	7.02987
Area 3	4.054	5.1284	26.9731	346.12	16.9466	5.6095	2.02	9.3171	17.818	82.182	0.2168		4.054	5.1284	26.9731	346.12	16.9466	5.6095	2.02	9.3171	17.818	82.182	0.2168		Area 3	0.173431	1660.71	-780.961	-327.993	0.101514	6.79993		Area 3	0.173431	1660.71	-780.961	-327.993	0.101514	6.79993
Area 4	8.2973	6.0138	36.1053	336.407	55.7722	44.8765	1.2378	9.6579	11.3601	88.6399	0.1282		8.2973	6.0138	36.1053	336.407	55.7722	44.8765	1.2378	9.6579	11.3601	88.6399	0.1282		Area 4	0.181316	1697.86	-864.53	-321.345	0.102204	7.15496		Area 4	0.181316	1697.86	-864.53	-321.345	0.102204	7.15496
Area 5	7.0989	5.6499	36.8311	341.919	22.1296	12.7641	0.5486	8.8169	5.8577	94.1423	0.0622		7.0989	5.6499	36.8311	341.919	22.1296	12.7641	0.5486	8.8169	5.8577	94.1423	0.0622		Area 5	0.178423	1511.59	-690.339	-316.285	0.11177	6.7687		Area 5	0.178423	1511.59	-690.339	-316.285	0.11177	6.7687
Area 6	4.7119	5.8852	23.1783	336.466	22.5562	9.6449	0.6498	12.2616	5.0325	94.9675	0.053		4.7119	5.8852	23.1783	336.466	22.5562	9.6449	0.6498	12.2616	5.0325	94.9675	0.053		Area 6	0.178093	1437.24	-596.139	-308.975	0.126208	6.81577		Area 6	0.178093	1437.24	-596.139	-308.975	0.126208	6.81577
Area 7	3.9512	5.6577	28.2614	338.157	13.4887	4.7238	0.5037	8.2612	5.7464	94.2536	0.061		3.9512	5.6577	28.2614	338.157	13.4887	4.7238	0.5037	8.2612	5.7464	94.2536	0.061		Area 7	0.190121	2454.53	-1096.06	-305.885	0.105625	7.84116		Area 7	0.190121	2454.53	-1096.06	-305.885	0.105625	7.84116
Area 8	7.1015	6.4124	39.6971	328.647	31.128	16.5461	0.7449	13.837	5.1085	94.8915	0.0538		7.1015	6.4124	39.6971	328.647	31.128	16.5461	0.7449	13.837	5.1085	94.8915	0.0538		Area 8	0.180705	2393.7	-1107.33	-313.767	0.108878	7.43981		Area 8	0.180705	2393.7	-1107.33	-313.767	0.108878	7.43981
Area 9	4.2581	5.491	20.2158	341.888	17.4666	7.6852	0.5956	9.1858	6.0893	93.9107	0.0648		4.2581	5.491	20.2158	341.888	17.4666	7.6852	0.5956	9.1858	6.0893	93.9107	0.0648		Area 9	0.175564	1891.9	-962.875	-321.945	0.0948907	6.96569		Area 9	0.175564	1891.9	-962.875	-321.945	0.0948907	6.96569
Area 10	3.7093	5.2754	18.8511	372.899	14.0819	4.5729	0.6158	8.8573	6.4761	93.1466	0.0695		3.7093	5.2754	18.8511	372.899	14.0819	4.5729	0.6158	8.8573	6.4761	93.1466	0.0695		Area 10	0.160085	1565.95	-695.903	-400.786	0.112082	7.35033		Area 10	0.160085	1565.95	-695.903	-400.786	0.112082	7.35033
Area 11	4.1067	5.8912	46.4367	371.232	12.7591	1.8965	0.8327	9.2071	7.6655	84.7593	0.0904		4.1067	5.8912	46.4367	371.232	12.7591	1.8965	0.8327	9.2071	7.6655	84.7593	0.0904		Area 11	0.161465	1475.09	-603.703	-383.059	0.179699	8.00479		Area 11	0.161465	1475.09	-603.703	-383.059	0.179699	8.00479
Area 12	3.9214	5.1673	20.699	348.227	14.1653	5.7727	0.5105	7.8821	6.0823	93.9177	0.0648		3.9214	5.1673	20.699	348.227	14.1653	5.7727	0.5105	7.8821	6.0823	93.9177	0.0648		Area 12	0.159585	2610.48	-1369.11	-403.635	0.0868564	7.51808		Area 12	0.159585	2610.48	-1369.11	-403.635	0.0868564	7.51808
Area 13	4.0073	5.0414	21.071	336.438	15.9894	6.9734	0.9954	8.0205	11.0408	88.9592	0.1241		4.0073	5.0414	21.071	336.438	15.9894	6.9734	0.9954	8.0205	11.0408	88.9592	0.1241		Area 13	0.164438	2045.18	-1160.23	-388.448	0.0821791	7.31477		Area 13	0.164438	2045.18	-1160.23	-388.448	0.0821791	7.31477
MEAN1													4.62213	4.9109	35.1923	381.748	20.2397	8.42454	1.5365	10.3993	12.3863	81.4727	0.14908		MEAN1	0.165265	2451.07	-1212.17	-381.184	0.0960335	7.90581		MEAN1	0.165265	2451.07	-1212.17	-381.184	0.0960335	7.90581
SEM1													0.400199	0.757903	5.47232	22.7516	3.35008	2.15717	0.343495	2.00318	1.44318	3.72139	0.0238941		SEM	0.00345007	331.979	100.977	15.3091	0.00723221	0.351091		SEM	0.00345007	331.979	100.977	15.3091	0.00723221	0.351091
MEAN2													5.54814	5.07837	42.1684	380.395	27.7235	13.2814	2.02918	12.1819	13.698	81.2175	0.17652		MEAN2	0.159583	2645.78	-1261.47	-423.418	0.0959587	7.95744		MEAN2	0.159583	2645.78	-1261.47	-423.418	0.0959587	7.95744
SEM2													0.631436	0.901526	10.7616	20.2102	6.66216	2.75741	0.896688	4.34721	1.90812	3.43132	0.0305699		SEM	0.0066375	226.542	102.425	55.5263	0.0117996	0.597983		SEM	0.0066375	226.542	102.425	55.5263	0.0117996	0.597983
MEAN3													5.00712	4.61277	34.5605	375.534	22.5378	11.1803	1.73874	9.42317	14.1566	81.358	0.17825		MEAN3	0.157343	2551.3	-1273.84	-458.766	0.0866503	7.84317		MEAN3	0.157343	2551.3	-1273.84	-458.766	0.0866503	7.84317
SEM3													0.713297	0.864859	9.53536	20.2713	5.10303	2.28974	0.627538	3.21248	1.9326	2.49347	0.0263901		SEM	0.00858708	224.698	122.455	70.5465	0.0132294	0.523697		SEM	0.00858708	224.698	122.455	70.5465	0.0132294	0.523697
MEAN4													6.05215	4.93264	45.6938	372.922	28.0514	16.9624	1.54944	9.25329	13.3913	79.7941	0.17235		MEAN4	0.165306	2530.49	-1167.32	-384.931	0.102529	7.55873		MEAN4	0.165306	2530.49	-1167.32	-384.931	0.102529	7.55873
SEM4													0.700766	0.836181	13.5704	20.5102	6.18739	4.68698	0.455749	3.02571	1.69132	4.07899	0.0257178		SEM	0.00629629	224.611	90.4005	39.5108	0.0164298	0.490996		SEM	0.00629629	224.611	90.4005	39.5108	0.0164298	0.490996
MEAN5													4.32349	3.87558	27.2551	375.541	15.6229	8.36446	0.81551	6.15659	12.3592	81.0582	0.15896		MEAN5	0.163754	2448.65	-1156.06	-397.418	0.0985075	7.53615		MEAN5	0.163754	2448.65	-1156.06	-397.418	0.0985075	7.53615
SEM5													0.426176	0.418444	2.00421	19.7161	2.95309	1.25995	0.185918	1.82012	2.03637	4.25187	0.0272124		SEM	0.00660985	207.504	95.6544	44.575	0.0158559	0.380739		SEM	0.00660985	207.504	95.6544	44.575	0.0158559	0.380739
MEAN6													5.32333	4.81285	49.1997	375.027	19.2069	8.67357	1.47998	8.75064	14.6982	79.8504	0.19087		MEAN6	0.162626	2464.82	-1127.42	-382.485	0.103539	7.56688		MEAN6	0.162626	2464.82	-1127.42	-382.485	0.103539	7.56688
SEM6													0.446481	0.774288	12.308	16.806	3.40376	1.08524	0.489265	3.22942	2.44036	3.04142	0.0349048		SEM	0.00656805	234.857	104.982	32.7696	0.0175963	0.400548		SEM	0.00656805	234.857	104.982	32.7696	0.0175963	0.400548
MEAN7													4.17724	4.0193	34.6955	373.743	15.7212	7.6021	0.91424	7.03625	13.1865	81.0686	0.17001		MEAN7	0.166358	2518.04	-1135.34	-382.478	0.104224	7.72898		MEAN7	0.166358	2518.04	-1135.34	-382.478	0.104224	7.72898
SEM7													0.370614	0.646138	7.72487	17.318	2.92331	1.27136	0.284327	2.83484	2.09868	3.52494	0.0316251		SEM	0.00685014	192.364	96.1681	43.9311	0.0151986	0.356458		SEM	0.00685014	192.364	96.1681	43.9311	0.0151986	0.356458
MEAN8													6.39505	5.90432	50.0264	372.292	27.5113	14.8294	1.40856	10.9677	12.9866	81.3557	0.16599		MEAN8	0.166727	2540.16	-1140.02	-375.8	0.14912	7.83055		MEAN8	0.166727	2540.16	-1140.02	-375.8	0.14912	7.83055
SEM8													1.13239	1.16771	12.0352	16.827	5.6434	2.67624	0.411405	3.80324	2.06691	3.8897	0.0289394		SEM	0.00702065	226.426	81.5121	39.8608	0.055852	0.471747		SEM	0.00702065	226.426	81.5121	39.8608	0.055852	0.471747
MEAN9													5.49878	5.63627	61.9509	377.115	18.0867	9.03384	0.98693	7.89095	10.594	82.3827	0.12788		MEAN9	0.166741	2438.66	-1077.11	-360.026	0.14451	7.60548		MEAN9	0.166741	2438.66	-1077.11	-360.026	0.14451	7.60548
SEM9													0.833108	0.701979	16.8202	20.8415	3.44938	2.1675	0.237233	1.7338	1.46165	5.34252	0.0160374		SEM	0.00617853	219.401	84.1777	36.3642	0.0542191	0.371126		SEM	0.00617853	219.401	84.1777	36.3642	0.0542191	0.371126
MEAN10													3.89474	3.82664	23.0543	379.139	17.7998	10.5121	0.93701	6.1872	12.9776	80.5193	0.16729		MEAN10	0.163484	2415.68	-1086.1	-364.928	0.13452	7.53018		MEAN10	0.163484	2415.68	-1086.1	-364.928	0.13452	7.53018
SEM10													0.494091	0.507657	3.01256	20.7313	5.13079	3.43702	0.267639	1.73176	1.90975	4.72025	0.0260183		SEM	0.00658391	223.14	119.472	41.0109	0.0279444	0.337743		SEM	0.00658391	223.14	119.472	41.0109	0.0279444	0.337743
MEAN11													5.1714	4.59519	51.4109	380.58	23.2918	14.3199	1.35288	7.30432	14.1603	79.4656	0.18171		MEAN11	0.162006	2416.04	-1113.9	-393.39	0.119595	7.64956		MEAN11	0.162006	2416.04	-1113.9	-393.39	0.119595	7.64956
SEM11													0.587463	0.794892	13.4709	18.2971	5.09614	3.2164	0.440186	2.19708	1.77036	2.73348	0.024901		SEM	0.00676988	219.38	115.277	64.1008	0.0179605	0.363148		SEM	0.00676988	219.38	115.277	64.1008	0.0179605	0.363148
MEAN12													5.63789	5.20722	60.2519	373.633	17.9477	10.2176	1.02308	6.61656	13.5684	82.9234	0.16942		MEAN12	0.160749	2580.99	-1237.2	-390.689	0.0972927	7.36562		MEAN12	0.160749	2580.99	-1237.2	-390.689	0.0972927	7.36562
SEM12													0.882189	1.18891	20.3308	19.1233	3.05717	1.18985	0.36458	2.12465	2.02085	2.62318	0.0296105		SEM	0.00681454	170.377	118.575	58.7484	0.0126309	0.287276		SEM	0.00681454	170.377	118.575	58.7484	0.0126309	0.287276
MEAN13													5.40359	4.92244	40.425	370.259	23.0269	11.87	1.52168	9.55694	13.9601	82.1242	0.17388		MEAN13	0.1629	2431.31	-1139.11	-367.322	0.0945209	7.15672		MEAN13	0.1629	2431.31	-1139.11	-367.322	0.0945209	7.15672
SEM13													0.739781	1.06839	13.2004	15.7145	5.29092	2.18269	0.587143	3.76399	1.53561	3.07788	0.0211784		SEM	0.0062535	186.909	118.373	35.0386	0.0124465	0.306603		SEM	0.0062535	186.909	118.373	35.0386	0.0124465	0.306603
													SDNN	RMSSD	Range	Average HR	Total Power	VLF	LFms2	HFms2	Lf nu	HF nu	LF/HF											Cycle Duration (s)	Max dP/dt (mmHg/s)	Min dP/dt (mmHg/s)	IRP (mmHg/s)	Tau (s)	PTI (mmHg.s)
												MEAN1	4.62213	4.9109	35.1923	381.748	20.2397	8.42454	1.5365	10.3993	12.3863	81.4727	0.14908										MEAN1	0.165265	2451.07	-1212.17	-381.184	0.0960335	7.90581
												MEAN2	5.54814	5.07837	42.1684	380.395	27.7235	13.2814	2.02918	12.1819	13.698	81.2175	0.17652										MEAN2	0.159583	2645.78	-1261.47	-423.418	0.0959587	7.95744
												MEAN3	5.00712	4.61277	34.5605	375.534	22.5378	11.1803	1.73874	9.42317	14.1566	81.358	0.17825										MEAN3	0.157343	2551.3	-1273.84	-458.766	0.0866503	7.84317
												MEAN4	6.05215	4.93264	45.6938	372.922	28.0514	16.9624	1.54944	9.25329	13.3913	79.7941	0.17235										MEAN4	0.165306	2530.49	-1167.32	-384.931	0.102529	7.55873
												MEAN5	4.32349	3.87558	27.2551	375.541	15.6229	8.36446	0.81551	6.15659	12.3592	81.0582	0.15896										MEAN5	0.163754	2448.65	-1156.06	-397.418	0.0985075	7.53615
												MEAN6	5.32333	4.81285	49.1997	375.027	19.2069	8.67357	1.47998	8.75064	14.6982	79.8504	0.19087										MEAN6	0.162626	2464.82	-1127.42	-382.485	0.103539	7.56688
												MEAN7	4.17724	4.0193	34.6955	373.743	15.7212	7.6021	0.91424	7.03625	13.1865	81.0686	0.17001										MEAN7	0.166358	2518.04	-1135.34	-382.478	0.104224	7.72898
												MEAN8	6.39505	5.90432	50.0264	372.292	27.5113	14.8294	1.40856	10.9677	12.9866	81.3557	0.16599										MEAN8	0.166727	2540.16	-1140.02	-375.8	0.14912	7.83055
												MEAN9	5.49878	5.63627	61.9509	377.115	18.0867	9.03384	0.98693	7.89095	10.594	82.3827	0.12788										MEAN9	0.166741	2438.66	-1077.11	-360.026	0.14451	7.60548
												MEAN10	3.89474	3.82664	23.0543	379.139	17.7998	10.5121	0.93701	6.1872	12.9776	80.5193	0.16729										MEAN10	0.163484	2415.68	-1086.1	-364.928	0.13452	7.53018
												MEAN11	5.1714	4.59519	51.4109	380.58	23.2918	14.3199	1.35288	7.30432	14.1603	79.4656	0.18171										MEAN11	0.162006	2416.04	-1113.9	-393.39	0.119595	7.64956
												MEAN12	5.63789	5.20722	60.2519	373.633	17.9477	10.2176	1.02308	6.61656	13.5684	82.9234	0.16942										MEAN12	0.160749	2580.99	-1237.2	-390.689	0.0972927	7.36562
												MEAN13	5.40359	4.92244	40.425	370.259	23.0269	11.87	1.52168	9.55694	13.9601	82.1242	0.17388										MEAN13	0.1629	2431.31	-1139.11	-367.322	0.0945209	7.15672
													SDNN	RMSSD	Range	Average HR	Total Power	VLF	LFms2	HFms2	Lf nu	HF nu	LF/HF											Cycle Duration (s)	Max dP/dt (mmHg/s)	Min dP/dt (mmHg/s)	IRP (mmHg/s)	Tau (s)	PTI (mmHg.s)
												SEM1	0.400199	0.757903	5.47232	22.7516	3.35008	2.15717	0.343495	2.00318	1.44318	3.72139	0.0238941										SEM 1	0.00345007	331.979	100.977	15.3091	0.00723221	0.351091
												SEM2	0.631436	0.901526	10.7616	20.2102	6.66216	2.75741	0.896688	4.34721	1.90812	3.43132	0.0305699										SEM 2	0.0066375	226.542	102.425	55.5263	0.0117996	0.597983
												SEM3	0.713297	0.864859	9.53536	20.2713	5.10303	2.28974	0.627538	3.21248	1.9326	2.49347	0.0263901										SEM 3	0.00858708	224.698	122.455	70.5465	0.0132294	0.523697
												SEM4	0.700766	0.836181	13.5704	20.5102	6.18739	4.68698	0.455749	3.02571	1.69132	4.07899	0.0257178										SEM 4	0.00629629	224.611	90.4005	39.5108	0.0164298	0.490996
												SEM5	0.426176	0.418444	2.00421	19.7161	2.95309	1.25995	0.185918	1.82012	2.03637	4.25187	0.0272124										SEM 5	0.00660985	207.504	95.6544	44.575	0.0158559	0.380739
												SEM6	0.446481	0.774288	12.308	16.806	3.40376	1.08524	0.489265	3.22942	2.44036	3.04142	0.0349048										SEM 6	0.00656805	234.857	104.982	32.7696	0.0175963	0.400548
												SEM7	0.370614	0.646138	7.72487	17.318	2.92331	1.27136	0.284327	2.83484	2.09868	3.52494	0.0316251										SEM 7	0.00685014	192.364	96.1681	43.9311	0.0151986	0.356458
												SEM8	1.13239	1.16771	12.0352	16.827	5.6434	2.67624	0.411405	3.80324	2.06691	3.8897	0.0289394										SEM 8	0.00702065	226.426	81.5121	39.8608	0.055852	0.471747
												SEM9	0.833108	0.701979	16.8202	20.8415	3.44938	2.1675	0.237233	1.7338	1.46165	5.34252	0.0160374										SEM 9	0.00617853	219.401	84.1777	36.3642	0.0542191	0.371126
												SEM10	0.494091	0.507657	3.01256	20.7313	5.13079	3.43702	0.267639	1.73176	1.90975	4.72025	0.0260183										SEM 10	0.00658391	223.14	119.472	41.0109	0.0279444	0.337743
												SEM11	0.587463	0.794892	13.4709	18.2971	5.09614	3.2164	0.440186	2.19708	1.77036	2.73348	0.024901										SEM 11	0.00676988	219.38	115.277	64.1008	0.0179605	0.363148
												SEM12	0.882189	1.18891	20.3308	19.1233	3.05717	1.18985	0.36458	2.12465	2.02085	2.62318	0.0296105										SEM 12	0.00681454	170.377	118.575	58.7484	0.0126309	0.287276
												SEM13	0.739781	1.06839	13.2004	15.7145	5.29092	2.18269	0.587143	3.76399	1.53561	3.07788	0.0211784										SEM 13	0.0062535	186.909	118.373	35.0386	0.0124465	0.306603
													SDNN	RMSSD	Range	Average HR	Total Power	VLF	LFms2	HFms2	Lf nu	HF nu	LF/HF											Cycle Duration (s)	Max dP/dt (mmHg/s)	Min dP/dt (mmHg/s)	IRP (mmHg/s)	Tau (s)	PTI (mmHg.s)
												SDEV 1	1.26554	2.3967	17.305	71.9467	10.5939	6.82156	1.08623	6.33463	4.56374	11.7681	0.0755597										SDEV 1	0.0109101	1049.81	319.317	48.4118	0.0228702	1.11025
												SDEV 2	1.99678	2.85088	34.0313	63.9102	21.0676	8.7197	2.83558	13.7471	6.03399	10.8508	0.0966706										SDEV 2	0.0209896	716.387	323.897	175.59	0.0373137	1.89099
												SDEV 3	2.25564	2.73492	30.1534	64.1034	16.1372	7.24078	1.98445	10.1588	6.11142	7.88504	0.0834527										SDEV 3	0.0271547	710.558	387.236	223.088	0.0418349	1.65607
												SDEV 4	2.21602	2.64424	42.9135	64.859	19.5662	14.8215	1.4412	9.56813	5.34841	12.8989	0.0813268										SDEV 4	0.0199106	710.283	285.871	124.944	0.0519557	1.55267
												SDEV 5	1.34769	1.32324	6.33788	62.3478	9.3385	3.9843	0.587923	5.75574	6.43956	13.4456	0.0860532										SDEV 5	0.0209022	656.186	302.486	140.959	0.0501408	1.204
												SDEV 6	1.4119	2.44851	38.9214	53.1452	10.7636	3.43181	1.54719	10.2123	7.7171	9.61781	0.110379										SDEV 6	0.02077	742.684	331.984	103.627	0.0556443	1.26664
												SDEV 7	1.17198	2.04327	24.4282	54.7642	9.24432	4.02038	0.89912	8.96454	6.63661	11.1468	0.100007										SDEV 7	0.021662	608.308	304.11	138.922	0.0480623	1.12722
												SDEV 8	3.58092	3.69263	38.0587	53.2118	17.846	8.46303	1.30098	12.0269	6.53615	12.3003	0.0915143										SDEV 8	0.0222012	716.021	257.764	126.051	0.17662	1.4918
												SDEV 9	2.63452	2.21985	53.1902	65.9067	10.9079	6.85422	0.750195	5.48277	4.62213	16.8945	0.0507148										SDEV 9	0.0195382	693.807	266.193	114.994	0.171456	1.1736
												SDEV 10	1.56245	1.60535	9.52656	65.5582	16.225	10.8688	0.84635	5.47631	6.03915	14.9267	0.0822772										SDEV 10	0.0208202	705.631	377.805	129.688	0.088368	1.06804
												SDEV 11	1.85772	2.51367	42.5988	57.8605	16.1154	10.1712	1.39199	6.94779	5.59837	8.64403	0.078744										SDEV 11	0.0214083	693.742	364.538	202.704	0.0567962	1.14837
												SDEV 12	2.78973	3.75967	64.2917	60.4733	9.66761	3.76262	1.1529	6.71873	6.39049	8.29521	0.0936366										SDEV 12	0.0215495	538.779	374.966	185.779	0.0399424	0.908446
												SDEV 13	2.33939	3.37853	41.7433	49.6935	16.7313	6.90227	1.85671	11.9028	4.85603	9.73312	0.066972										SDEV 13	0.0197753	591.059	374.329	110.802	0.0393591	0.969563

## Sheet: clp-2p-sal
Rat 1 (2.2.2020.ch 1)	SDNN	RMSSD	Range	Average HR	Total Power	VLF	LFms2	HFms2	Lf nu	HF nu	LF/HF	1	SDNN	RMSSD	Range	Average HR	Total Power	VLF	LFms2	HFms2	Lf nu	HF nu	LF/HF		Rat 1	Cycle Duration (s)	Max dP/dt (mmHg/s)	Min dP/dt (mmHg/s)	IRP (mmHg/s)	Tau (s)	PTI (mmHg.s)		Rat 1	Cycle Duration (s)	Max dP/dt (mmHg/s)	Min dP/dt (mmHg/s)	IRP (mmHg/s)	Tau (s)	PTI (mmHg.s)
Area 1	3.3147	3.2175	39.2632	420.793	5.9613	2.3945	0.337	2.8621	9.4485	80.2421	0.1178		3.3147	3.2175	39.2632	420.793	5.9613	2.3945	0.337	2.8621	9.4485	80.2421	0.1178		Area 1	0.142326	1815.83	-955.441	-403.838	0.0368241	7.22134	1	Area 1	0.142326	1815.83	-955.441	-403.838	0.0368241	7.22134
Area 2	3.0173	3.0022	16.8166	416.805	10.7769	6.6191	0.5062	3.5578	12.1749	85.5678	0.1423		3.0173	3.0022	16.8166	416.805	10.7769	6.6191	0.5062	3.5578	12.1749	85.5678	0.1423		Area 2	0.143994	1644.91	-854.809	-379.194	0.0410319	7.19702		Area 2	0.143994	1644.91	-854.809	-379.194	0.0410319	7.19702
Area 3	3.1391	2.8922	15.3987	404.5	8.3991	3.3412	0.6119	4.1226	12.0979	81.5086	0.1484		3.1391	2.8922	15.3987	404.5	8.3991	3.3412	0.6119	4.1226	12.0979	81.5086	0.1484		Area 3	0.148302	1473.5	-694.675	-347.363	0.0543552	7.00334		Area 3	0.148302	1473.5	-694.675	-347.363	0.0543552	7.00334
Area 4	2.9583	3.4772	24.3119	400.638	8.4149	3.2614	0.2726	4.7097	5.2888	91.3889	0.0579		2.9583	3.4772	24.3119	400.638	8.4149	3.2614	0.2726	4.7097	5.2888	91.3889	0.0579		Area 4	0.149745	1307.29	-660.207	-366.66	0.0586294	7.43278		Area 4	0.149745	1307.29	-660.207	-366.66	0.0586294	7.43278
Area 5	3.878	4.5932	23.7958	399.715	13.8619	4.5278	1.0072	8.0948	10.7904	86.7233	0.1244		3.878	4.5932	23.7958	399.715	13.8619	4.5278	1.0072	8.0948	10.7904	86.7233	0.1244		Area 5	0.149616	1721.02	-970.24	-363.552	0.0413792	7.52788		Area 5	0.149616	1721.02	-970.24	-363.552	0.0413792	7.52788
Area 6	2.7938	2.8442	14.9479	412.863	6.0926	2.7494	0.2692	2.8472	8.0536	85.1662	0.0946		2.7938	2.8442	14.9479	412.863	6.0926	2.7494	0.2692	2.8472	8.0536	85.1662	0.0946		Area 6	0.145297	1740.12	-929.526	-389.421	0.042494	7.26353		Area 6	0.145297	1740.12	-929.526	-389.421	0.042494	7.26353
Area 7	4.0124	3.7531	21.3339	389.917	13.6668	6.0291	0.8111	6.5375	10.6191	85.5954	0.1241		4.0124	3.7531	21.3339	389.917	13.6668	6.0291	0.8111	6.5375	10.6191	85.5954	0.1241		Area 7	0.153791	1460.4	-744.293	-350.919	0.062033	7.3103		Area 7	0.153791	1460.4	-744.293	-350.919	0.062033	7.3103
Area 8	3.4514	3.6729	31.9674	388.348	13.1909	7.4902	0.6363	4.9759	11.1611	87.2847	0.1279		3.4514	3.6729	31.9674	388.348	13.1909	7.4902	0.6363	4.9759	11.1611	87.2847	0.1279		Area 8	0.15451	1336.3	-680.338	-377.441	0.0777155	7.76179		Area 8	0.15451	1336.3	-680.338	-377.441	0.0777155	7.76179
Area 9	3.8628	4.3489	18.7105	391.59	14.8072	6.6475	0.7448	7.128	9.128	87.3564	0.1045		3.8628	4.3489	18.7105	391.59	14.8072	6.6475	0.7448	7.128	9.128	87.3564	0.1045		Area 9	0.15324	1222.58	-563.739	-345.423	0.106561	7.52212		Area 9	0.15324	1222.58	-563.739	-345.423	0.106561	7.52212
Area 10	3.1416	3.1135	20.9243	402.125	7.2153	2.7658	0.182	4.0156	4.0907	90.2481	0.0453		3.1416	3.1135	20.9243	402.125	7.2153	2.7658	0.182	4.0156	4.0907	90.2481	0.0453		Area 10	0.157121	1668.63	-909.877	-341.924	0.056517	7.16292		Area 10	0.157121	1668.63	-909.877	-341.924	0.056517	7.16292
Area 11	2.3159	2.9153	12.3806	406.117	5.8238	2.2105	0.2481	3.0952	6.8674	85.6612	0.0802		2.3159	2.9153	12.3806	406.117	5.8238	2.2105	0.2481	3.0952	6.8674	85.6612	0.0802		Area 11	0.154548	1475.73	-768.09	-330.37	0.062966	7.08992		Area 11	0.154548	1475.73	-768.09	-330.37	0.062966	7.08992
Area 12	2.544	2.9887	18.267	413.473	6.7862	2.1716	0.3398	3.7733	7.363	81.7689	0.09		2.544	2.9887	18.267	413.473	6.7862	2.1716	0.3398	3.7733	7.363	81.7689	0.09		Area 12	0.15422	1407.53	-690.742	-320.279	0.057695	7.68248		Area 12	0.15422	1407.53	-690.742	-320.279	0.057695	7.68248
Area 13	2.8296	2.6839	16.6995	421.55	5.5034	2.5174	0.162	2.4409	5.4255	81.7443	0.0664		2.8296	2.6839	16.6995	421.55	5.5034	2.5174	0.162	2.4409	5.4255	81.7443	0.0664		Area 13	0.136787	1684.51	-1085.9	-332.614	0.0312487	6.44349		Area 13	0.136787	1684.51	-1085.9	-332.614	0.0312487	6.44349
Rat 2 (2.2.2020.ch 3)	SDNN	RMSSD	Range	Average HR	Total Power	VLF	LFms2	HFms2	Lf nu	HF nu	LF/HF	1	SDNN	RMSSD	Range	Average HR	Total Power	VLF	LFms2	HFms2	Lf nu	HF nu	LF/HF		Rat 2	Cycle Duration (s)	Max dP/dt (mmHg/s)	Min dP/dt (mmHg/s)	IRP (mmHg/s)	Tau (s)	PTI (mmHg.s)	1	Rat 2	Cycle Duration (s)	Max dP/dt (mmHg/s)	Min dP/dt (mmHg/s)	IRP (mmHg/s)	Tau (s)	PTI (mmHg.s)
Area 1	4.1411	5.3643	21.5992	392.018	15.4549	2.788	1.4874	10.8058	11.7425	85.3073	0.1376		4.1411	5.3643	21.5992	392.018	15.4549	2.788	1.4874	10.8058	11.7425	85.3073	0.1376		Area 1	0.162516	2789.31	-945.475	-298.32	0.169857	6.49258		Area 1	0.162516	2789.31	-945.475	-298.32	0.169857	6.49258
Area 2	3.5983	4.4539	18.913	362.806	11.6523	3.4776	0.8087	7.3577	9.8924	90.006	0.1099		3.5983	4.4539	18.913	362.806	11.6523	3.4776	0.8087	7.3577	9.8924	90.006	0.1099		Area 2	0.158025	2864.62	-958.716	-320.615	0.166258	6.35961		Area 2	0.158025	2864.62	-958.716	-320.615	0.166258	6.35961
Area 3	3.9654	4.95	19.9742	349.524	17.0275	5.9988	1.0303	9.9984	9.3418	90.6582	0.103		3.9654	4.95	19.9742	349.524	17.0275	5.9988	1.0303	9.9984	9.3418	90.6582	0.103		Area 3	0.171658	2891.97	-951.638	-317.6	0.215952	7.07638		Area 3	0.171658	2891.97	-951.638	-317.6	0.215952	7.07638
Area 4	3.5631	4.8058	18.7521	351.536	11.43	2.1499	1.3423	7.9379	14.4637	85.5363	0.1691		3.5631	4.8058	18.7521	351.536	11.43	2.1499	1.3423	7.9379	14.4637	85.5363	0.1691		Area 4	0.170953	2864.83	-964.339	-310.29	0.167397	6.76687		Area 4	0.170953	2864.83	-964.339	-310.29	0.167397	6.76687
Area 5	4.0786	5.5422	34.2406	346.317	16.4102	3.1669	1.4208	11.8225	10.7286	89.2714	0.1202		4.0786	5.5422	34.2406	346.317	16.4102	3.1669	1.4208	11.8225	10.7286	89.2714	0.1202		Area 5	0.173512	2815.13	-940.677	-305.324	0.200249	6.98748		Area 5	0.173512	2815.13	-940.677	-305.324	0.200249	6.98748
Area 6	3.2064	4.0044	16.1935	343.461	9.0558	3.0579	0.8021	5.1958	13.3729	86.6271	0.1544		3.2064	4.0044	16.1935	343.461	9.0558	3.0579	0.8021	5.1958	13.3729	86.6271	0.1544		Area 6	0.175429	3048.24	-953.06	-296.793	0.195576	6.31567		Area 6	0.175429	3048.24	-953.06	-296.793	0.195576	6.31567
Area 7	3.3206	4.6385	16.0214	351.624	9.4646	2.2158	0.9114	6.3374	12.5735	87.4265	0.1438		3.3206	4.6385	16.0214	351.624	9.4646	2.2158	0.9114	6.3374	12.5735	87.4265	0.1438		Area 7	0.169941	3053.28	-1096.51	-302.155	0.174777	6.3486		Area 7	0.169941	3053.28	-1096.51	-302.155	0.174777	6.3486
Area 8	3.8348	4.5442	20.2187	360.662	13.8393	5.2386	0.8638	7.7335	10.0438	89.9175	0.1117		3.8348	4.5442	20.2187	360.662	13.8393	5.2386	0.8638	7.7335	10.0438	89.9175	0.1117		Area 8	0.168553	3186.36	-1087.08	-323.811	0.161093	6.32529		Area 8	0.168553	3186.36	-1087.08	-323.811	0.161093	6.32529
Area 9	4.0744	5.0997	23.3244	365.072	14.929	5.2558	1.3105	8.3235	13.5476	86.0467	0.1574		4.0744	5.0997	23.3244	365.072	14.929	5.2558	1.3105	8.3235	13.5476	86.0467	0.1574		Area 9	0.159519	3294.45	-1238.23	-325.87	0.16185	6.13634		Area 9	0.159519	3294.45	-1238.23	-325.87	0.16185	6.13634
Area 10	4.8067	6.3245	29.2371	351.637	15.3342	1.8998	1.6679	11.7665	12.415	87.585	0.1417		4.8067	6.3245	29.2371	351.637	15.3342	1.8998	1.6679	11.7665	12.415	87.585	0.1417		Area 10	0.159233	3230.97	-1246.39	-315.147	0.223706	6.17816		Area 10	0.159233	3230.97	-1246.39	-315.147	0.223706	6.17816
Area 11	3.2358	4.0895	21.46	372.054	7.4043	1.4191	0.9402	4.9307	15.7086	82.3824	0.1907		3.2358	4.0895	21.46	372.054	7.4043	1.4191	0.9402	4.9307	15.7086	82.3824	0.1907		Area 11	0.170631	3111.62	-1119.13	-303.924	0.223952	6.39658		Area 11	0.170631	3111.62	-1119.13	-303.924	0.223952	6.39658
Area 12	3.217	3.902	17.0518	359.418	10.1728	4.5748	0.6093	4.9887	10.8846	89.1154	0.1221		3.217	3.902	17.0518	359.418	10.1728	4.5748	0.6093	4.9887	10.8846	89.1154	0.1221		Area 12	0.165245	2956.92	-1092.04	-317.25	0.206551	6.59703		Area 12	0.165245	2956.92	-1092.04	-317.25	0.206551	6.59703
Area 13	4.2393	3.5767	23.3286	392.795	14.6616	9.4911	0.765	4.1188	14.795	79.6598	0.1857		4.2393	3.5767	23.3286	392.795	14.6616	9.4911	0.765	4.1188	14.795	79.6598	0.1857		Area 13	0.172762	2979.72	-1011.82	-299.308	0.197823	7.67769		Area 13	0.172762	2979.72	-1011.82	-299.308	0.197823	7.67769
Rat 4 (5.2.2020.ch 2)	SDNN	RMSSD	Range	Average HR	Total Power	VLF	LFms2	HFms2	Lf nu	HF nu	LF/HF	1	SDNN	RMSSD	Range	Average HR	Total Power	VLF	LFms2	HFms2	Lf nu	HF nu	LF/HF		Rat 4	Cycle Duration (s)	Max dP/dt (mmHg/s)	Min dP/dt (mmHg/s)	IRP (mmHg/s)	Tau (s)	PTI (mmHg.s)	1	Rat 3	Cycle Duration (s)	Max dP/dt (mmHg/s)	Min dP/dt (mmHg/s)	IRP (mmHg/s)	Tau (s)	PTI (mmHg.s)
Area 1	2.473	3.173	12.7975	458.658	6.4411	2.0188	0.5515	3.5406	12.4711	80.0622	0.1558		2.473	3.173	12.7975	458.658	6.4411	2.0188	0.5515	3.5406	12.4711	80.0622	0.1558		Area 1	0.137446	2198.69	-1192.31	-471.994	0.0461157	5.3853		Area 1	0.137446	2198.69	-1192.31	-471.994	0.0461157	5.3853
Area 2	1.4338	2.1561	8.3473	513.425	2.4429	0.5357	0.123	0.9561	6.4468	50.1271	0.1286		1.4338	2.1561	8.3473	513.425	2.4429	0.5357	0.123	0.9561	6.4468	50.1271	0.1286		Area 2	0.12719	2381.02	-1312.55	-523.066	0.039181	5.13341		Area 2	0.12719	2381.02	-1312.55	-523.066	0.039181	5.13341
Area 3	2.3238	3.0885	13.4856	464.382	5.9982	2.4981	0.4344	2.8574	12.4095	81.6348	0.152		2.3238	3.0885	13.4856	464.382	5.9982	2.4981	0.4344	2.8574	12.4095	81.6348	0.152		Area 3	0.130962	2285.62	-1208.45	-529.211	0.0494585	5.05796		Area 3	0.130962	2285.62	-1208.45	-529.211	0.0494585	5.05796
Area 4	3.5743	3.5242	34.1831	472.955	13.1046	7.8042	0.6727	3.8486	12.6916	72.6085	0.1748		3.5743	3.5242	34.1831	472.955	13.1046	7.8042	0.6727	3.8486	12.6916	72.6085	0.1748		Area 4	0.130089	2461.33	-1437.75	-508.418	0.0337981	5.46769		Area 4	0.130089	2461.33	-1437.75	-508.418	0.0337981	5.46769
Area 5	6.0304	7.6527	41.9304	394.828	32.4878	6.0141	3.4446	20.1988	13.0112	76.2976	0.1705		6.0304	7.6527	41.9304	394.828	32.4878	6.0141	3.4446	20.1988	13.0112	76.2976	0.1705		Area 5	0.131446	2421.98	-1356.26	-483.541	0.0383626	5.31891		Area 5	0.131446	2421.98	-1356.26	-483.541	0.0383626	5.31891
Area 6	5.75	3.8423	26.6371	455.868	34.9303	27.8037	0.6385	5.7024	8.9589	80.0154	0.112		5.75	3.8423	26.6371	455.868	34.9303	27.8037	0.6385	5.7024	8.9589	80.0154	0.112		Area 6	0.133568	2230.15	-1241.36	-462.417	0.0421992	5.28429		Area 6	0.133568	2230.15	-1241.36	-462.417	0.0421992	5.28429
Area 7	4.1931	3.6775	28.9896	451.694	11.6926	7.5189	0.357	3.3989	8.5543	81.437	0.105		4.1931	3.6775	28.9896	451.694	11.6926	7.5189	0.357	3.3989	8.5543	81.437	0.105		Area 7	0.146158	2203.45	-1155.27	-438.724	0.0507769	5.66985		Area 7	0.146158	2203.45	-1155.27	-438.724	0.0507769	5.66985
Area 8	3.6835	3.424	17.6476	447.488	9.277	4.986	0.6755	2.8528	15.7433	66.484	0.2368		3.6835	3.424	17.6476	447.488	9.277	4.986	0.6755	2.8528	15.7433	66.484	0.2368		Area 8	0.156275	2073.47	-1084.97	-425.949	0.0725266	6.13001		Area 8	0.156275	2073.47	-1084.97	-425.949	0.0725266	6.13001
Area 9	4.7518	3.6882	33.0744	447.145	14.8949	8.4265	0.5679	5.11	8.7801	78.9997	0.1111		4.7518	3.6882	33.0744	447.145	14.8949	8.4265	0.5679	5.11	8.7801	78.9997	0.1111		Area 9	0.144574	2145.2	-1137.15	-460.251	0.0570423	5.81021		Area 9	0.144574	2145.2	-1137.15	-460.251	0.0570423	5.81021
Area 10	5.1697	3.6658	22.4738	442.296	17.8834	11.9995	1.0028	4.0084	17.0438	68.1251	0.2502		5.1697	3.6658	22.4738	442.296	17.8834	11.9995	1.0028	4.0084	17.0438	68.1251	0.2502		Area 10	0.137472	2360.65	-1242.63	-447.894	0.050623	5.22958		Area 10	0.137472	2360.65	-1242.63	-447.894	0.050623	5.22958
Area 11	4.3344	4.1366	31.0921	433.8	15.3801	5.4681	1.6094	7.6945	16.2364	77.6286	0.2092		4.3344	4.1366	31.0921	433.8	15.3801	5.4681	1.6094	7.6945	16.2364	77.6286	0.2092		Area 11	0.138496	2286.45	-1221.55	-453.088	0.0519329	5.274		Area 11	0.138496	2286.45	-1221.55	-453.088	0.0519329	5.274
Area 12	4.6466	4.2021	24.3867	428.535	21.3329	12.1519	0.9422	7.302	10.2624	79.5345	0.129		4.6466	4.2021	24.3867	428.535	21.3329	12.1519	0.9422	7.302	10.2624	79.5345	0.129		Area 12	0.139472	2245.72	-1190.35	-440.846	0.0534575	5.26656		Area 12	0.139472	2245.72	-1190.35	-440.846	0.0534575	5.26656
Area 13	4.4167	3.4061	21.824	435.483	16.1537	10.0924	0.905	4.1251	14.9314	68.0564	0.2194		4.4167	3.4061	21.824	435.483	16.1537	10.0924	0.905	4.1251	14.9314	68.0564	0.2194		Area 13	0.137288	2333.7	-1230.17	-446.56	0.0463221	5.28313		Area 13	0.137288	2333.7	-1230.17	-446.56	0.0463221	5.28313
													0
Rat 5 (5.2.2020.ch 5.2.2020. ch 3)	SDNN	RMSSD	Range	Average HR	Total Power	VLF	LFms2	HFms2	Lf nu	HF nu	LF/HF	1	SDNN	RMSSD	Range	Average HR	Total Power	VLF	LFms2	HFms2	Lf nu	HF nu	LF/HF		Rat 5	Cycle Duration (s)	Max dP/dt (mmHg/s)	Min dP/dt (mmHg/s)	IRP (mmHg/s)	Tau (s)	PTI (mmHg.s)	1	Rat 4	Cycle Duration (s)	Max dP/dt (mmHg/s)	Min dP/dt (mmHg/s)	IRP (mmHg/s)	Tau (s)	PTI (mmHg.s)
Area 1	2.9546	3.7371	17.0817	371.515	8.101	1.8807	0.6799	5.3293	10.9301	85.6758	0.1276		2.9546	3.7371	17.0817	371.515	8.101	1.8807	0.6799	5.3293	10.9301	85.6758	0.1276		Area 1	0.149702	2507.88	-1377.55	-394.436	0.122542	8.21968		Area 1	0.149702	2507.88	-1377.55	-394.436	0.122542	8.21968
Area 2	3.8387	3.2156	30.9364	397.566	6.4297	2.4457	0.7463	3.0379	18.7329	76.2521	0.2457		3.8387	3.2156	30.9364	397.566	6.4297	2.4457	0.7463	3.0379	18.7329	76.2521	0.2457		Area 2	0.160965	2265.35	-1243.95	-371.594	0.128456	8.40333		Area 2	0.160965	2265.35	-1243.95	-371.594	0.128456	8.40333
Area 3	4.3058	3.2279	24.1123	393.773	6.2353	2.094	0.4766	3.5636	11.509	86.0498	0.1337		4.3058	3.2279	24.1123	393.773	6.2353	2.094	0.4766	3.5636	11.509	86.0498	0.1337		Area 3	0.156669	2176.98	-1252.05	-372.388	0.113185	8.47995		Area 3	0.156669	2176.98	-1252.05	-372.388	0.113185	8.47995
Area 4	3.165	3.7066	19.3615	393.938	9.367	4.7493	0.4558	3.9393	9.8705	85.3106	0.1157		3.165	3.7066	19.3615	393.938	9.367	4.7493	0.4558	3.9393	9.8705	85.3106	0.1157		Area 4	0.158774	2085.03	-1156.27	-351.239	0.123004	8.24215		Area 4	0.158774	2085.03	-1156.27	-351.239	0.123004	8.24215
Area 5	3.8971	4.1426	20.1981	410.36	9.9742	3.1127	0.3826	5.9936	5.5761	87.35	0.0638		3.8971	4.1426	20.1981	410.36	9.9742	3.1127	0.3826	5.9936	5.5761	87.35	0.0638		Area 5	0.15342	2065.03	-1174.77	-367.133	0.110273	8.16611		Area 5	0.15342	2065.03	-1174.77	-367.133	0.110273	8.16611
Area 6	4.1952	5.7893	22.1542	415.472	18.5065	4.283	1.8487	9.302	12.9973	65.3986	0.1987		4.1952	5.7893	22.1542	415.472	18.5065	4.283	1.8487	9.302	12.9973	65.3986	0.1987		Area 6	0.152977	1951.73	-1142.21	-364.349	0.103307	8.1086		Area 6	0.152977	1951.73	-1142.21	-364.349	0.103307	8.1086
Area 7	2.6572	3.1567	18.2646	385.775	6.1438	1.7118	1.1353	3.1292	25.6149	70.6041	0.3628		2.6572	3.1567	18.2646	385.775	6.1438	1.7118	1.1353	3.1292	25.6149	70.6041	0.3628		Area 7	0.153331	2035.3	-1163.19	-369.03	0.111642	8.09862		Area 7	0.153331	2035.3	-1163.19	-369.03	0.111642	8.09862
Area 8	3.3664	2.1791	19.7655	385.049	10.8659	8.3253	0.7427	1.5996	29.2348	62.9601	0.4643		3.3664	2.1791	19.7655	385.049	10.8659	8.3253	0.7427	1.5996	29.2348	62.9601	0.4643		Area 8	0.158581	2048.81	-1146.64	-350.087	0.115862	8.26502		Area 8	0.158581	2048.81	-1146.64	-350.087	0.115862	8.26502
Area 9	2.8739	2.8891	16.6957	384.108	9.0719	5.426	0.8218	2.356	22.541	64.6194	0.3488		2.8739	2.8891	16.6957	384.108	9.0719	5.426	0.8218	2.356	22.541	64.6194	0.3488		Area 9	0.155338	2893.72	-1374.02	-385.545	0.183663	7.61435		Area 9	0.155338	2893.72	-1374.02	-385.545	0.183663	7.61435
Area 10	4.5992	4.5463	26.0352	411.614	13.7982	5.2219	1.4434	6.4007	16.8296	74.6319	0.2255		4.5992	4.5463	26.0352	411.614	13.7982	5.2219	1.4434	6.4007	16.8296	74.6319	0.2255		Area 10	0.155714	2673.19	-1337.9	-357.437	0.155426	7.60168		Area 10	0.155714	2673.19	-1337.9	-357.437	0.155426	7.60168
Area 11	4.2151	4.24	33.9073	405.705	13.4743	6.7603	0.6636	4.4061	9.8842	65.6255	0.1506		4.2151	4.24	33.9073	405.705	13.4743	6.7603	0.6636	4.4061	9.8842	65.6255	0.1506		Area 11	0.15587	2708.45	-1399.69	-355.486	0.149531	7.89761		Area 11	0.15587	2708.45	-1399.69	-355.486	0.149531	7.89761
Area 12	3.8895	2.4235	37.2361	375.117	8.636	5.4949	0.973	2.1214	30.9764	67.5356	0.4587		3.8895	2.4235	37.2361	375.117	8.636	5.4949	0.973	2.1214	30.9764	67.5356	0.4587		Area 12	0.153984	2743.93	-1408.65	-357.944	0.157332	7.79624		Area 12	0.153984	2743.93	-1408.65	-357.944	0.157332	7.79624
Area 13	2.4607	2.0043	18.6311	379.804	3.4079	1.6867	0.3006	1.3805	17.4671	80.2066	0.2178		2.4607	2.0043	18.6311	379.804	3.4079	1.6867	0.3006	1.3805	17.4671	80.2066	0.2178		Area 13	0.15788	2665.54	-1296.27	-362.218	0.165202	8.01557		Area 13	0.15788	2665.54	-1296.27	-362.218	0.165202	8.01557
													0
Rat 6 (12.2.2020ch 1)	SDNN	RMSSD	Range	Average HR	Total Power	VLF	LFms2	HFms2	Lf nu	HF nu	LF/HF	1	SDNN	RMSSD	Range	Average HR	Total Power	VLF	LFms2	HFms2	Lf nu	HF nu	LF/HF		Rat 6	Cycle Duration (s)	Max dP/dt (mmHg/s)	Min dP/dt (mmHg/s)	IRP (mmHg/s)	Tau (s)	PTI (mmHg.s)	1	Rat 6	Cycle Duration (s)	Max dP/dt (mmHg/s)	Min dP/dt (mmHg/s)	IRP (mmHg/s)	Tau (s)	PTI (mmHg.s)
Area 1	5.1105	5.9195	29.1331	355.598	15.6412	5.8847	0.7576	8.9989	7.7655	92.2345	0.0842		5.1105	5.9195	29.1331	355.598	15.6412	5.8847	0.7576	8.9989	7.7655	92.2345	0.0842		Area 1	0.168244	3433.93	-1560.77	-436.004	0.0963702	7.47247		Area 1	0.168244	3433.93	-1560.77	-436.004	0.0963702	7.47247
Area 2	4.7416	6.11	28.1605	353.254	11.8585	2.8786	0.6316	8.3484	7.0331	92.9669	0.0757		4.7416	6.11	28.1605	353.254	11.8585	2.8786	0.6316	8.3484	7.0331	92.9669	0.0757		Area 2	0.162181	3547.91	-1604.05	-432.797	0.104729	7.27759		Area 2	0.162181	3547.91	-1604.05	-432.797	0.104729	7.27759
Area 3	4.7494	6.1024	28.1605	353.192	11.8775	2.9014	0.6326	8.3435	7.0479	92.9521	0.0758		4.7494	6.1024	28.1605	353.192	11.8775	2.9014	0.6326	8.3435	7.0479	92.9521	0.0758		Area 3	0.167438	3435.88	-1563.33	-436.856	0.0956827	7.44667		Area 3	0.167438	3435.88	-1563.33	-436.856	0.0956827	7.44667
Area 4	5.6877	5.6349	32.6436	378.265	20.2134	11.3054	0.5988	7.3834	6.7223	82.8848	0.0811		5.6877	5.6349	32.6436	378.265	20.2134	11.3054	0.5988	7.3834	6.7223	82.8848	0.0811		Area 4	0.159078	3410.89	-1605.79	-450.084	0.0838399	7.16842		Area 4	0.159078	3410.89	-1605.79	-450.084	0.0838399	7.16842
Area 5	3.1635	4.7639	19.0409	385.39	8.577	1.3228	0.4657	6.606	6.4195	91.0641	0.0705		3.1635	4.7639	19.0409	385.39	8.577	1.3228	0.4657	6.606	6.4195	91.0641	0.0705		Area 5	0.15528	3359.33	-1611.87	-459.632	0.0773648	7.08278		Area 5	0.15528	3359.33	-1611.87	-459.632	0.0773648	7.08278
Area 6	3.1569	4.1638	18.3674	392.389	10.8244	5.414	0.1753	5.0351	3.2401	93.0642	0.0348		3.1569	4.1638	18.3674	392.389	10.8244	5.414	0.1753	5.0351	3.2401	93.0642	0.0348		Area 6	0.15336	3266.39	-1619.42	-460.495	0.077088	6.94127		Area 6	0.15336	3266.39	-1619.42	-460.495	0.077088	6.94127
Area 7	2.678	3.9988	13.2437	396.051	7.8604	2.9426	0.2426	4.4938	4.9323	91.3784	0.054		2.678	3.9988	13.2437	396.051	7.8604	2.9426	0.2426	4.4938	4.9323	91.3784	0.054		Area 7	0.151483	3252.05	-1636	-473.984	0.070471	6.9231		Area 7	0.151483	3252.05	-1636	-473.984	0.070471	6.9231
Area 8	3.5425	4.0468	16.32	397.852	7.1153	1.8594	0.1203	4.9008	2.288	93.2431	0.0245		3.5425	4.0468	16.32	397.852	7.1153	1.8594	0.1203	4.9008	2.288	93.2431	0.0245		Area 8	0.150153	3227.27	-1628.6	-495.289	0.0710586	7.00749		Area 8	0.150153	3227.27	-1628.6	-495.289	0.0710586	7.00749
Area 9	3.1476	4.126	19.3711	404.969	11.0439	5.1363	0.2486	4.4903	4.2082	76.0073	0.0554		3.1476	4.126	19.3711	404.969	11.0439	5.1363	0.2486	4.4903	4.2082	76.0073	0.0554		Area 9	0.148083	3219.32	-1643.76	-502.232	0.0728024	6.99151		Area 9	0.148083	3219.32	-1643.76	-502.232	0.0728024	6.99151
Area 10	3.2659	4.3645	23.2295	406.899	10.2334	3.0774	0.4208	5.2756	5.8806	73.722	0.0798		3.2659	4.3645	23.2295	406.899	10.2334	3.0774	0.4208	5.2756	5.8806	73.722	0.0798		Area 10	0.147763	3114.6	-1609.3	-488.333	0.0992571	6.82791		Area 10	0.147763	3114.6	-1609.3	-488.333	0.0992571	6.82791
Area 11	4.7987	4.6537	39.5117	410.174	14.202	9.1328	0.3034	3.8737	5.985	76.4183	0.0783		4.7987	4.6537	39.5117	410.174	14.202	9.1328	0.3034	3.8737	5.985	76.4183	0.0783		Area 11	0.146893	3097.38	-1582.95	-490.082	0.096239	6.84468		Area 11	0.146893	3097.38	-1582.95	-490.082	0.096239	6.84468
Area 12	3.7582	3.483	19.9643	431.131	13.822	9.2842	0.2082	3.859	4.5892	85.0404	0.054		3.7582	3.483	19.9643	431.131	13.822	9.2842	0.2082	3.859	4.5892	85.0404	0.054		Area 12	0.144717	3235.87	-1749.71	-483.253	0.0618176	6.60993		Area 12	0.144717	3235.87	-1749.71	-483.253	0.0618176	6.60993
Area 13	3.6184	5.2	23.945	406.333	12.1402	4.169	0.4279	5.6759	5.3682	71.2042	0.0754		3.6184	5.2	23.945	406.333	12.1402	4.169	0.4279	5.6759	5.3682	71.2042	0.0754		Area 13	0.145189	3098.45	-1664.14	-490.252	0.0578715	6.78153		Area 13	0.145189	3098.45	-1664.14	-490.252	0.0578715	6.78153
Rat 8 (12.3.2020.ch 1)	SDNN	RMSSD	Range	Average HR	Total Power	VLF	LFms2	HFms2	Lf nu	HF nu	LF/HF	1	SDNN	RMSSD	Range	Average HR	Total Power	VLF	LFms2	HFms2	Lf nu	HF nu	LF/HF		Rat 8	Cycle Duration (s)	Max dP/dt (mmHg/s)	Min dP/dt (mmHg/s)	IRP (mmHg/s)	Tau (s)	PTI (mmHg.s)	1	Rat 8	Cycle Duration (s)	Max dP/dt (mmHg/s)	Min dP/dt (mmHg/s)	IRP (mmHg/s)	Tau (s)	PTI (mmHg.s)
Area 1	3.8329	6.5934	24.6033	363.16	12.5109	0.6132	0.2582	11.3648	2.1704	95.5201	0.0227		3.8329	6.5934	24.6033	363.16	12.5109	0.6132	0.2582	11.3648	2.1704	95.5201	0.0227		Area 1	0.165173	1855.16	-848.57	-414.292	0.0824559	8.46267		Area 1	0.165173	1855.16	-848.57	-414.292	0.0824559	8.46267
Area 2	3.8335	6.2239	24.0494	359.053	13.7845	2.0087	0.3793	11.3964	3.2214	96.7786	0.0333		3.8335	6.2239	24.0494	359.053	13.7845	2.0087	0.3793	11.3964	3.2214	96.7786	0.0333		Area 2	0.157984	1875	-1104.91	-480.421	0.0445987	6.95769		Area 2	0.157984	1875	-1104.91	-480.421	0.0445987	6.95769
Area 3	3.8312	6.6494	24.7944	363.129	13.4186	0.8499	0.2612	12.0012	2.0785	95.4844	0.0218		3.8312	6.6494	24.7944	363.129	13.4186	0.8499	0.2612	12.0012	2.0785	95.4844	0.0218		Area 3	0.175383	2137.28	-853.798	-344.068	0.159031	9.51218		Area 3	0.175383	2137.28	-853.798	-344.068	0.159031	9.51218
Area 4	3.7293	6.1054	16.7511	378.543	14.0308	1.3161	0.3329	12.1766	2.6181	95.7678	0.0273		3.7293	6.1054	16.7511	378.543	14.0308	1.3161	0.3329	12.1766	2.6181	95.7678	0.0273		Area 4	0.165173	1855.16	-848.57	-414.292	0.0824559	8.46267		Area 4	0.165173	1855.16	-848.57	-414.292	0.0824559	8.46267
Area 5	4.0216	5.5805	24.7936	383.013	15.3093	3.7786	0.6207	9.2218	5.3832	79.9766	0.0673		4.0216	5.5805	24.7936	383.013	15.3093	3.7786	0.6207	9.2218	5.3832	79.9766	0.0673		Area 5	0.158389	1662.75	-724.552	-397.429	0.114261	8.23834		Area 5	0.158389	1662.75	-724.552	-397.429	0.114261	8.23834
Area 6	5.069	5.3472	23.8731	391.741	18.1602	7.458	0.6411	8.6949	5.9905	81.2438	0.0737		5.069	5.3472	23.8731	391.741	18.1602	7.458	0.6411	8.6949	5.9905	81.2438	0.0737		Area 6	0.156924	2225.88	-1131.34	-494.012	0.0612066	9.03547		Area 6	0.156924	2225.88	-1131.34	-494.012	0.0612066	9.03547
Area 7	5.7704	7.0393	34.8925	389.966	17.0939	3.8035	0.3679	12.4191	2.7685	93.4441	0.0296		5.7704	7.0393	34.8925	389.966	17.0939	3.8035	0.3679	12.4191	2.7685	93.4441	0.0296		Area 7	0.151961	2015.19	-935.242	-486.168	0.0901351	8.81396		Area 7	0.151961	2015.19	-935.242	-486.168	0.0901351	8.81396
Area 8	3.8892	5.7464	17.5142	350.125	14.7119	1.7928	0.5444	12.3747	4.2137	95.7863	0.044		3.8892	5.7464	17.5142	350.125	14.7119	1.7928	0.5444	12.3747	4.2137	95.7863	0.044		Area 8	0.152833	1758.08	-753.653	-466.421	0.129082	9.56606		Area 8	0.152833	1758.08	-753.653	-466.421	0.129082	9.56606
Area 9	3.7632	5.3736	27.3374	358.62	11.3228	1.4965	0.3429	9.4833	3.4897	96.5103	0.0362		3.7632	5.3736	27.3374	358.62	11.3228	1.4965	0.3429	9.4833	3.4897	96.5103	0.0362		Area 9	0.171376	2214.05	-1043.86	-453.89	0.0767254	9.19552		Area 9	0.171376	2214.05	-1043.86	-453.89	0.0767254	9.19552
Area 10	3.4727	5.6047	21.9371	367.703	11.5512	1.1655	0.2639	10.0449	2.5409	96.7185	0.0263		3.4727	5.6047	21.9371	367.703	11.5512	1.1655	0.2639	10.0449	2.5409	96.7185	0.0263		Area 10	0.166892	1970.67	-858.533	-433.988	0.100169	8.80208		Area 10	0.166892	1970.67	-858.533	-433.988	0.100169	8.80208
Area 11	4.0184	5.1496	48.2185	390.568	10.3334	3.1023	0.3394	6.0799	4.6937	84.08	0.0558		4.0184	5.1496	48.2185	390.568	10.3334	3.1023	0.3394	6.0799	4.6937	84.08	0.0558		Area 11	0.171913	2059.34	-968.872	-455.225	0.0832497	10.0867		Area 11	0.171913	2059.34	-968.872	-455.225	0.0832497	10.0867
Area 12	5.0608	4.239	26.0945	375.253	12.3745	6.3925	0.4927	5.0982	8.2356	85.2258	0.0966		5.0608	4.239	26.0945	375.253	12.3745	6.3925	0.4927	5.0982	8.2356	85.2258	0.0966		Area 12	0.172593	1807.13	-864.192	-472.202	0.100362	10.9652		Area 12	0.172593	1807.13	-864.192	-472.202	0.100362	10.9652
Area 13	3.7502	5.358	30.0393	347.411	12.0253	3.3688	0.2228	8.4337	2.574	97.426	0.0264		3.7502	5.358	30.0393	347.411	12.0253	3.3688	0.2228	8.4337	2.574	97.426	0.0264		Area 13	0.167174	1808.07	-831.798	-467.747	0.0999195	10.7401		Area 13	0.167174	1808.07	-831.798	-467.747	0.0999195	10.7401
Rat 9 (12.3.2020.ch 2)	SDNN	RMSSD	Range	Average HR	Total Power	VLF	LFms2	HFms2	Lf nu	HF nu	LF/HF	1	SDNN	RMSSD	Range	Average HR	Total Power	VLF	LFms2	HFms2	Lf nu	HF nu	LF/HF		Rat 9	Cycle Duration (s)	Max dP/dt (mmHg/s)	Min dP/dt (mmHg/s)	IRP (mmHg/s)	Tau (s)	PTI (mmHg.s)	1	Rat 9	Cycle Duration (s)	Max dP/dt (mmHg/s)	Min dP/dt (mmHg/s)	IRP (mmHg/s)	Tau (s)	PTI (mmHg.s)
Area 1	3.4687	3.5189	18.8203	365.246	10.615	4.6	1.0079	4.9974	16.7562	83.0826	0.2017		3.4687	3.5189	18.8203	365.246	10.615	4.6	1.0079	4.9974	16.7562	83.0826	0.2017		Area 1	0.161087	2266.36	-1140.73	-326.15	0.0548246	6.2281		Area 1	0.161087	2266.36	-1140.73	-326.15	0.0548246	6.2281
Area 2	3.8796	4.3516	20.7751	393.662	14.1996	7.1852	1.1328	5.5213	16.1494	78.7143	0.2052		3.8796	4.3516	20.7751	393.662	14.1996	7.1852	1.1328	5.5213	16.1494	78.7143	0.2052		Area 2	0.16041	2389.87	-1124.29	-336.809	0.058481	6.61158		Area 2	0.16041	2389.87	-1124.29	-336.809	0.058481	6.61158
Area 3	3.1049	2.3783	17.5804	377.533	9.2406	6.4436	0.6014	2.1576	21.5013	77.1405	0.2787		3.1049	2.3783	17.5804	377.533	9.2406	6.4436	0.6014	2.1576	21.5013	77.1405	0.2787		Area 3	0.159273	2385.61	-1120.82	-342.719	0.0552833	6.69176		Area 3	0.159273	2385.61	-1120.82	-342.719	0.0552833	6.69176
Area 4	3.457	2.0791	17.3823	377.232	9.5157	7.5014	0.4097	1.4279	20.3403	70.8913	0.2869		3.457	2.0791	17.3823	377.232	9.5157	7.5014	0.4097	1.4279	20.3403	70.8913	0.2869		Area 4	0.159086	2344.76	-1103.8	-335.252	0.0594091	6.60472		Area 4	0.159086	2344.76	-1103.8	-335.252	0.0594091	6.60472
Area 5	4.0415	2.3599	19.2132	363.906	15.5065	13.4198	0.2552	1.8303	12.2284	87.7112	0.1394		4.0415	2.3599	19.2132	363.906	15.5065	13.4198	0.2552	1.8303	12.2284	87.7112	0.1394		Area 5	0.164864	2380.3	-1029.18	-298.256	0.0772665	6.57001		Area 5	0.164864	2380.3	-1029.18	-298.256	0.0772665	6.57001
Area 6	3.0644	2.2696	15.8894	365.528	10.7911	8.3066	0.3946	2.0429	15.8809	82.2293	0.1931		3.0644	2.2696	15.8894	365.528	10.7911	8.3066	0.3946	2.0429	15.8809	82.2293	0.1931		Area 6	0.164647	2360.67	-1018.62	-295.124	0.0745347	6.48456		Area 6	0.164647	2360.67	-1018.62	-295.124	0.0745347	6.48456
Area 7	4.4739	2.0841	21.2234	355.334	10.9172	9.1191	0.3213	1.4769	17.867	82.133	0.2175		4.4739	2.0841	21.2234	355.334	10.9172	9.1191	0.3213	1.4769	17.867	82.133	0.2175		Area 7	0.166584	2252.7	-969.314	-290.471	0.0769142	6.43202		Area 7	0.166584	2252.7	-969.314	-290.471	0.0769142	6.43202
Area 8	4.7178	2.6183	17.6564	358.11	16.6981	14.2858	0.5198	1.8925	21.5488	78.4512	0.2747		4.7178	2.6183	17.6564	358.11	16.6981	14.2858	0.5198	1.8925	21.5488	78.4512	0.2747		Area 8	0.16775	2228.54	-949.661	-295.529	0.0677738	6.61866		Area 8	0.16775	2228.54	-949.661	-295.529	0.0677738	6.61866
Area 9	5.3733	4.2759	42.5204	335.759	14.0991	3.157	1.5329	9.4092	14.0096	85.9904	0.1629		5.3733	4.2759	42.5204	335.759	14.0991	3.157	1.5329	9.4092	14.0096	85.9904	0.1629		Area 9	0.179101	2366.2	-940.729	-294.292	0.110351	7.09193		Area 9	0.179101	2366.2	-940.729	-294.292	0.110351	7.09193
Area 10	4.32	3.8044	35.7135	329.462	17.8924	11.8505	0.7204	5.3215	11.9229	88.0771	0.1354		4.32	3.8044	35.7135	329.462	17.8924	11.8505	0.7204	5.3215	11.9229	88.0771	0.1354		Area 10	0.181904	2344.6	-910.381	-284.556	0.0864273	6.98076		Area 10	0.181904	2344.6	-910.381	-284.556	0.0864273	6.98076
Area 11	3.387	3.2888	20.2265	322.346	16.6799	11.4654	0.9019	4.3126	17.2958	82.7042	0.2091		3.387	3.2888	20.2265	322.346	16.6799	11.4654	0.9019	4.3126	17.2958	82.7042	0.2091		Area 11	0.186026	2271.55	-884.804	-269.533	0.0853898	6.83696		Area 11	0.186026	2271.55	-884.804	-269.533	0.0853898	6.83696
Area 12	4.3542	3.6193	25.477	324.624	16.658	12.326	0.6413	3.6907	14.8032	85.1968	0.1738		4.3542	3.6193	25.477	324.624	16.658	12.326	0.6413	3.6907	14.8032	85.1968	0.1738		Area 12	0.184779	2174.12	-839.759	-272.623	0.0811843	6.88811		Area 12	0.184779	2174.12	-839.759	-272.623	0.0811843	6.88811
Area 13	3.8214	2.7299	20.0131	334.261	16.9515	13.1693	0.5864	3.1958	15.5044	84.4956	0.1835		3.8214	2.7299	20.0131	334.261	16.9515	13.1693	0.5864	3.1958	15.5044	84.4956	0.1835		Area 13	0.178896	2381.97	-912.533	-267.602	0.0989664	6.19199		Area 13	0.178896	2381.97	-912.533	-267.602	0.0989664	6.19199
Rat 10 (12.3.2020.ch 3)	SDNN	RMSSD	Range	Average HR	Total Power	VLF	LFms2	HFms2	Lf nu	HF nu	LF/HF	1	SDNN	RMSSD	Range	Average HR	Total Power	VLF	LFms2	HFms2	Lf nu	HF nu	LF/HF		Rat 10	Cycle Duration (s)	Max dP/dt (mmHg/s)	Min dP/dt (mmHg/s)	IRP (mmHg/s)	Tau (s)	PTI (mmHg.s)	1	Rat 10	Cycle Duration (s)	Max dP/dt (mmHg/s)	Min dP/dt (mmHg/s)	IRP (mmHg/s)	Tau (s)	PTI (mmHg.s)
Area 1	2.742	3.5469	17.1919	348.457	5.7475	2.2344	0.486	3.0271	13.8337	86.1663	0.1605		2.742	3.5469	17.1919	348.457	5.7475	2.2344	0.486	3.0271	13.8337	86.1663	0.1605		Area 1	0.174674	1719.15	-1026.74	-393.707	0.0606556	9.66942		Area 1	0.174674	1719.15	-1026.74	-393.707	0.0606556	9.66942
Area 2	2.657	3.5433	13.853	306.072	5.8125	1.4191	0.6906	3.7028	15.7189	84.2811	0.1865		2.657	3.5433	13.853	306.072	5.8125	1.4191	0.6906	3.7028	15.7189	84.2811	0.1865		Area 2	0.191867	1533.65	-927.197	-348.107	0.0757711	10.0068		Area 2	0.191867	1533.65	-927.197	-348.107	0.0757711	10.0068
Area 3	3.7969	4.0658	28.438	346.962	8.8899	3.9528	0.7897	4.1473	15.9962	84.0038	0.1904		3.7969	4.0658	28.438	346.962	8.8899	3.9528	0.7897	4.1473	15.9962	84.0038	0.1904		Area 3	0.1982	1542.08	-948.797	-357.156	0.0726684	10.0695		Area 3	0.1982	1542.08	-948.797	-357.156	0.0726684	10.0695
Area 4	4.249	3.4647	20.6527	412.822	8.3015	4.6965	0.2134	2.2017	5.9195	61.0756	0.0969		4.249	3.4647	20.6527	412.822	8.3015	4.6965	0.2134	2.2017	5.9195	61.0756	0.0969		Area 4	0.179669	1822.84	-1038.28	-394.21	0.0653512	9.89348		Area 4	0.179669	1822.84	-1038.28	-394.21	0.0653512	9.89348
Area 5	2.6205	3.8247	12.8629	396.207	6.6277	1.9985	0.2537	4.1534	5.481	89.7215	0.0611		2.6205	3.8247	12.8629	396.207	6.6277	1.9985	0.2537	4.1534	5.481	89.7215	0.0611		Area 5	0.171035	1634.56	-935.99	-406.248	0.0689949	9.76383		Area 5	0.171035	1634.56	-935.99	-406.248	0.0689949	9.76383
Area 6	2.492	2.8314	15.8141	352.945	4.687	1.732	0.2545	2.7005	8.6112	91.3888	0.0942		2.492	2.8314	15.8141	352.945	4.687	1.732	0.2545	2.7005	8.6112	91.3888	0.0942		Area 6	0.187873	1380.54	-705.739	-347.334	0.114601	9.91006		Area 6	0.187873	1380.54	-705.739	-347.334	0.114601	9.91006
Area 7	3.3268	3.1983	20.101	342.994	7.4606	4.3891	0.3759	2.6955	12.2395	87.7605	0.1395		3.3268	3.1983	20.101	342.994	7.4606	4.3891	0.3759	2.6955	12.2395	87.7605	0.1395		Area 7	0.185898	1371.03	-722.132	-343.111	0.105175	9.83253		Area 7	0.185898	1371.03	-722.132	-343.111	0.105175	9.83253
Area 8	3.0774	4.3652	21.4097	327.575	7.8296	0.9824	0.5275	6.3196	7.7039	92.2961	0.0835		3.0774	4.3652	21.4097	327.575	7.8296	0.9824	0.5275	6.3196	7.7039	92.2961	0.0835		Area 8	0.1953	1967.93	-1185.57	-346.57	0.0622397	9.70165		Area 8	0.1953	1967.93	-1185.57	-346.57	0.0622397	9.70165
Area 9	3.4385	4.7325	38.9873	311.243	7.1677	1.5275	0.7381	4.9021	13.087	86.913	0.1506		3.4385	4.7325	38.9873	311.243	7.1677	1.5275	0.7381	4.9021	13.087	86.913	0.1506		Area 9	0.197747	1855.51	-1009.81	-321.672	0.0750492	9.29455		Area 9	0.197747	1855.51	-1009.81	-321.672	0.0750492	9.29455
Area 10	3.5791	4.9328	48.3866	311.856	7.0531	1.813	0.7516	4.4886	14.3423	85.6577	0.1674		3.5791	4.9328	48.3866	311.856	7.0531	1.813	0.7516	4.4886	14.3423	85.6577	0.1674		Area 10	0.192384	1663.02	-844.536	-303.4	0.0855302	8.9407		Area 10	0.192384	1663.02	-844.536	-303.4	0.0855302	8.9407
Area 11	3.956	5.1878	39.7306	303.759	7.5824	1.7172	0.6817	5.1835	11.6226	88.3774	0.1315		3.956	5.1878	39.7306	303.759	7.5824	1.7172	0.6817	5.1835	11.6226	88.3774	0.1315		Area 11	0.196413	1830	-1040.39	-323.326	0.0636334	9.24453		Area 11	0.196413	1830	-1040.39	-323.326	0.0636334	9.24453
Area 12	3.0304	3.1185	16.5934	314.996	6.0052	1.627	0.624	3.7542	14.2523	85.7477	0.1662		3.0304	3.1185	16.5934	314.996	6.0052	1.627	0.624	3.7542	14.2523	85.7477	0.1662		Area 12	0.187003	1793.64	-1095.4	-360.061	0.0540975	9.50484		Area 12	0.187003	1793.64	-1095.4	-360.061	0.0540975	9.50484
Area 13	2.6138	3.2402	24.652	326.627	5.6096	1.0052	0.6193	3.9851	13.4502	86.5498	0.1554		2.6138	3.2402	24.652	326.627	5.6096	1.0052	0.6193	3.9851	13.4502	86.5498	0.1554		Area 13	0.183951	1811.31	-1088.34	-360.639	0.0608615	9.6515		Area 13	0.183951	1811.31	-1088.34	-360.639	0.0608615	9.6515
MEAN1													3.50469	4.38382	22.5613	384.43	10.0591	2.80179	0.695688	6.36575	10.6397	86.0364	0.125988		MEAN1	0.157646	2323.29	-1130.95	-392.343	0.0837056	7.39395		MEAN1	0.157646	2323.29	-1130.95	-392.343	0.0837056	7.39395
SEM1													0.301112	0.479863	2.97436	13.3646	1.45713	0.589753	0.14099	1.23915	1.54502	1.92273	0.0191009		SEM	0.00462974	204.642	85.0651	19.8623	0.0158501	0.486314		SEM	0.00462974	204.642	85.0651	19.8623	0.0158501	0.486314
MEAN2													3.37498	4.13208	20.2314	387.831	9.61961	3.32121	0.627312	5.4848	11.1712	81.8367	0.1409		MEAN2	0.157827	2312.79	-1141.31	-399.075	0.0823133	7.24338		MEAN2	0.157827	2312.79	-1141.31	-399.075	0.0823133	7.24338
SEM2													0.353782	0.514215	2.63105	21.5789	1.49392	0.844025	0.106663	1.19554	1.92692	5.14124	0.0246909		SEM	0.00644238	234.813	86.2791	25.6729	0.0165162	0.512332		SEM	0.00644238	234.813	86.2791	25.6729	0.0165162	0.512332
MEAN3													3.65206	4.16931	21.493	381.624	10.1358	3.50998	0.604762	5.89895	11.4978	86.179	0.137975		MEAN3	0.163486	2291.11	-1074.19	-380.92	0.101952	7.66722		MEAN3	0.163486	2291.11	-1074.19	-380.92	0.101952	7.66722
SEM3													0.270897	0.557434	2.02362	13.9635	1.32967	0.674805	0.0823327	1.30209	2.04708	2.24179	0.0272099		SEM	0.00704778	229.39	95.8458	24.5348	0.0209063	0.573734		SEM	0.00704778	229.39	95.8458	24.5348	0.0209063	0.573734
MEAN4													3.79796	4.09974	23.0048	395.741	11.7972	5.34802	0.537275	5.45314	9.73935	80.683	0.126213		MEAN4	0.159071	2269.02	-1101.88	-391.306	0.0842356	7.50485		MEAN4	0.159071	2269.02	-1101.88	-391.306	0.0842356	7.50485
SEM4													0.301969	0.467469	2.41713	12.8026	1.41697	1.17854	0.127463	1.24856	2.06002	4.09161	0.0291167		SEM	0.0052265	232.637	107.894	23.0005	0.0149969	0.477902		SEM	0.0052265	232.637	107.894	23.0005	0.0149969	0.477902
MEAN5													3.9664	4.80746	24.5094	384.967	14.8443	4.66765	0.981313	8.49015	8.7023	86.0145	0.10215		MEAN5	0.157195	2257.51	-1092.94	-385.139	0.0910189	7.45692		MEAN5	0.157195	2257.51	-1092.94	-385.139	0.0910189	7.45692
SEM5													0.347185	0.545747	3.30303	7.35244	2.82171	1.35096	0.379676	1.9903	1.16377	1.82192	0.0147915		SEM	0.00473663	216.867	98.92	23.3522	0.0183904	0.465957		SEM	0.00473663	216.867	98.92	23.3522	0.0183904	0.465957
MEAN6													3.71596	3.88652	19.2346	391.283	14.131	7.60057	0.628	5.1901	9.63817	83.1417	0.119438		MEAN6	0.158759	2275.47	-1092.66	-388.743	0.0888758	7.41793		MEAN6	0.158759	2275.47	-1092.66	-388.743	0.0888758	7.41793
SEM6													0.412806	0.436321	1.55898	13.1226	3.45802	2.99727	0.191253	0.954968	1.47885	3.02296	0.0204833		SEM	0.00603848	222.934	94.9464	27.1199	0.017776	0.53775		SEM	0.00603848	222.934	94.9464	27.1199	0.017776	0.53775
MEAN7													3.80405	3.94329	21.7588	382.92	10.5375	4.71624	0.565312	5.06104	11.8961	84.9724	0.147037		MEAN7	0.159893	2205.42	-1052.74	-381.82	0.0927405	7.42862		MEAN7	0.159893	2205.42	-1052.74	-381.82	0.0927405	7.42862
SEM7													0.367296	0.51424	2.48434	12.2063	1.27718	0.928982	0.118548	1.21896	2.5671	2.51425	0.0369185		SEM	0.00467627	236.527	102.646	26.7023	0.0138222	0.49406		SEM	0.00467627	236.527	102.646	26.7023	0.0138222	0.49406
MEAN8													3.69537	3.82461	20.3124	376.901	11.691	5.62006	0.578788	5.33117	12.7422	83.3029	0.170925		MEAN8	0.162994	2228.34	-1064.56	-385.137	0.0946689	7.672		MEAN8	0.162994	2228.34	-1064.56	-385.137	0.0946689	7.672
SEM8													0.172974	0.398638	1.76916	12.9462	1.22049	1.56272	0.0777202	1.25757	3.20647	4.46289	0.0520525		SEM	0.00517883	233.627	103.332	24.9899	0.0127865	0.49658		SEM	0.00517883	233.627	103.332	24.9899	0.0127865	0.49658
MEAN9													3.91069	4.31674	27.5026	374.813	12.1671	4.63414	0.788438	6.4003	11.0989	82.8054	0.140863		MEAN9	0.163622	2401.38	-1118.91	-386.147	0.105506	7.45707		MEAN9	0.163622	2401.38	-1118.91	-386.147	0.105506	7.45707
SEM9													0.292091	0.279513	3.44905	14.9	1.05492	0.859601	0.156461	0.913202	2.17118	3.37397	0.0339532		SEM	0.00635522	249.946	112.807	27.2038	0.0160812	0.447893		SEM	0.00635522	249.946	112.807	27.2038	0.0160812	0.447893
MEAN10													4.04436	4.54456	28.4921	377.949	12.6201	4.97418	0.8066	6.41523	10.6332	83.0957	0.13395		MEAN10	0.16231	2378.29	-1119.94	-371.585	0.107207	7.21547		MEAN10	0.16231	2378.29	-1119.94	-371.585	0.107207	7.21547
SEM10													0.273718	0.374243	3.32385	15.9312	1.5312	1.5762	0.190385	1.03137	2.02204	3.46382	0.0284906		SEM	0.00629315	212.931	99.1252	26.6712	0.0201258	0.440591		SEM	0.00629315	212.931	99.1252	26.6712	0.0201258	0.440591
MEAN11													3.78266	4.20766	30.8159	380.565	11.36	5.15946	0.710963	4.94703	11.0367	80.3597	0.138175		MEAN11	0.165099	2355.07	-1123.18	-372.629	0.102112	7.45887		MEAN11	0.165099	2355.07	-1123.18	-372.629	0.102112	7.45887
SEM11													0.274394	0.286027	4.24075	16.0672	1.45548	1.31596	0.15911	0.50293	1.75686	2.52101	0.0218618		SEM	0.00698367	206.862	95.5358	28.9552	0.0203954	0.55241		SEM	0.00698367	206.862	95.5358	28.9552	0.0203954	0.55241
MEAN12													3.81259	3.49701	23.1339	377.818	11.9734	6.75286	0.603812	4.32344	12.6708	82.3956	0.1613		MEAN12	0.162752	2295.61	-1116.36	-378.057	0.0965621	7.6638		MEAN12	0.162752	2295.61	-1116.36	-378.057	0.0965621	7.6638
SEM12													0.302716	0.222845	2.42089	15.7062	1.84212	1.4659	0.0936565	0.534629	2.87939	2.34765	0.0447194		SEM	0.00625821	224.361	120.588	27.6304	0.0200092	0.639526		SEM	0.00625821	224.361	120.588	27.6304	0.0200092	0.639526
MEAN13													3.46876	3.52489	22.3916	380.533	10.8066	5.68749	0.498625	4.16948	11.1895	81.1678	0.14125		MEAN13	0.159991	2345.41	-1140.12	-378.368	0.0947768	7.59812		MEAN13	0.159991	2345.41	-1140.12	-378.368	0.0947768	7.59812
SEM13													0.263016	0.42079	1.46024	14.4311	1.86294	1.61195	0.0937298	0.758357	2.03311	3.2157	0.0264094		SEM	0.00657862	192.918	92.1982	28.7678	0.0209242	0.649249		SEM	0.00657862	192.918	92.1982	28.7678	0.0209242	0.649249
													SDNN	RMSSD	Range	Average HR	Total Power	VLF	LFms2	HFms2	Lf nu	HF nu	LF/HF											Cycle Duration (s)	Max dP/dt (mmHg/s)	Min dP/dt (mmHg/s)	IRP (mmHg/s)	Tau (s)	PTI (mmHg.s)
												MEAN1	3.50469	4.38382	22.5613	384.43	10.0591	2.80179	0.695688	6.36575	10.6397	86.0364	0.125988										MEAN1	0.157646	2323.29	-1130.95	-392.343	0.0837056	7.39395
												MEAN2	3.37498	4.13208	20.2314	387.831	9.61961	3.32121	0.627312	5.4848	11.1712	81.8367	0.1409										MEAN2	0.157827	2312.79	-1141.31	-399.075	0.0823133	7.24338
												MEAN3	3.65206	4.16931	21.493	381.624	10.1358	3.50998	0.604762	5.89895	11.4978	86.179	0.137975										MEAN3	0.163486	2291.11	-1074.19	-380.92	0.101952	7.66722
												MEAN4	3.79796	4.09974	23.0048	395.741	11.7972	5.34802	0.537275	5.45314	9.73935	80.683	0.126213										MEAN4	0.159071	2269.02	-1101.88	-391.306	0.0842356	7.50485
												MEAN5	3.9664	4.80746	24.5094	384.967	14.8443	4.66765	0.981313	8.49015	8.7023	86.0145	0.10215										MEAN5	0.157195	2257.51	-1092.94	-385.139	0.0910189	7.45692
												MEAN6	3.71596	3.88652	19.2346	391.283	14.131	7.60057	0.628	5.1901	9.63817	83.1417	0.119438										MEAN6	0.158759	2275.47	-1092.66	-388.743	0.0888758	7.41793
												MEAN7	3.80405	3.94329	21.7588	382.92	10.5375	4.71624	0.565312	5.06104	11.8961	84.9724	0.147037										MEAN7	0.159893	2205.42	-1052.74	-381.82	0.0927405	7.42862
												MEAN8	3.69537	3.82461	20.3124	376.901	11.691	5.62006	0.578788	5.33117	12.7422	83.3029	0.170925										MEAN8	0.162994	2228.34	-1064.56	-385.137	0.0946689	7.672
												MEAN9	3.91069	4.31674	27.5026	374.813	12.1671	4.63414	0.788438	6.4003	11.0989	82.8054	0.140863										MEAN9	0.163622	2401.38	-1118.91	-386.147	0.105506	7.45707
												MEAN10	4.04436	4.54456	28.4921	377.949	12.6201	4.97418	0.8066	6.41523	10.6332	83.0957	0.13395										MEAN10	0.16231	2378.29	-1119.94	-371.585	0.107207	7.21547
												MEAN11	3.78266	4.20766	30.8159	380.565	11.36	5.15946	0.710963	4.94703	11.0367	80.3597	0.138175										MEAN11	0.165099	2355.07	-1123.18	-372.629	0.102112	7.45887
												MEAN12	3.81259	3.49701	23.1339	377.818	11.9734	6.75286	0.603812	4.32344	12.6708	82.3956	0.1613										MEAN12	0.162752	2295.61	-1116.36	-378.057	0.0965621	7.6638
												MEAN13	3.46876	3.52489	22.3916	380.533	10.8066	5.68749	0.498625	4.16948	11.1895	81.1678	0.14125										MEAN13	0.159991	2345.41	-1140.12	-378.368	0.0947768	7.59812
													SDNN	RMSSD	Range	Average HR	Total Power	VLF	LFms2	HFms2	Lf nu	HF nu	LF/HF											Cycle Duration (s)	Max dP/dt (mmHg/s)	Min dP/dt (mmHg/s)	IRP (mmHg/s)	Tau (s)	PTI (mmHg.s)
												SEM1	0.301112	0.479863	2.97436	13.3646	1.45713	0.589753	0.14099	1.23915	1.54502	1.92273	0.0191009										SEM 1	0.00462974	204.642	85.0651	19.8623	0.0158501	0.486314
												SEM2	0.353782	0.514215	2.63105	21.5789	1.49392	0.844025	0.106663	1.19554	1.92692	5.14124	0.0246909										SEM 2	0.00644238	234.813	86.2791	25.6729	0.0165162	0.512332
												SEM3	0.270897	0.557434	2.02362	13.9635	1.32967	0.674805	0.0823327	1.30209	2.04708	2.24179	0.0272099										SEM 3	0.00704778	229.39	95.8458	24.5348	0.0209063	0.573734
												SEM4	0.301969	0.467469	2.41713	12.8026	1.41697	1.17854	0.127463	1.24856	2.06002	4.09161	0.0291167										SEM 4	0.0052265	232.637	107.894	23.0005	0.0149969	0.477902
												SEM5	0.347185	0.545747	3.30303	7.35244	2.82171	1.35096	0.379676	1.9903	1.16377	1.82192	0.0147915										SEM 5	0.00473663	216.867	98.92	23.3522	0.0183904	0.465957
												SEM6	0.412806	0.436321	1.55898	13.1226	3.45802	2.99727	0.191253	0.954968	1.47885	3.02296	0.0204833										SEM 6	0.00603848	222.934	94.9464	27.1199	0.017776	0.53775
												SEM7	0.367296	0.51424	2.48434	12.2063	1.27718	0.928982	0.118548	1.21896	2.5671	2.51425	0.0369185										SEM 7	0.00467627	236.527	102.646	26.7023	0.0138222	0.49406
												SEM8	0.172974	0.398638	1.76916	12.9462	1.22049	1.56272	0.0777202	1.25757	3.20647	4.46289	0.0520525										SEM 8	0.00517883	233.627	103.332	24.9899	0.0127865	0.49658
												SEM9	0.292091	0.279513	3.44905	14.9	1.05492	0.859601	0.156461	0.913202	2.17118	3.37397	0.0339532										SEM 9	0.00635522	249.946	112.807	27.2038	0.0160812	0.447893
												SEM10	0.273718	0.374243	3.32385	15.9312	1.5312	1.5762	0.190385	1.03137	2.02204	3.46382	0.0284906										SEM 10	0.00629315	212.931	99.1252	26.6712	0.0201258	0.440591
												SEM11	0.274394	0.286027	4.24075	16.0672	1.45548	1.31596	0.15911	0.50293	1.75686	2.52101	0.0218618										SEM 11	0.00698367	206.862	95.5358	28.9552	0.0203954	0.55241
												SEM12	0.302716	0.222845	2.42089	15.7062	1.84212	1.4659	0.0936565	0.534629	2.87939	2.34765	0.0447194										SEM 12	0.00625821	224.361	120.588	27.6304	0.0200092	0.639526
												SEM13	0.263016	0.42079	1.46024	14.4311	1.86294	1.61195	0.0937298	0.758357	2.03311	3.2157	0.0264094										SEM 13	0.00657862	192.918	92.1982	28.7678	0.0209242	0.649249
													SDNN	RMSSD	Range	Average HR	Total Power	VLF	LFms2	HFms2	Lf nu	HF nu	LF/HF											Cycle Duration (s)	Max dP/dt (mmHg/s)	Min dP/dt (mmHg/s)	IRP (mmHg/s)	Tau (s)	PTI (mmHg.s)
												SDEV 1	0.851674	1.35726	8.41275	37.8008	4.12139	1.66807	0.39878	3.50486	4.36997	5.4383	0.0540255										SDEV 1	0.0130949	578.814	240.6	56.179	0.0448308	1.3755
												SDEV 2	1.00065	1.45442	7.44173	61.0344	4.22545	2.38726	0.301688	3.3815	5.45015	14.5416	0.0698365										SDEV 2	0.0182218	664.15	244.034	72.6138	0.046715	1.44909
												SDEV 3	0.766212	1.57666	5.72367	39.4946	3.76087	1.90864	0.232872	3.68288	5.79002	6.34073	0.0769612										SDEV 3	0.0199341	648.814	271.093	69.3948	0.0591318	1.62277
												SDEV 4	0.854097	1.3222	6.83669	36.2112	4.00779	3.33341	0.36052	3.53146	5.82661	11.5728	0.0823544										SDEV 4	0.0147828	657.996	305.17	65.0552	0.0424175	1.35171
												SDEV 5	0.981987	1.54361	9.34238	20.7958	7.981	3.8211	1.07389	5.62942	3.29162	5.15318	0.0418368										SDEV 5	0.0133972	613.392	279.788	66.0499	0.0520158	1.31793
												SDEV 6	1.16759	1.2341	4.40946	37.1164	9.78075	8.47755	0.540945	2.70106	4.18281	8.55021	0.0579355										SDEV 6	0.0170794	630.552	268.549	76.7066	0.050278	1.52099
												SDEV 7	1.03887	1.45449	7.02677	34.5246	3.61242	2.62756	0.335304	3.44774	7.26085	7.11136	0.104421										SDEV 7	0.0132265	669	290.327	75.5256	0.039095	1.39741
												SDEV 8	0.489243	1.12752	5.00394	36.6174	3.45207	4.42003	0.219826	3.55693	9.06926	12.6229	0.147227										SDEV 8	0.0146479	660.797	292.266	70.6822	0.0361657	1.40454
												SDEV 9	0.826157	0.790582	9.75539	42.1436	2.98378	2.43132	0.44254	2.58293	6.14103	9.54304	0.0960343										SDEV 9	0.0179753	706.955	319.065	76.9441	0.0454846	1.26683
												SDEV 10	0.774192	1.05852	9.40126	45.0603	4.33089	4.45815	0.538489	2.91716	5.71919	9.79716	0.0805837										SDEV 10	0.0177997	602.259	280.368	75.4375	0.0569244	1.24618
												SDEV 11	0.776104	0.809006	11.9946	45.445	4.11671	3.7221	0.450032	1.4225	4.96916	7.1305	0.0618344										SDEV 11	0.0197528	585.094	270.216	81.8977	0.0576869	1.56245
												SDEV 12	0.856211	0.630299	6.84731	44.4238	5.2103	4.14618	0.264901	1.51216	8.14415	6.64016	0.126485										SDEV 12	0.0177009	634.59	341.074	78.1504	0.0565945	1.80885
												SDEV 13	0.743922	1.19017	4.13018	40.8175	5.26918	4.55929	0.265108	2.14496	5.75049	9.09538	0.0746972										SDEV 13	0.0186071	545.653	260.776	81.3677	0.0591827	1.83635

[truncated: 8 more sheets: clp-3p-sal, clp-3p-nic, clp3p-nic25, CSC, CGS, CGS-NIC, CSC-NIC, CSC-CGS]
