# Supplementary material for: Adenosine A1 receptors of the medullary solitary tract arbitrate the nicotine counteraction of neuroinflammation and cardiovascular dysfunction in septic rats
Source: Sci Rep. 2023 Oct 19;13:17818. doi: 10.1038/s41598-023-44601-w (PMC10587061; doi:10.1038/s41598-023-44601-w)
Supplement: Supplementary file 3 — Supplementary Information 3. [file 41598_2023_44601_MOESM3_ESM.xlsx]

## Sheet: CGS-NIC
CGS-NIC
rat1 3.1.2021 - CH-1 (CGS-NIC 1)
time				MAP		HR	ΔMAP		ΔHR
0				94.78		414.65	0	0	0
10				104.85		366.58	10.07	0	-48.07
20				101.3		423.98	6.52	0	9.33
30				105.17		393.67	10.39	0	-20.98
40				103.27		386.89	8.49	0	-27.76
50				104.62		389.34	9.84	0	-25.31
60				111.01		376.89	16.23	0	-37.76
70				110.65		376.49	15.87	0	-38.16
80				111.68		409.62	16.9	0	-5.03
90				110.05		390.15	15.27	0	-24.5
100				106.72		399.17	11.94	0	-15.48
110				105.4		394.22	10.62	0	-20.43
120				108.55		415.01	13.77	0	0.36
rat2 3.1.2021- CH-2 (CGS-NIC 2)
time				MAP		HR	ΔMAP		ΔHR
0				120.92		404.65	0	0	0
10				117.31		339.96	-3.61	0	-64.69
20				117.42		388.37	-3.5	0	-16.28
30				118.69		408.02	-2.23	0	3.37
40				115.91		425.95	-5.01	0	21.3
50				117.84		464.4	-3.08	0	59.75
60				116.81		428.09	-4.11	0	23.44
70				118.13		422.98	-2.79	0	18.33
80				114.46		444.11	-6.46	0	39.46
90				111.76		435.49	-9.16	0	30.84
100				112.21		461.09	-8.71	0	56.44
110				115.62		474.87	-5.3	0	70.22
120				111.18		438.86	-9.74	0	34.21
rat3 3.1.2021- CH-3 (CGS-NIC 3)
time				MAP		HR	ΔMAP		ΔHR
0				99.57		408.86	0	0	0
10				99.64		386.46	0.07	0	-22.4
20				104.93		420.47	5.36	0	11.61
30				106.02		422.23	6.45	0	13.37
40				107.76		415.9	8.19	0	7.04
50				107.26		430.16	7.69	0	21.3
60				103.87		427.32	4.3	0	18.46
70				107.06		453.59	7.49	0	44.73
80				106.5		450.15	6.93	0	41.29
90				103.55		419.9	3.98	0	11.04
100				105.44		425.93	5.87	0	17.07
110				101.71		421.28	2.14	0	12.42
120				98.68		412.23	-0.89	0	3.37
rat4 11.1.2021-ch-1 (CGS-NIC 4)
time				MAP		HR	ΔMAP		ΔHR
0				97.62		377.77	0	0	0
10				98.45		375.16	0.83	0	-2.61
20				102.22		381.84	4.6	0	4.07
30				105.21		396.44	7.59	0	18.67
40				105.47		409.8	7.85	0	32.03
50				109.44		425.61	11.82	0	47.84
60				106.97		435.1	9.35	0	57.33
70				101.12		431.33	3.5		53.56
80				92.94		414.8	-4.68		37.03
90				89.63		400.22	-7.99		22.45
100				91.91		415.39	-5.71		37.62
110				86.41		438.49	-11.21		60.72
120				89.01		421.83	-8.61		44.06
rat5 11.1.2021-CH-2 (CGS-NIC 5)
time				MAP		HR	ΔMAP		ΔHR
0				63.37		395.1	0	0	0
10				71.95		324.71	8.58	0	-70.39
20				68.17		329.79	4.8	0	-65.31
30				68.58		335.62	5.21	0	-59.48
40				68.46		347.82	5.09	0	-47.28
50				65.32		337	1.95		-58.1
60				60.4		341.15	-2.97		-53.95
70				61		338.4	-2.37		-56.7
80				57.37		332.96	-6		-62.14
90				57.9		328.84	-5.47		-66.26
100				56.13		325.9	-7.24		-69.2
110				56.42		331.28	-6.95		-63.82
120				63.43		349.82	0.06		-45.28
rat6 11.1.2021 CH3 (CGS-NIC 6)
time				MAP		HR	ΔMAP		ΔHR
0				89.32		358.4	0	0	0
10				93.77		345.55	4.45	0	-12.85
20				94.98		330.97	5.66	0	-27.43
30				97.01		357.05	7.69	0	-1.35
40				97.22		331.85	7.9	0	-26.55
50				97.67		339.98	8.35	0	-18.42
60				97.82		350.58	8.5	0	-7.82
70				100.7		355.67	11.38		-2.73
80				98.36		337.28	9.04		-21.12
90				98.64		343.28	9.32		-15.12
100				98.3		313.27	8.98		-45.13
110				96.95		325.45	7.63		-32.95
120				97.45		316.52	8.13		-41.88
rat7 21.1.2021-CH-2(CGS 7)
time				MAP		HR	ΔMAP		ΔHR
0				83.93		373.94	0	0	0
10				86.68		374.81	2.75	0	0.87
20				84.08		380.18	0.15	0	6.24
30				83.86		384.73	-0.07	0	10.79
40				83.08		401.07	-0.85	0	27.13
50				85.16		407.99	1.23	0	34.05
60				85.22		389.6	1.29	0	15.66
70				82.11		394.08	-1.82	0	20.14
80				83.79		400.62	-0.14	0	26.68
90				84.14		399.91	0.21	0	25.97
100				81.34		402.06	-2.59	0	28.12
110				81.86		402.41	-2.07	0	28.47
120				82.6		401.6	-1.33	0	27.66
time				MAP		HR	ΔMAP		ΔHR
0							0	0	0
10							0	0	0
20							0	0	0
30							0	0	0
40							0	0	0
50							0	0	0
60							0	0	0
70							0	0	0
80							0	0	0
90							0	0	0
100							0	0	0
110							0	0	0
120							0	0	0
time				MAP		HR	ΔMAP		ΔHR
0							0	0	0
10							0	0	0
20			.				0	0	0
30							0	0	0
40							0	0	0
50							0	0	0
60							0	0	0
70							0	0	0
80							0	0	0
90							0	0	0
100							0	0	0
110							0	0	0
120							0	0	0
time				MAP		HR	ΔMAP		ΔHR
0							0	0	0
10							0	0	0
20							0	0	0
30							0	0	0
40							0	0	0
50							0	0	0
60							0	0	0
70							0	0	0
80							0	0	0
90							0	0	0
100							0	0	0
110							0	0	0
120							0	0	0

## Sheet: CSC-NIC
CSC-NIC
rat1 13.1.2021 - CH-1 (CSC-NIC 1)
time				MAP		HR	ΔMAP		ΔHR
0				83.69		384.3	0	0	0
10				87.61		319.07	3.92	0	-65.23
20				89.21		344.55	5.52	0	-39.75
30				93.32		334.61	9.63	0	-49.69
40				97.26		352.69	13.57	0	-31.61
50				94.01		354.01	10.32	0	-30.29
60				98.24		359.76	14.55	0	-24.54
70				95.94		356.86	12.25	0	-27.44
80				92.24		353.58	8.55	0	-30.72
90				97.64		356.18	13.95	0	-28.12
100				94.73		354.3	11.04	0	-30
110				92.86		348.52	9.17	0	-35.78
120				95.18		357.46	11.49	0	-26.84
rat2 13.1.2021- CH-2 (CSC-NIC 2)
time				MAP		HR	ΔMAP		ΔHR
0				100.62		399.03	0	0	0
10				99.24		367.64	-1.38	0	-31.39
20				105.3		385.62	4.68	0	-13.41
30				105.59		398.74	4.97	0	-0.29
40				100.94		399.08	0.32	0	0.05
50				100.97		379.08	0.35	0	-19.95
60				101.07		377.37	0.45	0	-21.66
70				103.03		386.21	2.41	0	-12.82
80				101.2		386.44	0.58	0	-12.59
90				101.96		382.58	1.34	0	-16.45
100				99.63		394	-0.99	0	-5.03
110				99.51		380.44	-1.11	0	-18.59
120				103.96		356.48	3.34	0	-42.55
rat3 13.1.2021- CH-3 (CSC-NIC 3)
time				MAP		HR	ΔMAP		ΔHR
0				93.72		380.13	0	0	0
10				99.91		336.88	6.19	0	-43.25
20				100.24		325.51	6.52	0	-54.62
30				101.03		336.3	7.31	0	-43.83
40				101.34		340.25	7.62	0	-39.88
50				103.37		356.23	9.65	0	-23.9
60				100.2		339.1	6.48	0	-41.03
70				100.86		361.49	7.14	0	-18.64
80				98.15		372	4.43	0	-8.13
90				98.85		376.7	5.13	0	-3.43
100				101.38		373.75	7.66	0	-6.38
110				98.91		361.05	5.19	0	-19.08
120				99.79		356.72	6.07	0	-23.41
rat4 17.1.2021-ch-1 (CSC-NIC 4)
time				MAP		HR	ΔMAP		ΔHR
0				92.03		392.36	0	0	0
10				93.68		305.32	1.65	0	-87.04
20				95.03		349.31	3	0	-43.05
30				96.74		369.3	4.71	0	-23.06
40				96.15		360.24	4.12	0	-32.12
50				98.17		364.19	6.14	0	-28.17
60				101.63		397.01	9.6	0	4.65
70				97.64		391.04	5.61		-1.32
80				97.94		387.35	5.91		-5.01
90				99.81		402.76	7.78		10.4
100				101.09		403.87	9.06		11.51
110				99.88		404.01	7.85		11.65
120				101.27		391.57	9.24		-0.79
rat5 17.1.2021-CH-2 (CSC-NIC 5)
time				MAP		HR	ΔMAP		ΔHR
0				80.62		504.67	0	0	0
10				78.71		494.28	-1.91	0	-10.39
20				79.69		487.79	-0.93	0	-16.88
30				78.65		495.98	-1.97	0	-8.69
40				77.09		503.36	-3.53	0	-1.31
50				80.17		510.23	-0.45		5.56
60				78.34		522.51	-2.28		17.84
70				76.54		504.32	-4.08		-0.35
80				78.12		509.35	-2.5		4.68
90				79.4		518.69	-1.22		14.02
100				80.62		522.28	0		17.61
110				77.44		497.99	-3.18		-6.68
120				76.07		505.97	-4.55		1.3
rat6 17.1.2021 CH3 (CSC-NIC 6)
time				MAP		HR	ΔMAP		ΔHR
0				99.45		399.12	0	0	0
10				100.39		399.35	0.94	0	0.23
20				101.03		396.53	1.58	0	-2.59
30				100.28		396.46	0.83	0	-2.66
40				103.89		403.87	4.44	0	4.75
50				102.72		412.63	3.27	0	13.51
60				103.49		405.17	4.04	0	6.05
70				102.82		394.52	3.37		-4.6
80				102.07		402.37	2.62		3.25
90				102.42		387.05	2.97		-12.07
100				103.08		401.01	3.63		1.89
110				102.45		394.58	3		-4.54
120				100.5		388.89	1.05		-10.23
rat7 21.1.2021-CH-1(CSC-NIC 7)
time				MAP		HR	ΔMAP		ΔHR
0				104.3		402.14	0	0	0
10				113.5		379.4	9.2	0	-22.74
20				109.91		399.88	5.61	0	-2.26
30				109.63		388.33	5.33	0	-13.81
40				108.45		394.95	4.15	0	-7.19
50				105.68		401.91	1.38	0	-0.23
60				106.63		410.46	2.33	0	8.32
70				105.22		411.03	0.92	0	8.89
80				101.09		420.8	-3.21	0	18.66
90				107.42		464.75	3.12	0	62.61
100				101.93		422.55	-2.37	0	20.41
110				102.58		446.16	-1.72	0	44.02
120				103.19		479.32	-1.11	0	77.18
rat8 21.1.2021-CH-3(CSC-NIC 8)
time				MAP		HR	ΔMAP		ΔHR
0				83.41		449.66	0	0	0
10				90.84		472.84	7.43	0	23.18
20				89.32		475.71	5.91	0	26.05
30				89.46		490.21	6.05	0	40.55
40				98.47		506.14	15.06	0	56.48
50				98.16		502.07	14.75	0	52.41
60				95.65		499.12	12.24	0	49.46
70				95.75		491.09	12.34	0	41.43
80				99.87		483.57	16.46	0	33.91
90				97.92		480.89	14.51	0	31.23
100				96.13		490.84	12.72	0	41.18
110				94.17		494.68	10.76	0	45.02
120				96.99		479.63	13.58	0	29.97
time				MAP		HR	ΔMAP		ΔHR
0							0	0	0
10							0	0	0
20			.				0	0	0
30							0	0	0
40							0	0	0
50							0	0	0
60							0	0	0
70							0	0	0
80							0	0	0
90							0	0	0
100							0	0	0
110							0	0	0
120							0	0	0
time				MAP		HR	ΔMAP		ΔHR
0							0	0	0
10							0	0	0
20							0	0	0
30							0	0	0
40							0	0	0
50							0	0	0
60							0	0	0
70							0	0	0
80							0	0	0
90							0	0	0
100							0	0	0
110							0	0	0
120							0	0	0

## Sheet: CSC
CSC 40 µg/rat
rat1 25.11.2020 - CH-1 (CSC 1)
time				MAP		HR	ΔMAP		ΔHR
0				121.1		364.15	0	0	0
10				114		346.61	-7.1	0	-17.54
20				120.47		341.28	-0.63	0	-22.87
30				120.46		364.24	-0.64	0	0.09
40				120.47		364.14	-0.63	0	-0.01
50				120.27		349.08	-0.83	0	-15.07
60				116.6		352.81	-4.5	0	-11.34
70				118.74		358.12	-2.36	0	-6.03
80				120.17		346.21	-0.93	0	-17.94
90				119.93		353.61	-1.17	0	-10.54
100				118.78		335.95	-2.32	0	-28.2
110				119.49		353.17	-1.61	0	-10.98
120				119.2		350.06	-1.9	0	-14.09
rat2 25.11.2020- CH-2 (CSC 2)
time				MAP		HR	ΔMAP		ΔHR
0				69.33		373.17	0	0	0
10				70.42		339.94	1.09	0	-33.23
20				70.15		377.34	0.82	0	4.17
30				72.58		409.93	3.25	0	36.76
40				69.32		391.8	-0.01	0	18.63
50				69.23		373.01	-0.1	0	-0.16
60				69.23		391.82	-0.1	0	18.65
70				70.53		376.62	1.2	0	3.45
80				71.33		360.26	2	0	-12.91
90				71.89		360.21	2.56	0	-12.96
100				72.62		379.59	3.29	0	6.42
110				74.58		364.82	5.25	0	-8.35
120				73.91		380.36	4.58	0	7.19
rat3 25.11.2020- CH-3 (CSC 3)
time				MAP		HR	ΔMAP		ΔHR
0				126.1		418.18	0	0	0
10				126.37		408.43	0.27	0	-9.75
20				125.68		402.82	-0.42	0	-15.36
30				123.82		398.5	-2.28	0	-19.68
40				123.51		434.78	-2.59	0	16.6
50				127.72		476.31	1.62	0	58.13
60				127.52		441.44	1.42	0	23.26
70				124.58		465.95	-1.52	0	47.77
80				124.55		437.33	-1.55	0	19.15
90				125.03		447.96	-1.07	0	29.78
100				124.95		474.29	-1.15	0	56.11
110				125.87		458.4	-0.23	0	40.22
120				123.06		479.37	-3.04	0	61.19
rat4 2.12.2020-ch-1 (CSC4)
time				MAP		HR	ΔMAP		ΔHR
0				106.5		415.98	0	0	0
10				117.63		437.03	11.13	0	21.05
20				116.7		423.43	10.2	0	7.45
30				116.33		407.26	9.83	0	-8.72
40				114.01		398.88	7.51	0	-17.1
50				115.22		403.53	8.72	0	-12.45
60				114.79		401.06	8.29	0	-14.92
70				113.27		402.72	6.77		-13.26
80				110.72		402.83	4.22		-13.15
90				110.85		409.77	4.35		-6.21
100				110.26		411.71	3.76		-4.27
110				105.63		404.26	-0.87		-11.72
120				103.51		420.13	-2.99		4.15
rat5 2.12.2020-CH-2 (CSC 5)
time				MAP		HR	ΔMAP		ΔHR
0				87.33		379.37	0	0	0
10				89.52		409.98	2.19	0	30.61
20				90.78		396.98	3.45	0	17.61
30				92.27		389.59	4.94	0	10.22
40				90.58		419.33	3.25	0	39.96
50				90.57		398.99	3.24		19.62
60				93.89		385.01	6.56		5.64
70				93.05		382.11	5.72		2.74
80				90.36		378.99	3.03		-0.38
90				91.91		387.62	4.58		8.25
100				89.82		393.56	2.49		14.19
110				90.11		394.7	2.78		15.33
120				90.7		377.28	3.37		-2.09
rat6 2.12.2020 CH2 (CSC6)
time				MAP		HR	ΔMAP		ΔHR
0				91.36		387.63	0	0	0
10				95.21		384.42	3.85	0	-3.21
20				95.35		388.02	3.99	0	0.39
30				96.38		379.61	5.02	0	-8.02
40				95.2		372.94	3.84	0	-14.69
50				100.32		354.84	8.96	0	-32.79
60				103.97		358.94	12.61	0	-28.69
70				100.69		361.82	9.33		-25.81
80				100.61		376.39	9.25		-11.24
90				100.72		358.93	9.36		-28.7
100				99.55		343.84	8.19		-43.79
110				100.81		344.58	9.45		-43.05
120				99.03		356.89	7.67		-30.74
rat7 9.12.2020-CH-2(CSC 7)
time				MAP		HR	ΔMAP		ΔHR
0				105.15		477.53	0	0	0
10				103.19		463.67	-1.96	0	-13.86
20				104.08		462.17	-1.07	0	-15.36
30				102.46		454.3	-2.69	0	-23.23
40				100.42		449.07	-4.73	0	-28.46
50				100.04		453.83	-5.11	0	-23.7
60				102.59		453.45	-2.56	0	-24.08
70				100.99		440.02	-4.16	0	-37.51
80				104.16		473.68	-0.99	0	-3.85
90				105.49		455	0.34	0	-22.53
100				100.49		426.57	-4.66	0	-50.96
110				101.04		429.31	-4.11	0	-48.22
120				102.17		436.17	-2.98	0	-41.36
rat8 9.12.2020-CH-3(CSC-8)
time				MAP		HR	ΔMAP		ΔHR
0				105.88		423.77	0	0	0
10				111.41		429.54	5.53	0	5.77
20				106.75		426.74	0.87	0	2.97
30				104.9		384.66	-0.98	0	-39.11
40				100.32		380.59	-5.56	0	-43.18
50				103.35		382.97	-2.53	0	-40.8
60				105.68		391.61	-0.2	0	-32.16
70				103.75		391.22	-2.13	0	-32.55
80				106.26		378.09	0.38	0	-45.68
90				103.47		381.35	-2.41	0	-42.42
100				105.49		366.99	-0.39	0	-56.78
110				106.37		380.68	0.49	0	-43.09
120				102.31		376.41	-3.57	0	-47.36
time				MAP		HR	ΔMAP		ΔHR
0							0	0	0
10							0	0	0
20			.				0	0	0
30							0	0	0
40							0	0	0
50							0	0	0
60							0	0	0
70							0	0	0
80							0	0	0
90							0	0	0
100							0	0	0
110							0	0	0
120							0	0	0
time				MAP		HR	ΔMAP		ΔHR
0							0	0	0
10							0	0	0
20							0	0	0
30							0	0	0
40							0	0	0
50							0	0	0
60							0	0	0
70							0	0	0
80							0	0	0
90							0	0	0
100							0	0	0
110							0	0	0
120							0	0	0

## Sheet: CGS
CGS 2 µg/rat
rat1 15.11.2020 - CH-1 (CGS 1)
time				MAP		HR	ΔMAP		ΔHR
0				129.96		486.43	0	0	0
10				125.49		512.16	-4.47	0	25.73
20				120.65		481.6	-9.31	0	-4.83
30				119.12		483.32	-10.84	0	-3.11
40				114.22		460	-15.74	0	-26.43
50				108.61		457.51	-21.35	0	-28.92
60				105.24		501.7	-24.72	0	15.27
70				98.93		481.21	-31.03	0	-5.22
80				103.14		476.73	-26.82	0	-9.7
90				99.26		475.81	-30.7	0	-10.62
100				100.3		463.66	-29.66	0	-22.77
110				97.9		491.05	-32.06	0	4.62
120				99.24		485.46	-30.72	0	-0.97
rat2 15.11.2020- CH-2 (CGS 2)
time				MAP		HR	ΔMAP		ΔHR
0				124.04		501.44	0	0	0
10				125.1		501.05	1.06	0	-0.39
20				127.81		507.64	3.77	0	6.2
30				124.69		501.25	0.65	0	-0.19
40				121.74		487.34	-2.3	0	-14.1
50				118.53		473.23	-5.51	0	-28.21
60				117.49		471.34	-6.55	0	-30.1
70				115.69		493.75	-8.35	0	-7.69
80				116.1		497.9	-7.94	0	-3.54
90				113.08		463.58	-10.96	0	-37.86
100				112.93		448.78	-11.11	0	-52.66
110				114.37		471.27	-9.67	0	-30.17
120				113.23		473.2	-10.81	0	-28.24
rat3 22.11.2020- CH-1 (CGS 3)
time				MAP		HR	ΔMAP		ΔHR
0				133.34		416.34	0	0	0
10				124.5		392.12	-8.84	0	-24.22
20				126.22		426.4	-7.12	0	10.06
30				122.26		395.57	-11.08	0	-20.77
40				121.59		424.58	-11.75	0	8.24
50				122.52		458.63	-10.82	0	42.29
60				117.34		402.33	-16	0	-14.01
70				119.26		452.2	-14.08	0	35.86
80				115.02		437.61	-18.32	0	21.27
90				118.44		465.66	-14.9	0	49.32
100				115.92		440.28	-17.42	0	23.94
110				118.3		435.7	-15.04	0	19.36
120				112.67		410.28	-20.67	0	-6.06
rat4 22.11.2020-ch-2 (CGS4)
time				MAP		HR	ΔMAP		ΔHR
0				99.44		464.92	0	0	0
10				99.45		441.07	0.01	0	-23.85
20				99.62		422.39	0.18	0	-42.53
30				96.98		473.61	-2.46	0	8.69
40				98.31		443.27	-1.13	0	-21.65
50				99.89		437.11	0.45	0	-27.81
60				93.82		457.73	-5.62	0	-7.19
70				97.55		469.22	-1.89		4.3
80				97.83		495.08	-1.61		30.16
90				98.5		507.71	-0.94		42.79
100				98.16		476.52	-1.28		11.6
110				96.82		513.77	-2.62		48.85
120				82.52		533.67	-16.92		68.75
rat5 22.11.2020-CH-3 (CGS 5)
time				MAP		HR	ΔMAP		ΔHR
0				129.7		398.35	0	0	0
10				122.94		408.16	-6.76	0	9.81
20				123.17		400.08	-6.53	0	1.73
30				127.38		436.11	-2.32	0	37.76
40				131.73		432.95	2.03	0	34.6
50				131.64		416.1	1.94		17.75
60				133.99		384.74	4.29		-13.61
70				133.2		405.31	3.5		6.96
80				127.97		414.76	-1.73		16.41
90				132.53		405.3	2.83		6.95
100				122.66		386.88	-7.04		-11.47
110				119.44		373.69	-10.26		-24.66
120				122		404.68	-7.7		6.33
rat6 22.11.2020 CH2 (CGS 6)
time				MAP		HR	ΔMAP		ΔHR
0				98.35		399.04	0	0	0
10				106.88		423.94	8.53	0	24.9
20				104.44		425.91	6.09	0	26.87
30				97.77		431.81	-0.58	0	32.77
40				97.2		427.38	-1.15	0	28.34
50				97.37		405.52	-0.98	0	6.48
60				96.58		396.96	-1.77	0	-2.08
70				95.24		385.99	-3.11		-13.05
80				94.48		403.44	-3.87		4.4
90				97.88		416.46	-0.47		17.42
100				98.04		401.19	-0.31		2.15
110				96		398.82	-2.35		-0.22
120				93.61		401.75	-4.74		2.71
rat7 9.12.2020-CH-1(CGS 7)
time				MAP		HR	ΔMAP		ΔHR
0				109.09		422.19	0	0	0
10				103.19		409.93	-5.9	0	-12.26
20				98.86		402	-10.23	0	-20.19
30				96.11		399.43	-12.98	0	-22.76
40				100.79		424.21	-8.3	0	2.02
50				101.33		415.77	-7.76	0	-6.42
60				100.49		421.6	-8.6	0	-0.59
70				100.03		406.21	-9.06	0	-15.98
80				97.93		393.82	-11.16	0	-28.37
90				96.83		398.7	-12.26	0	-23.49
100				94.91		380.47	-14.18	0	-41.72
110				97.78		412.53	-11.31	0	-9.66
120				96.36		404.35	-12.73	0	-17.84
time				MAP		HR	ΔMAP		ΔHR
0							0	0	0
10							0	0	0
20							0	0	0
30							0	0	0
40							0	0	0
50							0	0	0
60							0	0	0
70							0	0	0
80							0	0	0
90							0	0	0
100							0	0	0
110							0	0	0
120							0	0	0
time				MAP		HR	ΔMAP		ΔHR
0							0	0	0
10							0	0	0
20			.				0	0	0
30							0	0	0
40							0	0	0
50							0	0	0
60							0	0	0
70							0	0	0
80							0	0	0
90							0	0	0
100							0	0	0
110							0	0	0
120							0	0	0
time				MAP		HR	ΔMAP		ΔHR
0							0	0	0
10							0	0	0
20							0	0	0
30							0	0	0
40							0	0	0
50							0	0	0
60							0	0	0
70							0	0	0
80							0	0	0
90							0	0	0
100							0	0	0
110							0	0	0
120							0	0	0

## Sheet: Collective
ΔMAP
Time	CPA			CPA-NIC			DPCPX			DPCPX-NIC			CGS 2 µg/rat			CSC 40 µg/rat			CGS-NIC			CSC-NIC
	ΔMAP	SEM	SDEV	ΔMAP	SEM	SDEV	ΔMAP	SEM	SDEV	ΔMAP	SEM	SDEV	ΔMAP	SEM	SDEV	ΔMAP	SEM	SDEV	ΔMAP	SEM	SDEV	ΔMAP	SEM	SDEV
0	0	0	0	0	0	0	0	0	0	0	0	0	0	0	0	0	0	0	0	0	0	0	0	0
10	-13.6514	2.55366	8.07537	11.5233	2.80256	8.40769	-0.337143	2.10371	5.56588	1.9175	2.94543	7.79288	-2.33857	2.25851	5.97545	1.875	1.89673	5.36475	3.30571	1.82325	4.82386	3.255	1.45114	4.10445
20	-1.49	3.3604	10.6265	13.3083	2.66882	8.00646	-1.31857	2.165	5.72804	3.4325	2.68859	7.11335	-3.30714	2.48537	6.57568	2.15125	1.32279	3.74141	3.37	1.38228	3.65718	3.98625	0.911467	2.57802
30	4.65	3.30904	10.4641	12.0283	2.63234	7.89701	0.144286	1.92258	5.08666	3.7375	2.18519	5.78146	-5.65857	2.1647	5.72726	2.05625	1.56282	4.42032	5.00429	1.71215	4.52991	4.6075	1.28735	3.64117
40	3.28571	2.473	7.82032	13.7517	2.70178	8.10535	1.01714	1.4374	3.80302	4.45125	1.64494	4.35211	-5.47714	2.47231	6.54111	0.135	1.59213	4.50324	4.52286	2.02206	5.34986	5.71875	2.21139	6.25476
50	4.30286	2.59423	8.20368	14.2733	2.47356	7.42069	1.54714	1.2879	3.40747	5.785	1.45161	3.84059	-6.29	3.05291	8.07724	1.74625	1.78415	5.04634	5.4	2.04752	5.41723	5.67625	1.93673	5.47789
60	5.60286	2.28476	7.22505	16.67	1.49083	4.47248	2.80429	1.79401	4.74649	5.48457	0.71034	1.87938	-8.42429	3.58662	9.48931	2.69	2.07773	5.87672	4.65571	2.74826	7.27121	5.92625	2.0782	5.87803
70	5.99571	0.936789	2.96239	15.3683	2.04436	6.13307	1.78	1.63043	4.3137	5.49125	1.17521	3.10932	-9.14571	4.23393	11.2019	1.60625	1.77343	5.01601	4.46571	2.78955	7.38045	4.995	1.98137	5.60417
80	8.00286	1.56375	4.94502	16.4633	1.25684	3.77053	2.80143	1.93227	5.11229	7.41375	1.23736	3.27374	-10.2071	3.56499	9.43209	1.92625	1.27658	3.6107	2.22714	3.38163	8.94696	4.105	2.26595	6.40908
90	7.09714	1.54187	4.87581	16.565	1.77694	5.33083	3.31429	1.83334	4.85056	5.59625	1.71108	4.52708	-9.62857	4.35091	11.5114	2.0675	1.39068	3.93343	0.88	3.47839	9.20295	5.9475	2.03033	5.74264
100	8.25714	0.657165	2.07814	23.33	5.15825	15.4748	4.55571	2.95696	7.82337	6.02375	2.22393	5.88396	-11.5714	3.84735	10.1791	1.15125	1.44053	4.07444	0.362857	3.17855	8.40965	5.09375	2.05567	5.8143
110	7.73429	0.903546	2.85726	22.7967	4.95293	14.8588	3.73714	3.06029	8.09678	4.8075	2.22911	5.89768	-11.9014	3.78473	10.0135	1.39375	1.5212	4.30261	-0.734286	3.00059	7.93881	3.745	1.88759	5.33891
120	9.33857	1.10386	3.4907	18.7583	3.3667	10.1001	3.48857	3.10577	8.21708	4.65125	2.09681	5.54764	-14.8986	3.32433	8.79534	0.1425	1.54929	4.38205	0.198571	3.18851	8.43601	4.88875	2.24266	6.34319
ΔHR
Time		CPA		CPA-NIC			DPCPX			DPCPX-NIC			CGS 2 µg/rat			CSC 40 µg/rat			CGS 2 µg/rat			CSC 40 µg/rat
	ΔHR	SEM	SDEV	ΔHR	SEM	SDEV	ΔHR	SEM	SDEV	ΔHR	SEM	SDEV	ΔHR	SEM	SDEV	ΔHR	SEM	SDEV	ΔHR	SEM	SDEV	ΔHR	SEM	SDEV
0	0	0	0	0	0	0	0	0	0	0	0	0	0	0	0	0	0	0	0	0	0	0	0	0
10	-133.66	22.147	62.6413	-86.7009	15.0113	45.0339	-18.4569	14.1154	37.3457	-30.1165	10.9248	28.9043	-0.04	7.99428	21.1509	-2.52	7.40646	20.9486	-31.4486	11.1287	29.4438	-29.5788	12.5712	35.5568
20	-105.377	14.1248	39.9509	-76.6332	15.7481	47.2443	-19.4903	14.3628	38.0003	-1.25111	11.0207	29.158	-3.24143	8.49489	22.4754	-2.625	4.8766	13.7931	-11.11	10.5742	27.9767	-18.3138	9.34339	26.4271
30	-93.4674	13.2311	37.4231	-58.5519	6.90696	20.7209	-19.899	11.9102	31.5115	-4.93667	12.6865	33.5652	4.62714	8.97676	23.7503	-6.46125	8.1489	23.0486	-5.08714	10.2977	27.2452	-12.685	9.95736	28.1637
40	-60.2523	14.8455	41.9895	-52.7516	9.2906	27.8718	-11.8589	12.108	32.0347	-4.69971	10.8845	28.7978	1.57429	9.02513	23.8782	-3.53125	9.73063	27.5224	-2.01286	11.9001	31.4848	-6.35375	10.8268	30.6228
50	-70.2674	7.24328	20.4871	-43.7855	9.99139	29.9742	-7.11697	7.50084	19.8454	-2.02991	7.9993	21.1642	-3.54857	10.3557	27.3987	-5.9025	11.3145	32.0022	8.73	16.3982	43.3855	-3.8825	9.92827	28.0814
60	-46.0579	11.1619	31.5707	-37.93	7.84897	23.5469	-9.63327	7.12393	18.8482	-7.75134	8.06046	21.326	-7.47286	5.31431	14.0603	-7.955	7.56264	21.3904	2.19429	14.4634	38.2667	-0.11375	10.0416	28.402
70	-39.5483	10.7236	30.3308	-26.2959	11.6478	34.9435	-4.13871	7.76686	20.5492	-8.28831	6.92328	18.3173	0.74	6.65669	17.612	-7.65	9.61588	27.1978	5.59571	15.4846	40.9683	-1.85625	7.38688	20.8932
80	-35.4262	5.52922	15.639	-31.7224	11.5434	34.6302	-1.10819	7.99598	21.1554	-8.41045	10.9022	28.8444	4.37571	7.60347	20.1169	-10.75	6.45261	18.2507	8.02429	14.822	39.2152	0.50625	6.97178	19.7192
90	-10.3199	10.9114	30.862	-18.8207	9.20676	27.6203	1.61133	9.37605	24.8067	0.0900125	6.15836	16.2935	6.35857	12.3733	32.7366	-10.6662	7.89793	22.3387	-2.22571	13.3059	35.2042	7.27375	10.3472	29.2662
100	-9.22529	9.63277	27.2456	-12.0343	20.7516	62.2548	1.165	8.29374	21.9432	17.148	8.48508	22.4494	-12.99	10.5726	27.9726	-13.41	13.6958	38.7376	1.34857	17.4131	46.0708	6.39875	7.55572	21.3708
110	-10.4358	6.00513	16.9851	-2.53693	14.9145	44.7435	6.18847	6.91307	18.2903	4.03078	4.5729	12.0988	1.16	10.2176	27.0332	-13.7325	10.9437	30.9536	7.80429	18.7288	49.5518	2.0025	10.4568	29.5762
120	-11.1434	15.6068	44.1427	-2.88019	10.449	31.3469	2.74817	10.8405	28.6812	0.394513	8.20968	21.7208	3.52571	11.7922	31.1993	-7.88875	12.2596	34.6755	3.21429	13.4696	35.6372	0.57875	13.3885	37.8685

## Sheet: AUC
AUC(net area)	MAP
	rat1	rat2	rat3	rat4	rat5	rat6	rat7	rat8	MEAN	STDEV	SEM
CPA 4 µg	-43.3	564.8	347.1	1630	224.8	-6.7	395.5		444.6	565.916	213.896
CPA-NIC	2148	2998				1231	1631	2140	2029.6	663.447	234.564
DPCPX 6 µg	-600.4	501.4	972.6	323.3	584.3	-299.9	43.15		217.779	542.152	204.914
DPCPX-NIC	704.7	51.35	739.6	1020	451	852.7	-3.5	701.6	564.681	370.035	130.827
CGS 2 µg									#DIV/0!	#DIV/0!	#DIV/0!
CSC 40 µg									#DIV/0!	#DIV/0!	#DIV/0!
CGS-NIC									#DIV/0!	#DIV/0!	#DIV/0!
CSC-NIC									#DIV/0!	#DIV/0!	#DIV/0!
AUC(net area)	HR
	rat1	rat2	rat3	rat4	rat5	rat6	rat7	rat8	MEAN	STDEV	SEM
CPA 4 µg	-8082	-6009	-6112	-7404	-5617	-8673	-1659		-6222.29	2313.32	874.351
CPA-NIC	-4196	-3071	-7014	-5285	-6325	-1616	-2402	-6059	-4496	1983.9	701.413
DPCPX 6 µg	-870.1	-1028	-1848	-1183	2969	-3132	-600.2		-813.186	1870.12	706.84
DPCPX-NIC	1864	-1503	18.98	2393	6.574	-2836	-2225	-1401	-460.306	1879.27	664.423
CGS 2 µg									#DIV/0!	#DIV/0!	#DIV/0!
CSC 40 µg									#DIV/0!	#DIV/0!	#DIV/0!
CGS-NIC									#DIV/0!	#DIV/0!	#DIV/0!
CSC-NIC									#DIV/0!	#DIV/0!	#DIV/0!

## Sheet: DPCPX-NIC
DPCPX-NIC
rat1 21.2.2021 - CH-1 (DPCPX-NIC- 1)
time				MAP		HR	ΔMAP		ΔHR
0				83.7		333.068	0		0
10				91.01		307.402	7.31		-25.6664
20				94.92		377.954	11.22		44.8856
30				95.24		396.365	11.54		63.2962
40				93.82		386.622	10.12		53.5533
50				90.72		364.782	7.02		31.7135
60				90.73		339.959	7.03		6.8907
70				85.9		320.33	2.2		-12.7381
80				86.16		324.044	2.46		-9.0246
90				87.63		345.56	3.93		12.4918
100				87.54		334.796	3.84		1.7275
110				87.39		343.154	3.69		10.086
120				83.92		351.376	0.22		18.3078
rat2 21.2.2021 - CH-2 (DPCPX-NIC-2)
time				MAP		HR	ΔMAP		ΔHR
0				101.01		369.836	0		0
10				101.21		318.033	0.2		-51.8023
20				103.06		380.445	2.05		10.6091
30				102.84		358.836	1.83		-10.9996
40				102.4		366.971	1.39		-2.8647
50				99.45		362.705	-1.56		-7.1305
60				103.04		352.785	2.03		-17.0503
70				103.38		346.079	2.37		-23.7565
80				105.25		351.637	4.24		-18.1992
90				99.11		359.63	-1.9		-10.2057
100				97.85		352.97	-3.16		-16.8657
110				99.22		374.675	-1.79		4.8392
120				99.88		358.554	-1.13		-11.2818
rat3 21.2.2021 - CH-3 (DPCPX-NIC- 3)
time				MAP		HR	ΔMAP		ΔHR
0				112.09		386.041	0		0
10				113.81		340.337	1.72		-45.7043
20				118.46		381.229	6.37		-4.8122
30				116.43		354.313	4.34		-31.7284
40				118.11		375.691	6.02		-10.3503
50				119.17		378.186	7.08		-7.8555
60				119.51		374.83	7.42		-11.2113
70				119.8		398.47	7.71		12.4284
80				122.74		427.374	10.65		41.3325
90				121.05		396.578	8.96		10.5363
100				120.47		436.512	8.38		50.4705
110				114.43		383.504	2.34		-2.537
120				118.03		387.142	5.94		1.1002
rat4 25.2.2021-ch-1 (DPCPX-NIC 4)
time				MAP		HR	ΔMAP		ΔHR
0		456.58	98.51	85		391.94	0		0
10				101.93		428.993	16.93		37.0528
20				96.88		398.632	11.88		6.692
30				94.28		396.993	9.28		5.0527
40				93.51		406.992	8.51		15.0522
50				96.49		420.267	11.49		28.327
60				90.1666		424.131	5.1666		32.1908
70				91.03		415.283	6.03		23.3434
80				93.81		415.605	8.81		23.6652
90				92.95		413.237	7.95		21.2974
100				91.46		410.718	6.46		18.7776
110				92.15		408.545	7.15		16.6049
120				89.75		414.333	4.75		22.3932
rat5 25.2.2021-ch-2 (DPCPX-NIC 5)
time				MAP		HR	ΔMAP		ΔHR
0				81.92		440.175	0		0
10				81.85		395.114	-0.07		-45.0618
20				85.46		441.057	3.54		0.8817
30				85.66		453.405	3.74		13.2293
40				87.15		432.168	5.23		-8.0076
50				86.04		433.503	4.12		-6.6726
60				88.41		437.435	6.49		-2.7406
70				83.93		430.584	2.01		-9.5917
80				87.5		438.872	5.58		-1.3033
90				86.18		450.438	4.26		10.2626
100				86.64		462.677	4.72		22.5014
110				85.41		458.478	3.49		18.3027
120				85.83		457.89	3.91		17.7145
rat6 25.2.2021-ch-3 (DPCPX-NIC 6)
time				MAP		HR	ΔMAP		ΔHR
0				89.9		408.891	0		0
10				91.42		384.959	1.52		-23.9328
20				94.43		388.405	4.53		-20.4863
30				96.53		365.717	6.63		-43.1742
40				96.48		389.911	6.58		-18.9803
50				97.37		387.384	7.47		-21.5079
60				95.71		369.98	5.81		-38.9118
70				96.35		379.693	6.45		-29.1988
80				95.93		366.345	6.03		-42.546
90				99.57		381.647	9.67		-27.2445
100				102.89		405.813	12.99		-3.0787
110				101.7		415.199	11.8		6.3078
120				101.47		367.157	11.57		-41.7344
rat7 7.3.2021-CH-2(DPCPX-NIC 7)
time				MAP		HR	ΔMAP		ΔHR
0				105.32		349.138	0		0
10				95.07		303.532	-10.25		-45.6056
20				95.38		292.031	-9.94		-57.1066
30				98.55		320.058	-6.77		-29.0794
40				102.63		325.348	-2.69		-23.7903
50				112.59		322.775	7.27		-26.3633
60				111.85		324.705	6.53		-24.433
70				111.69		326.557	6.37		-22.581
80				115.79		315.09	10.47		-34.0482
90				106.32		345.992	1		-3.1462
100				105.98		389.665	0.66		40.5268
110				103.02		346.959	-2.3		-2.1791
120				103.92		359.246	-1.4		10.1078
rat8 7.3.2021-CH-3(DPCPX-NIC 8)
time				MAP		HR	ΔMAP		ΔHR
0				115.89		387.2	0	0	0
10				113.87		346.988	-2.02	0	-40.2115
20				113.7		396.528	-2.19	0	9.3278
30				115.2		381.11	-0.69	0	-6.09
40				116.34		344.99	0.45	0	-42.21
50				119.28		380.45	3.39	0	-6.75
60				119.29		380.455	3.4	0	-6.7452
70				126.68		382.988	10.79	0	-4.2122
80				126.96		360.04	11.07	0	-27.16
90				126.79		373.928	10.9	0	-13.2716
100				130.19		410.324	14.3	0	23.1242
110				129.97		368.022	14.08	0	-19.1783
120				129.24		373.749	13.35	0	-13.4512
time				MAP		HR	ΔMAP		ΔHR
0							0	0	0
10							0	0	0
20			.				0	0	0
30							0	0	0
40							0	0	0
50							0	0	0
60							0	0	0
70							0	0	0
80							0	0	0
90							0	0	0
100							0	0	0
110							0	0	0
120							0	0	0
time				MAP		HR	ΔMAP		ΔHR
0							0	0	0
10							0	0	0
20							0	0	0
30							0	0	0
40							0	0	0
50							0	0	0
60							0	0	0
70							0	0	0
80							0	0	0
90							0	0	0
100							0	0	0
110							0	0	0
120							0	0	0

## Sheet: DPCPX
DPCPX
rat1 7.3.2021 - CH-1 (DPCPX 1)
time				MAP		HR	ΔMAP		ΔHR
0				106.08		390.173	0	0	0
10				96.34		309.731	-9.74	0	-80.4414
20				94.34		304.311	-11.74	0	-85.8612
30				97.19		326.778	-8.89	0	-63.3947
40				100.93		383.034	-5.15	0	-7.139
50				103.08		395.179	-3	0	5.0063
60				102.53		397.54	-3.55	0	7.3675
70				101.73		399.023	-4.35	0	8.8503
80				101.29		430.534	-4.79	0	40.3614
90				105.54		421.367	-0.54	0	31.1942
100				103.21		404.053	-2.87	0	13.8805
110				102.06		418.621	-4.02	0	28.4487
120				103.29		419.604	-2.79	0	29.4313
rat2 11.3.2021- CH-1 (DPCPX 2)
time				MAP		HR	ΔMAP		ΔHR
0				96.01		398.791	0	0	0
10				99.53		409.545	3.52	0	10.7541
20				97.66		371.05	1.65	0	-27.7416
30				99.54		379.229	3.53	0	-19.5619
40				97.7		356.762	1.69	0	-42.0297
50				100.87		364.1	4.86	0	-34.6912
60				104.06		378.668	8.05	0	-20.123
70				99.8		375.762	3.79	0	-23.0296
80				103.04		396.418	7.03	0	-2.3727
90				101.33		408.959	5.32	0	10.1682
100				102.22		423.736	6.21	0	24.9445
110				99.21		408.012	3.2	0	9.221
120				98.58		422.213	2.57	0	23.4221
rat3 11.3.2021- CH-2 (DPCPX 3)
time				MAP		HR	ΔMAP		ΔHR
0				94.36		356.94	0	0	0
10				99.06		354.629	4.7	0	-2.3108
20				95.09		346.496	0.73	0	-10.4444
30				94.61		325.083	0.25	0	-31.8573
40				96.84		340.677	2.48	0	-16.2632
50				96.83		356.103	2.47	0	-0.8368
60				102.47		347.354	8.11	0	-9.5864
70				102.22		349.78	7.86	0	-7.1599
80				103.76		342.948	9.4	0	-13.9923
90				105.32		333.918	10.96	0	-23.0225
100				114.01		320.044	19.65	0	-36.8958
110				114.72		329.817	20.36	0	-27.1233
120				114.94		346.235	20.58	0	-10.7048
rat4 14.3.2021-ch-1 (DPCPX 4)
time				MAP		HR	ΔMAP		ΔHR
0				105.14		377.39	0	0	0
10				102.2		365.762	-2.94	0	-11.6281
20				107.89		350.081	2.75	0	-27.3087
30				107.07		343.408	1.93	0	-33.9817
40				107.74		349.733	2.6	0	-27.6569
50				109.85		370.914	4.71	0	-6.4762
60				109.27		361.255	4.13	0	-16.1346
70				107.9		363.553	2.76		-13.8366
80				110.63		364.203	5.49		-13.1869
90				109.53		372.294	4.39		-5.0961
100				108.95		389.43	3.81		12.0397
110				108.15		397.532	3.01		20.1424
120				104.37		386.959	-0.77		9.5693
rat5 14.3.2021-ch-2 (DPCPX 5)
time				MAP		HR	ΔMAP		ΔHR
0				95.99		372.832	0	0	0
10				101.8		404.114	5.81	0	31.2817
20				101.23		397.275	5.24	0	24.4425
30				103		411.758	7.01	0	38.9259
40				103.08		426.844	7.09	0	54.0119
50				98.66		398.02	2.67		25.1879
60				101.21		396.037	5.22		23.2044
70				100.53		409.167	4.54		36.3345
80				99.22		386.198	3.23		13.3658
90				101.14		406.468	5.15		33.6351
100				101.24		384.298	5.25		11.4651
110				100.72		370.806	4.73		-2.0268
120				100.96		386.4	4.97		13.5671
rat6 14.3.2021-ch-3 (DPCPX 6)
time				MAP		HR	ΔMAP		ΔHR
0				106.5		435.25	0	0	0
10				106.65		389.968	0.15	0	-45.2823
20				101.56		401.474	-4.94	0	-33.7756
30				106.96		410.283	0.46	0	-24.9667
40				105.39		398.922	-1.11	0	-36.3282
50				103.06		409.551	-3.44	0	-25.6991
60				105.45		403.217	-1.05	0	-32.0327
70				103.4		416.443	-3.1		-18.8073
80				103.87		418.557	-2.63		-16.6927
90				102.19		404.941	-4.31		-30.3087
100				102.09		414.432	-4.41		-20.8181
110				102.93		434.578	-3.57		-0.6718
120				102.75		379.643	-3.75		-55.6069
rat7 18.3.2021-CH-3 (DPCPX 7)
time				MAP		HR	ΔMAP		ΔHR
0				93.29		375.291	0	0	0
10				89.43		343.719	-3.86	0	-31.5717
20				90.37		399.548	-2.92	0	24.2572
30				90.01		370.834	-3.28	0	-4.4564
40				92.81		367.683	-0.48	0	-7.6074
50				95.85		362.981	2.56	0	-12.3097
60				92.01		355.163	-1.28	0	-20.1281
70				94.25		363.969	0.96	0	-11.3224
80				95.17		360.051	1.88	0	-15.2399
90				95.52		370	2.23	0	-5.2909
100				97.54		378.83	4.25	0	3.5391
110				95.74		390.62	2.45	0	15.3291
120				96.9		384.85	3.61	0	9.5591
time				MAP		HR	ΔMAP		ΔHR
0							0	0	0
10							0	0	0
20							0	0	0
30							0	0	0
40							0	0	0
50							0	0	0
60							0	0	0
70							0	0	0
80							0	0	0
90							0	0	0
100							0	0	0
110							0	0	0
120							0	0	0
time				MAP		HR	ΔMAP		ΔHR
0							0	0	0
10							0	0	0
20			.				0	0	0
30							0	0	0
40							0	0	0
50							0	0	0
60							0	0	0
70							0	0	0
80							0	0	0
90							0	0	0
100							0	0	0
110							0	0	0
120							0	0	0
time				MAP		HR	ΔMAP		ΔHR
0							0	0	0
10							0	0	0
20							0	0	0
30							0	0	0
40							0	0	0
50							0	0	0
60							0	0	0
70							0	0	0
80							0	0	0
90							0	0	0
100							0	0	0
110							0	0	0
120							0	0	0

## Sheet: CPA-NIC
CPA-NIC
rat1 28.4.2021 - CH-1 (CPA-NIC 1)
time				MAP		HR	ΔMAP		ΔHR
0				102.78		358.9	0	0	0
10				118.07		211.61	15.29	0	-147.29
20				119.51		223.487	16.73	0	-135.413
30				120.26		336.974	17.48	0	-21.9262
40				119.88		279.898	17.1	0	-79.0023
50				119.05		292.374	16.27	0	-66.5262
60				123.79		311.58	21.01	0	-47.3199
70				123.73		356.66	20.95	0	-2.2401
80				120.76		337.212	17.98	0	-21.6882
90				123.95		390.86	21.17	0	31.9597
100				123.85		399.524	21.07	0	40.6244
110				122.58		375.468	19.8	0	16.5679
120				122.76		384.274	19.98	0	25.3738
rat2 28.4.2021 - CH-2 (CPA-NIC 2)
time				MAP		HR	ΔMAP		ΔHR
0				86.66		327.7	0	0	0
10				99.26		308.81	12.6	0	-18.8899
20				101.27		300.246	14.61	0	-27.4537
30				101.95		278.76	15.29	0	-48.9398
40				106.33		274.373	19.67	0	-53.3275
50				108.15		288.139	21.49	0	-39.5606
60				106.08		297.716	19.42	0	-29.9845
70				111.01		366.176	24.35	0	38.4756
80				109.64		300.367	22.98	0	-27.3327
90				110.44		291.73	23.78	0	-35.9704
100				140.4		297.22	53.74	0	-30.48
110				139.44		307.63	52.78	0	-20.07
120				124.86		300.65	38.2	0	-27.05
rat3 28.4.2021 - CH-3 (CPA-NIC 3)
time				MAP		HR	ΔMAP		ΔHR
0				84.86		374.85		0	0
10				77.09		277.6		0	-97.25
20				81.72		298.73		0	-76.12
30				86.54		310.228		0	-64.6217
40				88.63		311.531		0	-63.3193
50				90.44		312.674		0	-62.1757
60				98.74		328.087	13.88	0	-46.7634
70				95.61		312.039	10.75	0	-62.8106
80				96.57		326.389	11.71	0	-48.4614
90				99.07		332.321	14.21	0	-42.5288
100				104.71		296.686	19.85	0	-78.1638
110				103.85		332.646	18.99	0	-42.2037
120				101.7		340.86	16.84	0	-33.99
rat4 20.5.2021-ch-1 (CPA-NIC 4)
time				MAP		HR	ΔMAP		ΔHR
0				93.85		340.09	0	0	0
10				91.83		305.135	-2.02	0	-34.9547
20				87.1		296.507	-6.75	0	-43.5826
30				91.01		292.713	-2.84	0	-47.3766
40				96.75		276.74	2.9	0	-63.3503
50				92.62		280.144	-1.23	0	-59.946
60				92.29		290.229	-1.56	0	-49.8609
70				92.34		290.556	-1.51		-49.534
80				93.4		289.664	-0.45		-50.4256
90				101.03		312.93	7.18		-27.16
100				93.68		287.691	-0.17		-52.3988
110				95.05		303.178	1.2		-36.9115
120				99.55		314.146	5.7		-25.9438
rat5 20.5.2021-ch-2 (CPA-NIC 5)
time				MAP		HR	ΔMAP		ΔHR
0				77.92		395.02	0	0	0
10				73.82		321.56	-4.1	0	-73.46
20				75.15		332.02	-2.77	0	-63
30				74.04		319.97	-3.88	0	-75.05
40				73.27		394.71	-4.65	0	-0.31
50				76.26		333.4	-1.66	0	-61.6196
60				73.6		314.933	-4.32	0	-80.0866
70				78.86		327.46	0.94	0	-67.5604
80				75.25		339.342	-2.67	0	-55.678
90				77.52		346.505	-0.4	0	-48.5147
100				84.07		348.501	6.15	0	-46.5191
110				76.76		352.074	-1.16	0	-42.9459
120				79.71		359.53	1.79	0	-35.49
rat6 20.5.2021-ch-3 (CPA-NIC 6)
time				MAP		HR	ΔMAP		ΔHR
0				78.49		382.12	0	0	0
10				83.79		281.54	5.3	0	-100.58
20				86.43		365.86	7.94	0	-16.26
30				82.7		323.18	4.21	0	-58.94
40				86.93		339.87	8.44	0	-42.25
50				92.54		399.25	14.05	0	17.13
60				89.83		354.1	11.34	0	-28.02
70				86.79		366.67	8.3	0	-15.45
80				94.16		415.72	15.67	0	33.6
90				90.22		373.78	11.73	0	-8.34
100				92.14		399.52	13.65	0	17.4
110				93.48		409.37	14.99	0	27.25
120				93.52		403.48	15.03	0	21.36
rat7 23.5.2021-CH-1(CPA-NIC7)
time				MAP		HR	ΔMAP		ΔHR
0				102.29		322.36	0	0	0
10				113.81		240.305	11.52	0	-82.0553
20			.	121.19		200.481	18.9	0	-121.879
30				118.53		263.071	16.24	0	-59.2889
40				118.03		289.993	15.74	0	-32.3675
50				118.33		306.764	16.04	0	-15.5961
60				115.18		302.955	12.89	0	-19.4051
70				115.58		303.008	13.29	0	-19.3518
80				117.48		244.43	15.19	0	-77.9304
90				112.72		293.796	10.43	0	-28.5637
100				113.16		429.516	10.87	0	107.156
110				118.48		409.401	16.19	0	87.0408
120				113.9		366.548	11.61	0	44.1885
rat8 23.5.2021-CH-1(CPA-NIC8)
time				MAP		HR	ΔMAP		ΔHR
0				95.58		390.47	0	0	0
10				120.01		251.343	24.43	0	-139.127
20				117.25		261.112	21.67	0	-129.358
30				114.53		298.198	18.95	0	-92.2719
40				117.14		302.384	21.56	0	-88.0858
50				113.37		328.48	17.79	0	-61.99
60				117.06		388.47	21.48	0	-2
70				110.15		358.574	14.57	0	-31.8957
80				110.83		384.607	15.25	0	-5.8626
90				113.65		399.022	18.07	0	8.5522
100				116.38		336.577	20.8	0	-53.8928
110				109.61		381.447	14.03	0	-9.023
120				106.47		398.98	10.89	0	8.51

## Sheet: CPA
CPA																																clp-3p-sal
rat1 15.4.2021 - CH-1 CPA-1)
time				MAP		HR	ΔMAP	ΔHR
0				105.83		361.37	0	0
10				85.84		187.206	-19.99	-174.164
20				90.58		209.136	-15.25	-152.234
30				103.61		235.676	-2.22	-125.694
40				99.86		262.7	-5.97	-98.6702
50				104.47		277.996	-1.36	-83.374
60				108.85		294.432	3.02	-66.9377
70				110.52		324.012	4.69	-37.358
80				110.56		325.749	4.73	-35.6209
90				111.85		338.613	6.02	-22.7575
100				113.92		345.551	8.09	-15.8186
110				113.76		350.386	7.93	-10.984
120				117.79		392.229	11.96	30.859
rat2 15.4.2021 - CH-2 CPA-2)
time				MAP		HR	ΔMAP	ΔHR
0				78.63		418.49	0	0
10				67.36		256.33	-11.27	-162.16
20				82.2		286.37	3.57	-132.12
30				86.76		302.18	8.13	-116.31
40				83.56		428.358	4.93	9.8678
50				86.54		343.275	7.91	-75.2153
60				84.3		400.59	5.67	-17.9
70				86.98		381.4	8.35	-37.0898
80				86.17		366.52	7.54	-51.97
90				84.19		406.227	5.56	-12.2633
100				87.03		411.357	8.4	-7.1327
110				83.81		431.51	5.18	13.0201
120				83.64		432.026	5.01	13.536
rat3 15.4.2021 - CH-3 CPA-3)
time				MAP		HR	ΔMAP	ΔHR
0				90.04		432.27	0	0
10				74.6		201.19	-15.44	-231.08
20				89.97		329.738	-0.07	-102.532
30				92.07		364.011	2.03	-68.2587
40				92.5		395.779	2.46	-36.4911
50				90.97		383.451	0.93	-48.8191
60				96.11		413.631	6.07	-18.6387
70				96.12		432.504	6.08	0.2341
80				98.8		402.784	8.76	-29.4857
90				95		410.019	4.96	-22.2512
100				96.8		415.059	6.76	-17.2114
110				96.96		409.23	6.92	-23.04
120				100.54		404.97	10.5	-27.3
rat4 22.4.2021-ch-1 (CPA-4)
time				MAP		HR	ΔMAP	ΔHR
0				94.58		340.68	0	0
10				89.64		287.99	-4.94	-52.69
20				109.55		284.88	14.97	-55.8
30				120.65		253.808	26.07	-86.8725
40				113.53		261.169	18.95	-79.5108
50				113.63		252.344	19.05	-88.3356
60				111.99		243.96	17.41	-96.72
70				104.49		251.49	9.91	-89.19
80				112.29		295.288	17.71	-45.3916
90				111.53		310.149	16.95	-30.5305
100				105.09		300.685	10.51	-39.9945
110				106.09		309.912	11.51	-30.7677
120				104.35		251.493	9.77	-89.187
rat5 22.4.2021=CH-2(CPA-5)
time				MAP		HR	ΔMAP	ΔHR
0				81.95		374.99	0	0
10				77.73		296.2	-4.22	-78.79
20				87.76		301.46	5.81	-73.53
30				86.6		299.393	4.65	-75.5974
40				85.01		311.549	3.06	-63.4413
50				80.07		307.865	-1.88	-67.1255
60				80.81		329.087	-1.14	-45.9035
70				83.38		331.165	1.43	-43.8246
80				83.72		333.305	1.77	-41.6848
90				84.74		364.189	2.79	-10.8012
100				86.51		352.307	4.56	-22.6835
110				85.46		350.93	3.51	-24.06
120				86.22		346.49	4.27	-28.5
rat6 22.4.2021-ch-3 (CPA-6)
time				MAP		HR	ΔMAP	ΔHR
0				92.51		349.73	0	0
10				79.75		203.385	-12.76	-146.345
20				82.25		199.468	-10.26	-150.262
30				86.88		204.971	-5.63	-144.759
40				90.3		236.26	-2.21	-113.47
50				88.66		258.218	-3.85	-91.5122
60				88.96		286.004	-3.55	-63.7257
70				96.13		288.48	3.62	-61.2501
80				99.26		309.72	6.75	-40.0102
90				96.16		318.75	3.65	-30.98
100				102.74		340.523	10.23	-9.207
110				100.81		342.668	8.3	-7.0615
120				102.59		332.23	10.08	-17.5
rat7 23.5.2021-CH-3 CPA-7)
time				MAP		HR	ΔMAP	ΔHR
0				102.06		335.08	0	0
10				75.12		244.69	-26.94	-90.39
20				92.86		263.92	-9.2	-71.16
30				101.58		298.3	-0.48	-36.78
40				103.84		295.03	1.78	-40.05
50				111.38		297.59	9.32	-37.49
60				113.8		322.5	11.74	-12.58
70				109.95		326.72	7.89	-8.36
80				110.82		331.26	8.76	-3.82
90				111.81		392.424	9.75	57.3441
100				111.31		382.551	9.25	47.4707
110				112.85		344.923	10.79	9.8428
120				115.84		375.168	13.78	40.0883
rat8 16.4.2020-CH-1(sham-8)
time				MAP		HR	ΔMAP	ΔHR
0							0	0
10							0	0
20							0	0
30							0	0
40							0	0
50							0	0
60							0	0
70							0	0
80							0	0
90							0	0
100							0	0
110							0	0
120							0	0
rat9 16.4.2020-CH-3(sham-9)
time				MAP		HR	ΔMAP	ΔHR
0							0	0
10							0	0
20							0	0
30							0	0
40							0	0
50							0	0
60							0	0
70							0	0
80							0	0
90							0	0
100							0	0
110							0	0
120							0	0
rat10 16.4.2020-CH-1(sham-10)
time				MAP		HR	ΔMAP	ΔHR
0							0	0
10							0	0
20							0	0
30							0	0
40							0	0
50							0	0
60							0	0
70							0	0
80							0	0
90							0	0
100							0	0
110							0	0
120							0	0

[truncated: 3 more sheets: Delta, Individual, Baseline]
