# Supplementary material for: Adenosine A1 receptors of the medullary solitary tract arbitrate the nicotine counteraction of neuroinflammation and cardiovascular dysfunction in septic rats
Source: Sci Rep. 2023 Oct 19;13:17818. doi: 10.1038/s41598-023-44601-w (PMC10587061; doi:10.1038/s41598-023-44601-w)
Supplement: Supplementary file 4 — Supplementary Information 4. [file 41598_2023_44601_MOESM4_ESM.xlsx]

## Sheet: AUC
	HRV Parameters												LV function paramers
	SDNN													Cycle duration
AUC	rat1	rat2	rat3	rat4	rat5	rat6	rat7	rat8	MEAN	STDEV	SEM		AUC	rat1	rat2	rat3	rat4	rat5	rat6	rat7	rat8	MEAN	STDEV	SEM
CPA 4 µg	176.8	-162.8	331.7	465.9	479.2	160.7			241.917	240.485	90.8947		CPA 4 µg	5.6	2.45	2.5	5.3	2.95	6.3	3.05		4.02143	1.64288	0.620949
CPA-NIC	298.3	616.4	446	368.1	469.6	516.3	348.2	893.2	494.512	190.167	67.2341		CPA-NIC	2.8	3.45	3.4	3.2	-1.6	1.35	0.3	3.9	2.1	1.92521	0.680664
DPCPX 6 µg	-168.8	-118.5	79.14	14.49	100.3	5.431	-10.18		-14.017	98.1722	37.1056		DPCPX 6 µg	0.55	0.75	0.95	1.2	-0.95	1.1	0.2		0.542857	0.741299	0.280185
DPCPX-NIC	192.9	156.3	-25.63	54.25	51.42	143.2	81.25	135.5	98.6488	71.2135	25.1778		DPCPX-NIC	-0.85	0.8	-0.2	1.55	-0.05	1.55	3.25	0.65	0.8375	1.2864	0.454811
CGS 2 µg									#DIV/0!	#DIV/0!	#DIV/0!
CSC 40 µg									#DIV/0!	#DIV/0!	#DIV/0!
CGS-NIC									#DIV/0!	#DIV/0!	#DIV/0!
CSC-NIC									#DIV/0!	#DIV/0!	#DIV/0!
	RMSSD													max dp/dt
AUC	rat1	rat2	rat3	rat4	rat5	rat6	rat7	rat8	MEAN	STDEV	SEM		AUC	rat1	rat2	rat3	rat4	rat5	rat6	rat7	rat8	MEAN	STDEV	SEM
CPA 4 µg	133.1		345.8	670.9	657.5	-15.1			358.44	307.221	116.118		CPA 4 µg	30092	1164		12368	50037	41965	4407		23338.8	20375.6	7701.26
CPA-NIC	301.1	879.3	287.8	222.8	357	296.2	249.2	1032	453.175	315.247	111.457		CPA-NIC	86427	9784	6080	-4757	58268	15613	51573		31855.4	33715.2	11920.1
DPCPX 6 µg	-120.3	-190.5	252.2	50.83	131.1	-138.8	-0.7612		-2.31874	159.878	60.4283		DPCPX 6 µg	31765	-37813	-21917	29444	34915	-16065	-24722		-627.571	31282.9	11823.8
DPCPX-NIC	25.87	104	-263	43.45	-37.2	103.2	52.38	59.7	11.05	119.467	42.2381		DPCPX-NIC	-14571	24857	46711		67988	8071	55534	113103	43099	41978.7	14841.7
CGS 2 µg									#DIV/0!	#DIV/0!	#DIV/0!
CSC 40 µg									#DIV/0!	#DIV/0!	#DIV/0!
CGS-NIC									#DIV/0!	#DIV/0!	#DIV/0!
CSC-NIC									#DIV/0!	#DIV/0!	#DIV/0!
	Range													min dp/dt
AUC	rat1	rat2	rat3	rat4	rat5	rat6	rat7	rat8	MEAN	STDEV	SEM		AUC	rat1	rat2	rat3	rat4	rat5	rat6	rat7	rat8	MEAN	STDEV	SEM
CPA 4 µg	1060	-11973	3380	2748	-1081	1083	9770		712.429	6553.54	2477.01		CPA 4 µg	13036	9507	15626	6717	5483	5710	13880		9994.14	4198.25	1586.79
CPA-NIC	3142	7000	1937	4012	1979	4477	2493	10385	4428.12	2924.7	1034.04		CPA-NIC	-3596	10618	11115	8699	-4234	5768	-855.9	14321	5229.39	7202.55	2546.49
DPCPX 6 µg	-1472	-1055	-648.3	508.7	791	184.3	-78.13		-252.776	834.402	315.374		DPCPX 6 µg	-1446	14648	8752	-28.98	-1470	9832	2575		4694.57	6382.79	2412.47
DPCPX-NIC	1338	963.8	391.3	33.26	204.2	1123	846	1381	785.07	516.638	182.659		DPCPX-NIC	9571	3901	-3487	10026	-7170	9392	3396	7973	4200.25	6470.65	2287.72
	average HR													IRP
AUC	rat1	rat2	rat3	rat4	rat5	rat6	rat7	rat8	MEAN	STDEV	SEM		AUC	rat1	rat2	rat3	rat4	rat5	rat6	rat7	rat8	MEAN	STDEV	SEM
CPA 4 µg	-7807	-2888	-5691	-7561	-8765	-9562	-4034		-6615.43	2484.25	938.958		CPA 4 µg	-8989	-1096	25790	-4778	-25495	-12241	11391		-2202.57	16661.3	6297.37
CPA-NIC	-6927	-3545	-4566	-5045	-8319	-2426	355.3	-8389	-4857.71	3015.78	1066.24		CPA-NIC	-48274	-16194	772.9	12772	-48659	-928.1	-35636	12127	-15502.4	25688.5	9082.26
DPCPX 6 µg	-928.7	-1978	-1971	-1332	2043	-2349	-856		-1053.1	1477.34	558.384		DPCPX 6 µg	-14158	28381	21515	-14249	-21095	10778	-1762		1344.29	19250.4	7275.99
DPCPX-NIC	1443	-1328	185.5	-5019	56.65	-3555	-1635	-403.8	-1281.96	2117.98	748.818		DPCPX-NIC	1226	-6824	-2859	51242	-40159	-7605	-26003	2965	-3502.12	26563.7	9391.67
	total power													tau
AUC	rat1	rat2	rat3	rat4	rat5	rat6	rat7	rat8	MEAN	STDEV	SEM		AUC	rat1	rat2	rat3	rat4	rat5	rat6	rat7	rat8	MEAN	STDEV	SEM
CPA 4 µg	1075	2671	1650						1798.67	808.319	305.516		CPA 4 µg	-0.8825		4.4	6.75	3.531	9.55			4.6697	3.88398	1.46801
CPA-NIC	2824	3064	3549	1671	3904	2705	2935	1889	2817.62	753.981	266.573		CPA-NIC	-48.8	103.3	15.46	14.85	9.899	17.24		25.89	19.6913	44.4656	15.721
DPCPX 6 µg	7.832	-273.7	163.9	368	607.5	-330.3	-222.9		45.7617	353.657	133.67		DPCPX 6 µg			84.45		68.4		-0.7		50.7167	45.2455	17.1012
DPCPX-NIC		1017	-332.7	163.4	438.6	760	556.4	781.7	483.486	452.028	159.816		DPCPX-NIC	-2.9	4.8	-22.45	15.95	-3.2	3.35	-0.5	8.6	0.45625	11.2368	3.97281
	VLF													PTI
AUC	rat1	rat2	rat3	rat4	rat5	rat6	rat7	rat8	MEAN	STDEV	SEM		AUC	rat1	rat2	rat3	rat4	rat5	rat6	rat7	rat8	MEAN	STDEV	SEM
CPA 4 µg	490.6	755	438.6	925.6	1474	1716	2437		1176.69	733.03	277.059		CPA 4 µg	67.53	-47.8	-61.14	209.4	1.676	92.82	-43		31.3551	98.3336	37.1666
CPA-NIC	1015	1149	2464	1044	2340	1914	1531	805.6	1532.83	637.762	225.483		CPA-NIC	141.4	112.1	12.99	-18.37	203.3	-45.42	-9.263	317.7	89.3046	127.435	45.0549
DPCPX 6 µg	222.5	172.6	-1033	52.41	188.7	40.5	-170.1		-75.1986	442.668	167.313		DPCPX 6 µg	-80.64	113.6	26.89	113.5	-86.9	82.13	-30.54		19.72	87.102	32.9215
DPCPX-NIC	1023	581.8	180.8	90.04	283.2	388.7	119.3	253.8	365.08	309.258	109.339		DPCPX-NIC	-29.27	-55.44	22.68	56.95	-28.73	51.99	-77.43	-102.6	-20.2312	59.1175	20.9012
	LF
AUC	rat1	rat2	rat3	rat4	rat5	rat6	rat7	rat8	MEAN	STDEV	SEM
CPA 4 µg	96.72	337.8	331.2	560.5	1309	1202	961.1		685.474	472.615	178.632
CPA-NIC	322.2	380.9	169.5	169	241.2	284.3	248	132	243.387	84.702	29.9467
DPCPX 6 µg	41.3	2.65	-78	47.73	32.22	-19.77	-31.7		-0.795714	45.6514	17.2546
DPCPX-NIC	253.3	30	29.07	13.75	46.35	49.64	4.672	194.8	77.6978	92.8753	32.8364
	HF
AUC	rat1	rat2	rat3	rat4	rat5	rat6	rat7	rat8	MEAN	STDEV	SEM
CPA 4 µg	488.2	1440	829	3037	5234	2652	3402		2440.31	1660.22	627.506
CPA-NIC	1529	1576	915.5	469.4	1343	494.2	1159	962.9	1056.12	426.821	150.904
DPCPX 6 µg	-227.7	-420.8	1275	256.7	341.9	-367.4	-11		120.957	587.371	222.005
DPCPX-NIC	321.4	413.3	-371.4	44.92	31.05	319.3	446.1	378.3	197.871	279.254	98.7312
	LF nu
AUC	rat1	rat2	rat3	rat4	rat5	rat6	rat7	rat8	MEAN	STDEV	SEM
CPA 4 µg	440.2	845	1142	-77.15	449.6	1742	1021		794.664	588.306	222.359
CPA-NIC	804.6	701.6	695.6	1638	836.8	1468	824.8	807.3	972.088	365.314	129.158
DPCPX 6 µg	762.3	192	-987.6	184.3	80.45	378.7	-1108		-71.1214	703.495	265.896
DPCPX-NIC	1558	285.3	1916	659	1017	392.2	-69.58	1195	869.115	675.297	238.754
	HF nu
AUC	rat1	rat2	rat3	rat4	rat5	rat6	rat7	rat8	MEAN	STDEV	SEM
CPA 4 µg	-534.6	-627.3	-819.7	77.15	-76.64	-1742	-1189		-701.727	627.744	237.265
CPA-NIC	-304.4	-702.8	-695.6	-1638	-35.35	-1507	-824.8	-304.1	-751.506	570.772	201.799
DPCPX 6 µg	-928.4	-101	987.6	275.3	-430.7	-825.1	1371		49.8143	880.514	332.803
DPCPX-NIC	-1638	-112.3	-1011	-1472	-1919	91.1	-9.622	-883.7	-869.315	784.744	277.449
	LF/HF
AUC	rat1	rat2	rat3	rat4	rat5	rat6	rat7	rat8	MEAN	STDEV	SEM
CPA 4 µg	6.667	16.21	19.45	1.504	5.693	25.3	17.56		13.1977	8.65423	3.27099
CPA-NIC	10.8	10.64	10.5	21.45	10.35	29.5	12.3	11.54	14.635	7.05661	2.49489
DPCPX 6 µg	20.95	2.4	-11.75	1.99	1.955	7.914	-15.3		1.16557	12.0949	4.57144
DPCPX-NIC		2.95		8.6	16.25	4.6	-0.85	14.9	7.74167	6.79731	2.40321

## Sheet: Collective HRV
Δ SDNN
Time	CPA 4µg			CPA-NIC			DPCPX 6µg			DPCPX-NIC
	Mean	SEM	STDEV	Mean	SEM	STDEV	Mean	SEM	STDEV	Mean	SEM	STDEV
0	0	0	0	0	0	0	0	0	0	0	0	0
10	7.68047	1.82805	4.47778	5.53833	1.29945	3.67541	-0.0369143	0.460982	1.21964	2.35936	0.667495	1.88796
20	4.07408	1.5649	3.49922	3.1231	0.971743	2.57099	0.6452	0.724924	1.91797	1.26087	0.366265	1.03596
30	2.25334	1.25361	2.80316	3.07472	0.774137	2.18959	0.0973857	0.090229	0.238723	0.805638	0.152841	0.432299
40	2.50492	0.965139	2.3641	3.41645	0.824835	2.33299	-0.398329	0.298925	0.790882	0.774425	0.468329	1.32463
50	0.804967	0.999557	2.4484	3.56247	0.869745	2.30113	0.201371	0.34348	0.908764	1.09285	0.371598	1.05104
60	0.753583	0.656619	1.60838	4.05379	0.917206	2.59425	0.0904857	0.920996	2.43673	0.620613	0.209265	0.591892
70	0.537183	1.03508	2.53541	2.6019	0.535684	1.51514	-0.262314	0.538748	1.42539	0.369425	0.506592	1.43286
80	0.15425	0.959615	2.35057	3.35961	0.687553	1.94469	-0.509286	0.491272	1.29978	0.698638	0.458528	1.29691
90	0.36315	0.738824	1.80974	3.12259	0.887182	2.50933	-0.4745	0.499349	1.32115	0.7153	0.346012	0.97867
100	0.486717	0.64849	1.58847	3.17353	0.877619	2.32196	0.1115	0.485546	1.28463	0.76745	0.379802	1.07424
110	0.847817	0.95838	2.34754	2.45918	0.57236	1.61888	-0.496429	0.654729	1.73225	0.427113	0.288082	0.81482
120	1.62558	1.13031	2.76869	3.25559	1.2654	3.57909	-0.796771	0.529484	1.40088	-0.103075	0.273111	0.772474
Δ RMSSD
Time	CPA 4µg			CPA-NIC			DPCPX 6µg			DPCPX-NIC
	Mean	SEM	STDEV	Mean	SEM	STDEV	Mean	SEM	STDEV	Mean	SEM	STDEV
0	0	0	0	0	0	0	0	0	0	0	0	0
10	11.9948	2.76943	6.19263	8.33708	1.39613	3.94885	0.731114	0.888558	2.3509	2.77937	0.77086	2.18032
20	8.59552	2.1782	4.8706	9.1702	5.05897	14.3089	1.17683	1.10564	2.92524	0.720712	0.663601	1.87695
30	7.57154	3.68501	8.23993	3.82384	0.396779	1.12226	0.385929	0.231514	0.612529	0.0529625	0.532474	1.50606
40	3.38246	2.4564	5.49268	2.80917	0.3642	1.03011	0.0001	0.38232	1.01152	0.0842625	0.305672	0.864571
50	1.5477	1.89835	4.24483	2.24063	0.449248	1.1886	-0.171186	0.30613	0.809945	-0.05365	0.300439	0.84977
60	0.654	1.17892	2.63615	4.11854	1.73897	4.91856	0.524843	1.27271	3.36728	-0.210525	0.576672	1.63108
70	0.80244	1.68285	3.76296	0.948975	0.209311	0.592022	-0.696786	0.647655	1.71353	-0.465325	0.691841	1.95682
80	-0.21676	1.03112	2.30565	1.06007	0.465454	1.3165	-0.222529	0.905407	2.39548	0.0466375	0.791698	2.23926
90	-0.5612	0.853353	1.90816	1.09004	0.741575	2.09749	-0.737457	0.843072	2.23056	-0.098375	0.706062	1.99705
100	-0.32432	0.982054	2.19594	2.54912	1.74296	4.26936	-0.112357	0.651533	1.72379	-0.781613	0.554844	1.56934
110	0.25152	1.4857	3.32212	0.179325	0.390761	1.10524	-0.6	0.974685	2.57877	-0.725825	0.519578	1.46959
120	2.50534	1.8169	4.06272	0.011825	0.334965	0.947425	-0.969157	0.770748	2.03921	-0.87385	0.415635	1.17559
Δ RANGE
Time	CPA 4µg			CPA-NIC			DPCPX 6µg			DPCPX-NIC
	Mean	SEM	STDEV	Mean	SEM	STDEV	Mean	SEM	STDEV	Mean	SEM	STDEV
0	0	0	0	0	0	0	0	0	0	0	0	0
10	43.3483	23.7153	62.7447	63.4946	29.1116	82.3399	-5.12653	2.94942	7.80342	19.6672	7.20864	20.3891
20	35.2902	38.144	100.92	81.6202	53.9787	152.675	20.0922	19.0388	50.3718	7.89799	3.47453	9.82746
30	3.71953	20.107	53.198	16.6359	3.80345	10.7578	-6.1081	1.94929	5.15735	8.34277	1.65573	4.68311
40	10.6542	5.26746	13.9364	21.1005	4.93522	13.9589	-7.91249	3.70024	9.78991	6.2949	2.65155	7.49971
50	-3.17979	20.4334	54.0617	65.7569	42.5533	120.359	-5.0647	3.61445	9.56292	5.74824	2.81948	7.9747
60	-14.8768	18.4	48.6819	49.0582	22.5719	63.843	10.9819	19.0579	50.4225	5.37884	2.0664	5.84467
70	-16.0158	19.4982	51.5874	14.1376	4.27569	12.0935	-7.63229	4.74932	12.5655	1.14154	3.3979	9.61072
80	-13.6947	17.3441	45.8881	14.0917	7.35743	20.81	-3.9784	4.70423	12.4462	5.75399	3.22343	9.11724
90	14.6356	43.3364	114.657	22.3566	17.4127	49.2506	-10.5645	3.01135	7.96728	4.78496	2.90719	8.22277
100	20.2168	42.7307	113.055	73.0377	42.0902	119.049	-5.37813	5.16488	13.665	7.12988	3.4462	9.74732
110	-13.8676	17.5858	46.5276	7.90201	3.37467	9.54501	-7.16486	3.65746	9.67672	5.68152	3.26855	9.24486
120	9.47629	29.5291	78.1268	11.2541	6.1297	17.3374	-10.5764	3.19063	8.44161	1.617	2.73245	7.72853
Δ HR
Time	CPA 4µg			CPA-NIC			DPCPX 6µg			DPCPX-NIC
	Mean	SEM	STDEV	Mean	SEM	STDEV	Mean	SEM	STDEV	Mean	SEM	STDEV
0	0	0	0	0	0	0	0	0	0	0	0	0
10	-134.256	19.2342	54.4026	-79.9088	15.669	44.3187	-22.6069	10.9269	30.9059	-35.1162	3.53575	10.0006
20	-110.541	17.4149	49.2569	-66.6787	13.3996	37.8997	-14.7273	10.6344	30.0788	-8.35456	12.6307	35.725
30	-81.7751	20.7892	58.8007	-58.6753	14.3085	40.4705	-26.168	9.76559	27.6213	-11.5004	12.3143	34.8302
40	-66.7611	17.8563	50.5052	-60.3222	12.4726	35.2778	-11.2044	10.8001	30.5473	-11.5254	10.0559	28.4424
50	-73.5751	12.1564	34.3834	-46.6694	11.7192	33.147	-7.43967	9.0554	25.6125	-7.19732	6.57108	18.5858
60	-55.676	12.389	35.0415	-50.7431	10.5406	29.8134	-7.26979	5.72902	16.2041	-12.867	5.36347	15.1702
70	-43.435	12.208	34.5296	-28.3398	12.8568	36.3644	-3.21243	5.36236	15.1671	-14.7301	6.37721	18.0375
80	-45.1369	8.3696	23.6728	-24.7064	11.0213	31.173	-8.36136	7.99254	22.6063	-11.4077	9.24334	26.1441
90	-15.2913	13.1863	37.2965	-17.8032	9.08213	25.6881	-4.52057	7.49308	21.1936	-6.50464	7.16631	20.2694
100	-14.0186	10.4168	29.4632	-28.748	13.0512	36.9144	-8.46276	5.24012	14.8213	3.04523	12.4672	35.2625
110	-18.0466	6.18971	17.5072	-17.7992	10.1948	28.8354	4.26981	5.5534	15.7074	-8.55796	7.90566	22.3606
120	-9.53297	8.19859	23.1891	-14.2314	9.35588	26.4624	8.01226	5.65459	15.9936	-6.83404	7.9927	22.6068
Δ TOTAL POWER
Time	CPA 4µg			CPA-NIC			DPCPX 6µg			DPCPX-NIC
	Mean	SEM	STDEV	Mean	SEM	STDEV	Mean	SEM	STDEV	Mean	SEM	STDEV
0	0	0	0	0	0	0	0	0	0	0	0	0
10	36.0407	17.7342	25.0799	37.3578	7.29269	20.6268	4.88763	4.31396	12.2017	20.5738	7.1125	20.1172
20	18.7758	2.7921	4.83606	23.2641	6.04895	17.109	3.84644	4.13056	11.683	8.35452	3.38732	9.58078
30	12.9995	4.24	8.48001	28.3587	8.15491	23.0656	3.63433	2.38826	6.75501	1.64958	1.60795	4.54798
40	16.9999	7.88065	15.7613	26.6828	6.35672	17.9795	-1.20881	1.31493	3.71917	5.32945	2.86283	8.0973
50	5.13955	3.19377	7.82311	22.1843	4.52967	12.8118	1.7006	1.49374	4.22494	6.32434	2.68789	7.6025
60	11.5149	2.81472	7.44704	17.8802	4.93113	13.9473	-2.11454	1.6862	4.76928	1.6641	1.6473	4.65926
70	12.0951	4.24187	11.2229	20.1917	5.49276	15.5359	-1.5783	1.73181	4.8983	5.02336	3.95376	11.1829
80	8.39603	4.15739	10.9994	22.4934	4.36282	12.3399	-0.807871	1.84859	5.22861	4.42205	3.2044	9.06341
90	7.6766	2.62973	6.95761	20.0266	4.39559	12.4326	-2.36424	2.34771	6.64033	4.20116	3.73976	10.5776
100	14.8592	4.98282	13.1833	29.7771	9.89618	27.9906	0.921743	2.02437	5.72578	3.56321	2.69357	7.61857
110	6.4552	2.88764	7.07325	23.7774	6.75625	19.1096	-0.945286	2.8023	7.9261	1.81294	1.81551	5.13505
120	12.6987	2.43295	5.9595	19.4873	6.81559	19.2774	-3.30411	2.15524	6.09595	-2.37197	1.71731	4.85728
Δ VLF
Time	CPA 4µg			CPA-NIC			DPCPX 6µg			DPCPX-NIC
	Mean	SEM	STDEV	Mean	SEM	STDEV	Mean	SEM	STDEV	Mean	SEM	STDEV
0	0	0	0	0	0	0	0	0	0	0	0	0
10	15.1297	4.34167	11.487	7.97801	3.32907	9.41604	0.154771	3.61481	9.56388	6.49764	2.61997	7.4104
20	20.5334	10.8279	28.6479	4.7259	2.54686	7.20361	-1.52511	1.96926	5.21016	4.13749	1.75435	4.96204
30	9.73603	5.34609	14.1444	12.8043	6.78754	19.1981	-0.0661571	2.06445	5.46203	0.536313	0.774732	2.19127
40	12.2005	5.58876	14.7865	14.2116	5.37466	15.2018	-0.617357	1.27662	3.37762	2.80352	1.43084	4.04704
50	3.48793	1.42842	3.77924	11.0452	3.43319	9.71052	1.94111	2.40805	6.37111	4.34853	1.1952	3.38053
60	7.79841	2.37597	6.28623	7.13857	0.849594	2.40301	-1.48676	1.58064	4.18198	1.02432	0.91401	2.58521
70	8.83901	3.57927	9.46985	14.3547	5.00629	14.1599	-0.0221	0.894827	2.36749	5.44551	2.48417	7.0263
80	7.81689	2.47233	6.54118	16.7267	3.60718	10.2026	-1.8006	2.24273	5.9337	2.04725	1.76395	4.98921
90	8.40173	2.22293	5.88132	16.2717	3.74303	10.5869	-1.74729	1.7759	4.6986	2.45507	1.14925	3.25058
100	11.4741	3.09627	8.19197	17.0052	5.94252	16.808	-0.128371	1.24969	3.30638	5.28635	2.33713	6.6104
110	8.53417	3.47376	9.19071	21.2035	7.18848	20.3321	-1.21769	1.37712	3.64352	1.76795	1.28569	3.63647
120	7.42937	2.84395	7.5244	18.2009	6.80849	19.2573	-2.06717	1.03231	2.73125	0.0425	0.974276	2.75567
Δ LF ms2
Time	CPA 4µg			CPA-NIC			DPCPX 6µg			DPCPX-NIC
	Mean	SEM	STDEV	Mean	SEM	STDEV	Mean	SEM	STDEV	Mean	SEM	STDEV
0	0	0	0	0	0	0	0	0	0	0	0	0
10	23.6567	7.24309	19.1634	2.80649	0.595751	1.68504	0.119514	0.417551	1.10474	1.65929	0.570867	1.61466
20	22.0094	9.03972	23.9168	2.93195	0.964228	2.72725	0.883571	0.713664	1.88818	0.583638	0.153909	0.435321
30	9.80179	7.91665	20.9455	1.72718	0.679328	1.92143	0.420343	0.35281	0.933447	0.425038	0.139148	0.393571
40	4.40924	2.15779	5.70898	2.1535	0.654618	1.85154	0.0548857	0.309278	0.818273	0.365463	0.250766	0.709274
50	0.763343	0.404279	1.06962	2.332	0.522653	1.47828	0.0834	0.273629	0.723954	1.60622	1.17059	3.31092
60	0.998843	0.563857	1.49183	2.14556	0.903279	2.55486	-0.434214	0.191407	0.506415	0.559175	0.382996	1.08328
70	0.529429	0.249692	0.660622	2.3521	0.762253	2.15598	-0.306314	0.289113	0.764922	0.501125	0.386897	1.09431
80	0.0229857	0.164826	0.436088	1.50358	0.671101	1.89816	-0.1863	0.252297	0.667516	0.519275	0.317196	0.897166
90	0.904043	0.671489	1.77659	1.43659	0.704874	1.99368	-0.125971	0.263217	0.696406	0.801625	0.577178	1.63251
100	1.84159	0.669353	1.77094	3.75149	2.12076	5.99843	-0.365943	0.208879	0.552641	0.472725	0.271845	0.768895
110	2.88219	2.09877	5.55282	0.925863	0.237699	0.672313	-0.140557	0.189885	0.502389	0.217187	0.308701	0.873139
120	2.46363	0.806127	2.13281	0.521937	0.344215	0.973587	-0.1672	0.193086	0.510857	0.10255	0.0741379	0.209694
Δ HFms2
Time	CPA 4µg			CPA-NIC			DPCPX 6µg			DPCPX-NIC
	Mean	SEM	STDEV	Mean	SEM	STDEV	Mean	SEM	STDEV	Mean	SEM	STDEV
0	0	0	0	0	0	0	0	0	0	0	0	0
10	89.9562	28.311	74.9038	26.6938	4.92636	13.9338	4.75536	3.48925	9.23168	12.3704	4.40672	12.4641
20	60.3444	19.4407	51.4353	15.7267	3.34186	9.45221	4.60396	3.19267	8.447	3.57091	2.77502	7.84895
30	39.7404	25.3597	67.0954	13.9476	2.50834	7.09465	3.50443	1.45762	3.85651	0.908975	1.53793	4.34992
40	24.187	11.9849	31.7092	10.4382	2.63727	7.45934	-0.688886	1.37287	3.63226	2.35791	1.50373	4.2532
50	7.19171	6.5623	17.3622	8.85582	2.2081	6.24545	-0.417671	1.93852	5.12885	0.476062	0.805977	2.27965
60	2.55536	2.31139	6.11537	8.71655	3.85139	10.8934	-0.1419	2.29816	6.08036	0.279325	1.67682	4.74276
70	2.3123	3.1095	8.22697	3.5988	1.05604	2.98694	-1.0975	2.3217	6.14265	-0.705963	1.40766	3.98145
80	0.669886	2.06842	5.47253	4.29641	1.92541	5.44589	1.17447	3.39947	8.99414	2.09039	2.80536	7.93476
90	-1.72259	2.1102	5.58306	2.2747	0.804507	2.27549	-0.369343	3.79573	10.0425	1.10629	2.50397	7.0823
100	1.1471	2.1717	5.74577	9.0549	6.41462	18.1433	0.9846	2.65497	7.02438	-2.08461	1.66593	4.71196
110	3.15544	3.33592	8.82601	1.57731	1.18142	3.34155	0.430829	3.60862	9.54751	-0.0538	2.36107	6.67811
120	4.53699	2.19651	5.81142	0.75075	1.04	2.94157	-1.11833	2.5618	6.77788	-2.37761	0.887616	2.51056
Δ Lfnu
Time	CPA 4µg			CPA-NIC			DPCPX 6µg			DPCPX-NIC
	Mean	SEM	STDEV	Mean	SEM	STDEV	Mean	SEM	STDEV	Mean	SEM	STDEV
0	0	0	0	0	0	0	0	0	0	0	0	0
10	12.1627	2.80699	7.42661	1.75116	1.58562	4.48482	-3.80513	2.15726	5.70758	4.18194	1.38995	3.93137
20	12.4788	6.01264	15.908	6.35083	4.34141	12.2793	1.22533	3.50439	9.27175	6.12819	2.32011	6.56226
30	6.41607	3.02794	8.01117	2.17334	3.03007	8.57033	-1.16373	2.71301	7.17794	6.51797	3.43016	9.70195
40	4.68289	2.79997	7.40802	5.15853	1.93058	5.46052	1.41509	2.64548	6.99927	3.68715	1.53218	4.33365
50	2.22114	2.90587	7.68821	9.95067	2.09271	5.91908	1.49967	4.3998	11.6408	9.86295	3.95292	11.1805
60	3.27496	3.15863	8.35694	8.08741	2.18862	6.19035	-2.61086	1.27092	3.36253	8.72456	3.46379	9.79708
70	1.7209	2.89883	7.66958	16.8703	3.13457	8.8659	0.260343	2.59592	6.86817	9.53399	3.86945	10.9444
80	-1.93851	1.20879	3.19815	9.1682	2.27207	6.42638	-0.521271	2.52357	6.67673	12.2294	4.48683	12.6907
90	11.619	5.58722	14.7824	10.9057	3.37742	9.55278	0.272214	4.83235	12.7852	10.4508	3.28797	9.29979
100	10.8088	2.48844	6.58378	12.9677	1.38122	3.90668	-2.96863	1.9204	5.0809	9.50654	3.22318	9.11654
110	9.64537	4.18969	11.0849	11.0776	1.8946	5.35874	-0.387571	3.04265	8.05008	3.52849	1.06794	3.0206
120	12.902	5.15675	13.6435	5.53479	2.31478	6.54719	-1.54393	3.01635	7.98051	4.88639	1.2609	3.56636
Δ Hfnu
Time	CPA 4µg			CPA-NIC			DPCPX 6µg			DPCPX-NIC
	Mean	SEM	STDEV	Mean	SEM	STDEV	Mean	SEM	STDEV	Mean	SEM	STDEV
0	0	0	0	0	0	0	0	0	0	0	0	0
10	-9.2142	3.2775	8.67146	1.21148	2.1533	6.09046	5.72111	3.01734	7.98314	-3.62759	3.27406	9.26045
20	-9.53027	6.8712	18.1795	-3.38819	4.27326	12.0866	0.3797	3.37637	8.93303	-6.34385	2.71941	7.69165
30	-5.74659	2.79756	7.40165	0.7893	2.75794	7.80062	3.27837	2.12791	5.62991	-5.04127	2.5323	7.16242
40	-5.51604	2.82271	7.46819	-2.19589	2.19306	6.20292	-3.41763	4.68136	12.3857	-2.13214	2.91957	8.2578
50	-0.169214	2.92521	7.73937	-7.53842	2.6379	7.46112	-1.93523	5.97429	15.8065	-9.5692	4.47417	12.6549
60	-2.93327	3.00141	7.94099	-5.12477	2.70611	7.65405	2.79513	1.71095	4.52674	-9.2568	3.63996	10.2954
70	-1.99776	2.56596	6.78888	-13.9837	3.75604	10.6237	0.0465286	4.50393	11.9163	-9.01786	3.61136	10.2145
80	3.66399	1.54334	4.0833	-8.5574	3.21385	9.09013	1.42473	3.46072	9.1562	-10.2065	5.224	14.7757
90	-11.408	6.58408	17.4198	-10.2808	3.48531	9.85796	0.183857	5.44689	14.4111	-11.0362	3.95492	11.1862
100	-11.8134	4.41481	11.6805	-11.4082	1.68226	4.75814	-0.1669	3.64649	9.64771	-12.0065	3.51551	9.94338
110	-8.18937	4.55454	12.0502	-11.4767	2.60135	7.35771	-1.59983	4.5671	12.0834	-5.70789	3.19005	9.02283
120	-12.643	5.20863	13.7807	-6.2675	2.78828	7.88646	-3.22909	4.54007	12.0119	-6.07255	2.6634	7.53324
Δ LF/HF
Time	CPA 4µg			CPA-NIC			DPCPX 6µg			DPCPX-NIC
	Mean	SEM	STDEV	Mean	SEM	STDEV	Mean	SEM	STDEV	Mean	SEM	STDEV
0	0	0	0	0	0	0	0	0	0	0	0	0
10	0.171571	0.0438015	0.115888	0.0222625	0.0220326	0.0623176	-0.0511714	0.0284398	0.0752445	0.05735	0.0264662	0.0648286
20	0.201771	0.111639	0.295369	0.0412571	0.0420315	0.111205	0.0199571	0.0494609	0.130861	0.0505833	0.028292	0.069301
30	0.130467	0.0310039	0.0759438	0.030175	0.042373	0.119849	-0.0195714	0.0341856	0.0904466	0.0281	0.0115622	0.0283214
40	0.1002	0.0426829	0.104551	0.06345	0.0246878	0.0698276	0.0306857	0.0434386	0.114928	0.0475833	0.0210761	0.0516258
50	0.05665	0.0425418	0.104206	0.106557	0.0210968	0.0558168	0.0731143	0.103401	0.273573	0.0901167	0.0400663	0.098142
60	0.0802667	0.0523559	0.128245	0.105075	0.0303764	0.0859174	-0.0327714	0.0172695	0.0456909	0.0558333	0.0323238	0.0791768
70	0.04765	0.0329246	0.0806485	0.262875	0.0562984	0.159236	0.0149286	0.0434893	0.115062	0.0720833	0.0341802	0.083724
80	-0.0183833	0.014387	0.0352409	0.139475	0.0397983	0.112567	0.00154286	0.0370567	0.0980429	0.118067	0.0785849	0.192493
90	0.18918	0.0829272	0.185431	0.181563	0.0744077	0.210457	0.0614571	0.116945	0.309408	0.11175	0.0453358	0.11105
100	0.180029	0.0507658	0.134314	0.188125	0.0227905	0.0644613	-0.0292	0.0273963	0.0724838	0.0711	0.0303173	0.0742619
110	0.170443	0.07984	0.211237	0.16585	0.0278954	0.0789001	0.0216857	0.0550509	0.145651	0.0537333	0.0110443	0.0270529
120	0.228886	0.0953512	0.252275	0.082375	0.0359178	0.101591	-0.00387143	0.0453804	0.120065	0.0488	0.0162655	0.0398421

## Sheet: Collective LVF
Δcycle duration
Time	CPA 4µg			CPA-NIC			DPCPX 6µg			DPCPX-NIC
	Mean	SEM	STDEV	Mean	SEM	STDEV	Mean	SEM	STDEV	Mean	SEM	STDEV
0	0	0	0	0	0	0	0	0	0	0	0	0
10	0.100095	0.0172866	0.0457362	0.0428692	0.0172597	0.0488178	0.00871129	0.00634668	0.0167917	0.0195518	0.00397801	0.0112515
20	0.0692319	0.0134169	0.0354977	0.0400865	0.0118704	0.0335745	0.0111681	0.00732151	0.0193709	0.00646612	0.00761687	0.0215438
30	0.060272	0.0126947	0.0335871	0.0241144	0.00727988	0.0205906	0.0122176	0.00589768	0.0156038	0.00738137	0.00655729	0.0185468
40	0.039191	0.0113147	0.0299358	0.028978	0.0076753	0.021709	0.00709786	0.00440952	0.0116665	0.007294	0.00552348	0.0156227
50	0.0392317	0.00681984	0.0180436	0.0222683	0.00602206	0.017033	0.00382614	0.002456	0.00649797	0.00537475	0.00471158	0.0133264
60	0.0284539	0.0084658	0.0223984	0.0144919	0.00625043	0.0176789	0.00539286	0.00323438	0.00855736	0.00842325	0.00380689	0.0107675
70	0.022526	0.0079892	0.0211374	0.0134959	0.0060574	0.0171329	0.00170829	0.00357077	0.00944736	0.00912725	0.00365454	0.0103366
80	0.0185517	0.00253216	0.00669946	0.0109324	0.00556462	0.0157391	0.00303343	0.00379463	0.0100396	0.00989875	0.00518997	0.0146795
90	0.00975157	0.00527295	0.0139509	0.00634137	0.00613816	0.0173613	0.000303429	0.00340813	0.00901707	0.00523938	0.00327904	0.00927453
100	0.00533286	0.00413997	0.0109533	0.0100451	0.00897036	0.025372	0.00238071	0.00334911	0.00886091	0.00059775	0.00418242	0.0118297
110	0.00952057	0.00266144	0.00704151	-0.00267525	0.00822151	0.0232539	-0.00116414	0.0028514	0.00754409	0.00557688	0.00347233	0.00982124
120	0.00571571	0.0034865	0.00922441	-0.00054775	0.00660455	0.0186805	0.000452143	0.0039482	0.0104459	0.00486913	0.00306538	0.00867022
Δmax dp-dt
Time	CPA 4µg			CPA-NIC			DPCPX 6µg			DPCPX-NIC
	Mean	SEM	STDEV	Mean	SEM	STDEV	Mean	SEM	STDEV	Mean	SEM	STDEV
0	0	0	0	0	0	0	0	0	0	0	0	0
10	174.333	139.114	340.759	224.686	215.199	569.363	-80.5257	99.9545	264.455	121.409	198.195	560.579
20	226.347	124.935	306.027	263.747	137.943	364.964	-87.1414	168.068	444.666	254.67	246.647	697.622
30	295.068	141.605	346.859	283.153	126.665	335.123	160.247	94.6244	250.353	234.951	181.365	512.977
40	131.239	75.4141	184.726	149.423	87.5255	231.571	-34.3714	76.19	201.58	246.47	195.044	551.667
50	75.3488	57.2862	140.322	60.8924	114.521	302.993	-15.7071	147.851	391.177	260.844	233.834	661.384
60	73.2187	130.276	319.11	123.511	194.68	515.074	91.49	162.314	429.443	381.279	150.909	426.836
70	216.689	132.658	324.944	416.019	161.185	426.456	8.41714	167.099	442.102	332.529	169.05	478.146
80	232.035	57.7371	141.426	343.044	131.601	348.183	-57.6343	147.992	391.551	290.958	200.121	566.029
90	156.185	162.683	398.49	263.136	181.358	479.829	-30.1271	112.463	297.548	227.699	199.812	565.153
100	257.965	109.562	268.372	341.63	122.053	322.921	-108.76	110.797	293.141	260.602	244.416	691.314
110	291.167	112.012	274.371	482.909	121.412	321.225	76.3414	202.831	536.64	198.839	217.821	616.091
120	412.289	194.315	475.973	457.873	239.291	633.103	8.13714	182.129	481.868	134.59	206.035	582.756
ΔPTI
Time	CPA 4µg			CPA-NIC			DPCPX 6µg			DPCPX-NIC
	Mean	SEM	STDEV	Mean	SEM	STDEV	Mean	SEM	STDEV	Mean	SEM	STDEV
0	0	0	0	0	0	0	0	0	0	0	0	0
10	1.02011	0.296576	0.784668	1.5892	0.806686	2.28165	0.830881	0.594357	1.57252	0.358996	0.348704	0.986283
20	0.876201	0.269167	0.71215	1.58488	0.94108	2.66177	2.36157	1.11074	2.93875	0.0274262	0.22978	0.649917
30	1.28179	0.5301	1.40251	1.15395	0.755008	2.13549	-0.422221	0.151885	0.401851	-0.132553	0.190269	0.538163
40	0.669396	0.400058	1.05845	0.963284	0.45403	1.28419	-0.15017	0.0473535	0.125286	-0.125069	0.155723	0.440452
50	0.604353	0.566129	1.49784	1.0718	0.540806	1.52963	0.492249	0.870934	2.30427	-0.254125	0.228561	0.646469
60	0.727281	0.524932	1.38884	1.28174	0.468595	1.32539	-0.305483	0.333854	0.883296	-0.0170075	0.221461	0.626386
70	-0.0843471	0.424264	1.1225	0.0448637	0.294295	0.832391	-0.337211	0.230528	0.609919	-0.25211	0.169215	0.478612
80	-0.192617	0.502724	1.33008	0.0599625	0.270278	0.764462	-0.22936	0.238307	0.630502	0.0252638	0.154437	0.436813
90	-0.447996	0.613514	1.62321	-0.0760025	0.328084	0.927962	-0.395933	0.115237	0.304889	-0.391763	0.21645	0.612213
100	-0.561699	0.612657	1.62094	1.15325	0.780649	2.20801	0.224957	0.319206	0.844539	-0.532486	0.376517	1.06495
110	-0.59578	0.341661	0.903951	0.145459	0.481483	1.36184	-0.411239	0.29617	0.783592	-0.471888	0.271704	0.768494
120	-0.313436	0.397727	1.05229	-0.0589588	0.313643	0.887117	-0.07869	0.424863	1.12408	-0.503348	0.31765	0.898451
ΔIRP
Time	CPA 4µg			CPA-NIC			DPCPX 6µg			DPCPX-NIC
	Mean	SEM	STDEV	Mean	SEM	STDEV	Mean	SEM	STDEV	Mean	SEM	STDEV
0	0	0	0	0	0	0	0	0	0	0	0	0
10	136.569	88.3425	233.732	-160.439	127.333	360.153	65.9447	58.344	154.364	56.0893	121.551	343.799
20	34.8357	96.7872	256.075	-105.371	97.6509	276.199	98.2206	103.145	272.897	-9.95438	111.048	314.091
30	-71.4527	99.8085	264.069	-90.7559	89.1698	252.21	-72.8876	79.6212	210.658	-10.0426	73.4716	207.809
40	25.4899	63.7095	168.56	-27.1818	72.9601	206.362	69.7993	54.9691	145.435	-15.1602	102.114	288.821
50	60.8221	63.2647	167.383	-14.28	81.8557	231.523	34.4713	96.1054	254.271	20.2748	101.677	287.585
60	18.9907	76.04	201.183	-31.0946	117.882	333.421	-24.8383	101.791	269.314	-79.6859	78.0251	220.688
70	-67.0277	64.3743	170.318	-220.145	93.3475	264.027	1.311	100.692	266.406	-81.3094	52.3156	147.971
80	-67.3751	62.0164	164.08	-115.685	84.3499	238.578	1.92514	68.924	182.356	-62.7786	83.2182	235.377
90	-61.5826	100.315	265.407	-99.2385	104.84	296.533	4.882	51.0374	135.032	-58.4403	89.2023	252.302
100	-64.65	81.8191	216.473	-241.6	142.146	402.049	37.8941	67.2401	177.901	-53.9392	141.271	399.575
110	-89.594	83.6948	221.436	-308.196	109.412	309.463	-64.341	110.221	291.617	-33.8402	112.712	318.797
120	-141.95	90.7567	240.12	-266.351	141.601	400.509	-31.1809	103.605	274.113	-44.3197	125.194	354.103
Δmin dp-dt
Time	CPA 4µg			CPA-NIC			DPCPX 6µg			DPCPX-NIC
	Mean	SEM	STDEV	Mean	SEM	STDEV	Mean	SEM	STDEV	Mean	SEM	STDEV
0	0	0	0	0	0	0	0	0	0	0	0	0
10	136.81	22.2967	58.9916	34.7245	25.0381	70.8185	26.7181	16.4056	43.4052	28.3216	11.6927	33.072
20	113.497	23.387	61.8761	41.7153	22.3968	63.3477	55.872	28.5186	75.453	15.9061	25.4301	71.9273
30	99.3527	25.9672	68.7026	40.67	33.0024	93.3449	43.571	16.5986	43.9158	32.724	17.5102	49.5263
40	89.4159	14.8594	39.3143	60.3933	23.5178	66.5184	61.801	23.8062	62.9854	22.9739	22.3742	63.2838
50	95.2187	17.5618	46.4641	69.3715	23.9661	67.7863	48.266	28.9191	76.5128	35.7524	18.5136	52.3643
60	91.1694	19.6537	51.9989	56.7118	25.1736	71.2018	45.6303	29.1158	77.0331	34.0909	20.9887	59.3649
70	80.0754	12.1258	32.0817	48.7576	22.8394	64.5996	37.929	31.7083	83.8923	48.3724	20.1226	56.9154
80	71.7279	13.4141	35.4903	47.8635	24.3644	68.9128	32.8237	20.7753	54.9663	48.5774	23.2766	65.8362
90	72.1219	20.301	53.7115	51.6361	21.6713	61.2957	31.1224	20.0536	53.0569	43.769	21.7312	61.4651
100	62.5759	19.9025	52.657	35.3765	23.1573	65.4988	48.7954	21.7072	57.4318	39.0361	30.822	87.1777
110	65.679	17.373	45.9646	15.8256	25.0286	70.7915	23.42	29.4185	77.8339	45.5966	26.379	74.6111
120	43.5317	19.3766	51.2657	37.2855	24.6346	69.6772	24.8763	28.0843	74.304	49.0969	23.1511	65.4812
Δtau
Time	CPA 4µg			CPA-NIC			DPCPX 6µg			DPCPX-NIC
	Mean	SEM	STDEV	Mean	SEM	STDEV	Mean	SEM	STDEV	Mean	SEM	STDEV
0	0	0	0	0	0	0	0	0	0	0	0	0
10	0.217316	0.0697516	0.155969	0.0506325	0.167955	0.444366	0.0214869	0.0567815	0.0983485	0.266357	0.144461	0.408596
20	0.0744993	0.0522486	0.116831	-0.0429886	0.114558	0.303093	-0.0640797	0.0318537	0.0450479	-0.0097876	0.0431538	0.122057
30	0.00986148	0.0380997	0.0851935	0.0793669	0.215762	0.570852	0.0236327	0.0293447	0.0508266	-0.0167382	0.0326699	0.0924045
40	0.00237026	0.025669	0.0573976	0.192957	0.111891	0.296036	0.762811	0.735023	1.2731	-0.0285614	0.0336288	0.0951165
50	0.0224739	0.013601	0.0304127	1.01944	1.07747	2.85073	0.519695	0.558944	0.96812	-0.015598	0.0373273	0.105578
60	0.0337311	0.0223078	0.0498818	0.59078	0.471962	1.24869	-0.0243303	0.0334701	0.0579719	0.069354	0.0765251	0.216446
70	-0.0038607	0.0230419	0.0515232	-0.107113	0.101753	0.269214	0.945385	0.954887	1.35041	-0.0410883	0.0356739	0.100901
80	0.00693716	0.0235462	0.0526509	-0.102819	0.095324	0.252204	0.0437507	0.0820103	0.142046	-0.0404817	0.0425403	0.120322
90	0.0216698	0.0526956	0.117831	0.177239	0.1246	0.32966	0.632723	0.622331	1.07791	-0.0459201	0.038032	0.107571
100	0.00276208	0.0308919	0.0690764	-0.0159599	0.153725	0.406719	0.130038	0.179332	0.310613	-0.0277148	0.0475817	0.134581
110	0.0226369	0.0499928	0.111787	-0.119466	0.10238	0.270871	0.0267707	0.0501135	0.0867992	-0.040236	0.0335417	0.0948703
120	0.106177	0.0785523	0.175648	-0.110536	0.100248	0.265232	0.0790967	0.13474	0.233377	-0.0437399	0.0351755	0.0994914

## Sheet: Delta HRV
CPA 4µg/rat												CPA-NIC												DPCPX 6µg/rat												DPCPX-NIC
ΔSDNN												ΔSDNN												ΔSDNN												ΔSDNN
Time	Rat 1	Rat 2	Rat 3	Rat 4	Rat 5	Rat 6	Rat 7	Rat 8	Mean	SEM	STDEV	Time	Rat 1	Rat 2	Rat 3	Rat 4	Rat 5	Rat 6	Rat 7	Rat 8	Mean	SEM	STDEV	Time	Rat 1	Rat 2	Rat 3	Rat 4	Rat 5	Rat 6	Rat 7	Rat 8	Mean	SEM	STDEV	Time	Rat 1	Rat 2	Rat 3	Rat 4	Rat 5	Rat 6	Rat 7	Rat 8	Mean	SEM	STDEV
0	0	0	0	0	0	0			0	0	0	0	0	0	0	0	0	0	0	0	0	0	0	0	0	0	0	0	0	0	0	0	0	0	0	0	0	0	0	0	0	0	0	0	0	0	0
10	2.7715	2.4069	11.421	6.131	11.5765	11.7759			7.68047	1.82805	4.47778	10	5.3972	-0.2716	5.2515	8.439	4.027	3.5574	5.5796	12.3265	5.53833	1.29945	3.67541	10	0.8904	1.4217	0.0827	-0.1964	0.6471	-2.1998	-0.9041	0	-0.0369143	0.460982	1.21964	10	5.6964	2.8463	3.0593	0.8913	2.3077	3.5516	0.8543	-0.332	2.35936	0.667495	1.88796
20	3.1536	-1.214	3.9853	6.8159		7.6296			4.07408	1.5649	3.49922	20	1.0929	0.0349	2.5642	2.2854	7.7318	3.0939	5.0586		3.1231	0.971743	2.57099	20	0.3394	-0.1339	-0.4679	4.8468	0.6705	-0.8274	0.0889	0	0.6452	0.724924	1.91797	20	0.8655	3.0001	0.3402	-0.2065	1.4085	0.8282	2.2704	1.5806	1.26087	0.366265	1.03596
30	2.7609	-1.5745	2.085	6.2788		1.7165			2.25334	1.25361	2.80316	30	1.0034	2.5097	2.7735	1.7122	8.0517	1.6739	3.3709	3.5025	3.07472	0.774137	2.18959	30	-0.1524	0.2614	0.2891	0.3737	0.1821	-0.2441	-0.0281	0	0.0973857	0.090229	0.238723	30	0.7598	1.17	0.9241	0.652	0.0261	0.5232	1.4643	0.9256	0.805638	0.152841	0.432299
40	1.0886	1.782	0.7446	4.1757	6.5384	0.7002			2.50492	0.965139	2.3641	40	1.6968	2.1852	2.3171	6.8346	4.3892	6.9269	1.3339	1.6479	3.41645	0.824835	2.33299	40	-2.0503	-0.035	-0.4303	-0.0655	-0.4694	0.4586	-0.1964	0	-0.398329	0.298925	0.790882	40	1.4502	0.8317	-0.8806	0.9766	-0.3123	0.2651	0.3638	3.5009	0.774425	0.468329	1.32463
50	1.2987	-2.0555	1.1193	4.8261	1.1131	-1.4719			0.804967	0.999557	2.4484	50	2.7376		4.0776	3.4439	2.6967	8.3975	1.3364	2.2476	3.56247	0.869745	2.30113	50	-0.4465	-0.7174	1.2585	-0.5353	0.4832	1.5457	-0.1786	0	0.201371	0.34348	0.908764	50	3.2505	0.8007	0.7571	1.1078	0.1516	1.9572	0.0685	0.6494	1.09285	0.371598	1.05104
60	0.9127	-1.7003	2.1699	1.8021	2.0411	-0.704			0.753583	0.656619	1.60838	60	6.4027	8.5395	2.3475	2.6532	3.787	5.7563	1.0858	1.8583	4.05379	0.917206	2.59425	60	-2.6906	-1.5775	0.437	-0.0275	5.059	-0.2151	-0.3519	0	0.0904857	0.920996	2.43673	60	0.1921	1.5179	-0.2114	0.4215	0.0948	1.0286	1.1302	0.7912	0.620613	0.209265	0.591892
70	1.1156	-3.3151	3.5642	2.1547	1.3093	-1.6056			0.537183	1.03508	2.53541	70	0.5549	3.0448	4.5721	2.6249	4.4376	2.0138	2.9553	0.6118	2.6019	0.535684	1.51514	70	-2.5318	-1.5341	1.114	-0.2965	0.453	1.458	-0.4988	0	-0.262314	0.538748	1.42539	70	1.5249	1.4653	-2.0599	-0.1764	-0.7159	0.7452	-0.1964	2.3686	0.369425	0.506592	1.43286
80	1.7613	-3.3305	2.2281	1.9925	0.3921	-2.118			0.15425	0.959615	2.35057	80	6.2424	1.8608	2.3735	1.469	1.5585	6.1437	3.9638	3.2652	3.35961	0.687553	1.94469	80	-2.2588	-2.1316	0.9127	-0.5702	0.8573	0.227	-0.6014	0	-0.509286	0.491272	1.29978	80	1.7215	1.3672	-2.2348	0.867	0.3785	0.9519	1.9132	0.6246	0.698638	0.458528	1.29691
90	0.5221	-3.1516	1.2028	1.6391	1.6522	0.3143			0.36315	0.738824	1.80974	90	1.6858	2.0174	1.7911	4.3883	2.8881	8.8013	0.9658	2.4429	3.12259	0.887182	2.50933	90	-2.1917	-1.9344	1.3907	-1.015	0.2978	-0.4044	0.5355	0	-0.4745	0.499349	1.32115	90	2.4396	0.7332	-0.8404	0.2101	1.4484	1.0341	0.6205	0.0769	0.7153	0.346012	0.97867
100	0.4777	-1.105	1.2039	3.2633	-0.2768	-0.6428			0.486717	0.64849	1.58847	100	-0.289	5.7436	6.006	1.0893	4.1169	2.4752	3.0727		3.17353	0.877619	2.32196	100	-2.3349	-0.5835	1.6815	0.0713	0.7924	0.7647	0.389	0	0.1115	0.485546	1.28463	100	1.2465	1.1665	-0.5646	0.746	0.4253	2.1547	-0.8795	1.8447	0.76745	0.379802	1.07424
110	1.4554	-1.6948	1.527	4.8371	0.033	-1.0708			0.847817	0.95838	2.34754	110	1.6356	0.3406	4.5815	1.3668	2.372	1.5053	4.9853	2.8863	2.45918	0.57236	1.61888	110	-2.4537	-3.1675	1.2941	-0.8996	0.9192	0.4235	0.409	0	-0.496429	0.654729	1.73225	110	0.1175	0.7658	-0.915	-0.2841	0.1064	0.8504	1.4146	1.3613	0.427113	0.288082	0.81482
120	0.7102	-2.6529	3.8394	5.3444	1.5573	0.9551			1.62558	1.13031	2.76869	120	3.2622	2.4199	11.8981	1.0241	1.781	2.5504	2.2022	0.9068	3.25559	1.2654	3.57909	120	-2.0052	-3.0946	0.8194	-0.6153	-0.4247	-0.9525	0.6955	0	-0.796771	0.529484	1.40088	120	0.0304	-0.1175	0.1256	0.4321	-0.2596	0.8463	-1.8042	-0.0777	-0.103075	0.273111	0.772474
ΔRMSSD												ΔRMSSD												ΔRMSSD												ΔRMSSD
Time	Rat 1	Rat 2	Rat 3	Rat 4	Rat 5	Rat 6	Rat 7	Rat 8	Mean	SEM	STDEV	Time	Rat 1	Rat 2	Rat 3	Rat 4	Rat 5	Rat 6	Rat 7	Rat 8	Mean	SEM	STDEV	Time	Rat 1	Rat 2	Rat 3	Rat 4	Rat 5	Rat 6	Rat 7	Rat 8	Mean	SEM	STDEV	Time	Rat 1	Rat 2	Rat 3	Rat 4	Rat 5	Rat 6	Rat 7	Rat 8	Mean	SEM	STDEV
0	0		0	0	0	0			0	0	0	0	0	0	0	0	0	0	0	0	0	0	0	0	0	0	0	0	0	0	0	0	0	0	0	0	0	0	0	0	0	0	0	0	0	0	0
10	4.7816		11.4854	7.5313	16.2266	19.9493			11.9948	2.76943	6.19263	10	7.0241	2.393	8.1663	11.7614	7.6373	4.7165	10.0392	14.9588	8.33708	1.39613	3.94885	10	3.839	0.4463	2.6257	-0.1247	1.5372	-3.5463	0.3406	0	0.731114	0.888558	2.3509	10	6.6483	4.063	3.5408	1.8904	1.9433	3.5399	1.2439	-0.6346	2.77937	0.77086	2.18032
20	3.0352		5.5766	10.2117	15.8191	8.335			8.59552	2.1782	4.8706	20	1.7611	2.3783	5.6888	2.7767	6.656	2.6474	7.2592	44.1941	9.1702	5.05897	14.3089	20	2.0386	0.0467	1.0406	7.0642	0.0217	-2.3913	0.4173	0	1.17683	1.10564	2.92524	20	-0.4252	2.9787	-2.6468	-0.1269	1.1851	0.7615	3.1595	0.8798	0.720712	0.663601	1.87695
30	4.6426		2.641	10.7524	20.3424	-0.5207			7.57154	3.68501	8.23993	30	2.9635	3.4201	3.7671	2.5602	4.7616	2.6412	5.111	5.366	3.82384	0.396779	1.12226	30	1.1999	0.0475	0.999	0.5836	0.509	-0.4782	-0.1593	0	0.385929	0.231514	0.612529	30	-0.7832	0.6164	-2.9734	0.6155	-0.1693	0.4621	2.3072	0.3484	0.0529625	0.532474	1.50606
40	1.6905		0.6341	8.1403	9.8409	-3.3935			3.38246	2.4564	5.49268	40	3.4976	2.8287	1.2424	3.5678	4.4942	2.6753	2.0017	2.1657	2.80917	0.3642	1.03011	40	-1.4217	-0.2	0.3527	0.6347	-0.4765	-0.6074	1.7189	0	0.0001	0.38232	1.01152	40	-0.5005	0.8518	-1.2193	0.5666	-0.7824	0.0978	0.3272	1.3329	0.0842625	0.305672	0.864571
50	0.4317		0.958	8.1873	1.7477	-3.5862			1.5477	1.89835	4.24483	50	4.2051		0.8733	1.9157	3.0479	2.743	1.9432	0.9562	2.24063	0.449248	1.1886	50	-1.4784	-1.0532	0.4548	-0.0114	0.6857	-0.1702	0.3744	0	-0.171186	0.30613	0.809945	50	1.2833	-0.6088	-1.0673	0.5419	-0.7636	0.8886	-0.4129	-0.2904	-0.05365	0.300439	0.84977
60	0.8178		3.0641	2.5877	0.4081	-3.6077			0.654	1.17892	2.63615	60	7.2159	14.6411	1.4745	0.2576	2.4953	5.3836	0.5564	0.9239	4.11854	1.73897	4.91856	60	-2.5848	-2.3474	2.6269	-0.3798	7.1023	-0.4177	-0.3256	0	0.524843	1.27271	3.36728	60	-1.7008	1.2989	-3.3531	0.7775	-0.756	0.2398	1.2813	0.5282	-0.210525	0.576672	1.63108
70	-0.7662		5.5992	3.5852	-0.5658	-3.8402			0.80244	1.68285	3.76296	70	0.728	0.9628	1.105	1.1237	1.9964	0.6935	1.1109	-0.1285	0.948975	0.209311	0.592022	70	-2.5069	-2.4203	2.1045	0.5714	-0.1503	-1.9557	-0.5202	0	-0.696786	0.647655	1.71353	70	0.0368	1.1863	-4.5625	0.0213	-1.3742	0.491	-1.1866	1.6653	-0.465325	0.691841	1.95682
80	-0.1726		0.8314	2.5352	-0.5263	-3.7515			-0.21676	1.03112	2.30565	80	4.144	0.9683	0.5016	-0.1083	1.1863	0.722	0.8877	0.179	1.06007	0.465454	1.3165	80	-2.3898	-3.3616	3.7761	-0.8733	1.4927	0.3966	-0.5984	0	-0.222529	0.905407	2.39548	80	-1.0417	1.5394	-4.3802	0.6915	-0.8797	0.6383	3.2399	0.5656	0.0466375	0.791698	2.23926
90	-0.1861		0.8079	1.4014	-1.4588	-3.3704			-0.5612	0.853353	1.90816	90	-0.4105	0.7275	0.006	1.4991	0.447	5.9599	-0.6249	1.1162	1.09004	0.741575	2.09749	90	-2.6858	-3.3963	3.4971	-0.9598	-0.1325	-1.3081	-0.1768	0	-0.737457	0.843072	2.23056	90	3.128	0.2446	-4.1219	-0.06	-0.1956	0.8062	0.0903	-0.6786	-0.098375	0.706062	1.99705
100	-0.0986		0.9653	2.3726	-1.585	-3.2759			-0.32432	0.982054	2.19594	100	-1.1547	9.9683	4.8829	-1.1239	1.9151	0.807			2.54912	1.74296	4.26936	100	-2.0254	-0.1841	3.3627	-0.0085	0.1823	-1.3781	-0.7354	0	-0.112357	0.651533	1.72379	100	-1.8591	-0.2103	-2.9422	-0.2447	-0.4225	1.9594	-2.425	-0.1085	-0.781613	0.554844	1.56934
110	-0.4799		0.3741	5.595	-0.7311	-3.5005			0.25152	1.4857	3.32212	110	0.3545	2.0204	0.4532	-1.3677	1.009	0.5095	-0.937	-0.6073	0.179325	0.390761	1.10524	110	-2.8823	-4.0998	3.0471	-0.8191	2.2756	-1.4475	-0.274	0	-0.6	0.974685	2.57877	110	-2.7659	-1.3372	-1.5463	-0.5148	-1.009	0.3327	-1.1526	2.1865	-0.725825	0.519578	1.46959
120	-0.7698		3.2736	8.3506	3.5717	-1.8994			2.50534	1.8169	4.06272	120	0.0533	1.3457	1.231	-1.2022	0.0487	0.2448	-1.063	-0.5637	0.011825	0.334965	0.947425	120	-2.2644	-4.0207	2.6566	-1.273	-0.4572	-1.118	-0.3074	0	-0.969157	0.770748	2.03921	120	-1.5184	-0.4464	-2.0627	0.3153	-0.9985	0.1916	-2.7908	0.3191	-0.87385	0.415635	1.17559
ΔRANGE												ΔRANGE												ΔRANGE												ΔRANGE
Time	Rat 1	Rat 2	Rat 3	Rat 4	Rat 5	Rat 6	Rat 7	Rat 8	Mean	SEM	STDEV	Time	Rat 1	Rat 2	Rat 3	Rat 4	Rat 5	Rat 6	Rat 7	Rat 8	Mean	SEM	STDEV	Time	Rat 1	Rat 2	Rat 3	Rat 4	Rat 5	Rat 6	Rat 7	Rat 8	Mean	SEM	STDEV	Time	Rat 1	Rat 2	Rat 3	Rat 4	Rat 5	Rat 6	Rat 7	Rat 8	Mean	SEM	STDEV
0	0	0	0	0	0	0	0	0	0	0	0	0	0	0	0	0	0	0	0	0	0	0	0	0	0	0	0	0	0	0	0	0	0	0	0	0	0	0	0	0	0	0	0	0	0	0	0
10	22.2855	-64.4803	142.782	35.5117	32.3779	54.8869	80.0747	0	43.3483	23.7153	62.7447	10	22.1834	-19.2431	35.7291	182.734	28.4115	18.2248	35.515	204.402	63.4946	29.1116	82.3399	10	9.9621	-2.4324	-4.1597	-11.8979	-9.3324	-13.2409	-4.7845	0	-5.12653	2.94942	7.80342	10	45.7198	13.531	52.9615	-1.7916	17.0578	23.6415	8.2893	-2.0715	19.6672	7.20864	20.3891
20	18.9664	-118.472	23.5503	33.0585	13.9891	49.8879	226.051	0	35.2902	38.144	100.92	20	31.9305	-17.6894	6.1677	17.9746	115.279	21.8925	30.0877	447.32	81.6202	53.9787	152.675	20	14.2524	7.5352	3.215	132.807	-10.6881	-5.0566	-1.4198	0	20.0922	19.0388	50.3718	20	8.8118	24.7796	4.7863	-11.1102	9.4628	6.1815	11.5184	8.7537	7.89799	3.47453	9.82746
30	17.0123	-114.29	23.6285	25.0667	22.7159	7.5696	44.3336	0	3.71953	20.107	53.198	30	24.7355	0.5354	9.68	24.8505	28.5136	3.8121	16.3367	24.6232	16.6359	3.80345	10.7578	30	-14.3722	-6.1405	-10.6372	-0.898	-6.4439	-4.5728	0.3079	0	-6.1081	1.94929	5.15735	30	6.8887	4.0792	4.22	15.689	4.117	7.8384	14.9597	8.9502	8.34277	1.65573	4.68311
40	6.7165	-9.3945	18.4801	11.8771	10.5995	1.2275	35.073	0	10.6542	5.26746	13.9364	40	40.6276	23.5806	7.4072	40.6793	11.9931	22.514	18.641	3.3615	21.1005	4.93522	13.9589	40	-25.782	-0.1879	-10.988	-10.4683	-10.323	3.2885	-0.9267	0	-7.91249	3.70024	9.78991	40	9.8826	9.1037	-5.7038	14.5087	-3.9835	3.937	11.1189	11.4956	6.2949	2.65155	7.49971
50	7.4711	-117.688	25.9137	44.5902	-11.3141	-1.409	30.1776	0	-3.17979	20.4334	54.0617	50	45.0376	359.864	13.7561	31.0872	7.6846	56.1491	9.375	3.1015	65.7569	42.5533	120.359	50	-6.6506	-13.7834	-4.0059	-14.3214	-9.8839	13.2363	-0.044	0	-5.0647	3.61445	9.56292	50	20.6497	3.9436	10.043	-2.5302	-2.9725	10.8951	0.24	5.7172	5.74824	2.81948	7.9747
60	5.3784	-118.233	27.2072	3.5583	-27.5416	-8.0743	13.5676	0	-14.8768	18.4	48.6819	60	50.9455	171.462	11.4567	17.8974	1.1879	123.309	8.7566	7.4498	49.0582	22.5719	63.843	60	-27.7376	-16.8518	-6.0387	-0.1598	122.121	-3.5529	9.0927	0	10.9819	19.0579	50.4225	60	0.9122	6.8646	-1.8633	3.3614	1.2719	5.3133	11.4781	15.6925	5.37884	2.0664	5.84467
70	5.6846	-127.773	22.1937	6.1609	-28.058	0.3605	9.3208	0	-16.0158	19.4982	51.5874	70	14.4073	2.705	19.4701	23.3545	6.9948	14.9025	34.6533	-3.3867	14.1376	4.27569	12.0935	70	-29.9553	2.7102	-3.9773	-14.4231	-12.2404	8.0106	-3.5507	0	-7.63229	4.74932	12.5655	70	8.5275	8.7087	-11.6769	-10.8659	-5.2248	5.6972	0.0291	13.9374	1.14154	3.3979	9.61072
80	13.5478	-111.251	8.7956	13.1787	-31.4222	-0.8589	12.1472	0	-13.6947	17.3441	45.8881	80	46.0835	-4.6389	9.1328	9.4175	-11.8471	20.0734	41.8612	2.6512	14.0917	7.35743	20.81	80	-13.116	-12.7713	-7.4818	-13.2302	2.2624	21.1484	-4.6603	0	-3.9784	4.70423	12.4462	80	8.933	9.8938	-12.5739	20.3198	3.9823	3.9516	5.4776	6.0477	5.75399	3.22343	9.11724
90	1.3924	-128.22	5.7354	1.2451	-30.623	2.004	250.915	0	14.6356	43.3364	114.657	90	15.6249	-9.7341	6.0858	19.8757	-7.5279	141.658	6.8745	5.9954	22.3566	17.4127	49.2506	90	-21.1353	-17.9674	-6.9493	-16.2353	-8.7269	-1.819	-1.1182	0	-10.5645	3.01135	7.96728	90	10.6455	7.2811	-3.3196	-7.1747	1.2265	7.2974	3.2972	19.0263	4.78496	2.90719	8.22277
100	0.0592	-110.594	11.8888	12.6286	-27.4036	-2.4733	257.411	0	20.2168	42.7307	113.055	100	-0.6278	151.401	36.7641	23.3019	5.9877	7.4972	18.4586	341.518	73.0377	42.0902	119.049	100	-29.3934	-11.6854	-2.0465	15.6465	-7.9205	0.886	-3.1336	0	-5.37813	5.16488	13.665	100	6.9963	4.85	-0.7474	-5.863	-0.4312	18.7652	11.6385	21.8306	7.12988	3.4462	9.74732
110	5.0837	-114.38	12.6049	16.8891	-26.078	-1.2332	10.0402	0	-13.8676	17.5858	46.5276	110	9.6487	-8.2206	16.0473	6.3264	5.334	11.2099	22.9119	-0.0415	7.90201	3.37467	9.54501	110	2.7832	-23.599	-6.7839	-14.7055	-9.5713	0.1016	1.6209	0	-7.16486	3.65746	9.67672	110	2.3801	3.0935	5.9068	-8.6364	-2.1921	13.9531	10.3045	20.6427	5.68152	3.26855	9.24486
120	4.7097	-125.159	30.3532	142.109	-10.6859	9.2372	15.7701	0	9.47629	29.5291	78.1268	120	27.1391	-0.9024	44.0197	7.4018	-8.2057	12.9768	11.6389	-4.0353	11.2541	6.1297	17.3374	120	-11.3775	-22.7519	-9.9298	-15.3514	-15.1335	0.451	0.058	0	-10.5764	3.19063	8.44161	120	6.8131	0.5301	-0.4288	-6.6273	-3.1862	9.6203	-7.5277	13.7425	1.617	2.73245	7.72853
Δaverage HR												Δaverage HR												Δaverage HR												Δaverage HR
Time	Rat 1	Rat 2	Rat 3	Rat 4	Rat 5	Rat 6	Rat 7	Rat 8	Mean	SEM	STDEV	Time	Rat 1	Rat 2	Rat 3	Rat 4	Rat 5	Rat 6	Rat 7	Rat 8	Mean	SEM	STDEV	Time	Rat 1	Rat 2	Rat 3	Rat 4	Rat 5	Rat 6	Rat 7	Rat 8	Mean	SEM	STDEV	Time	Rat 1	Rat 2	Rat 3	Rat 4	Rat 5	Rat 6	Rat 7	Rat 8	Mean	SEM	STDEV
0	0	0	0	0	0	0	0	0	0	0	0	0	0	0	0	0	0	0	0	0	0	0	0	0	0	0	0	0	0	0	0	0	0	0	0	0	0	0	0	0	0	0	0	0	0	0	0
10	-171.382	-116.536	-164.081	-104.116	-106.859	-156.719	-120.101	0	-134.256	19.2342	54.4026	10	-118.631	-21.3445	-73.6834	-35.5408	-83.8051	-100.321	-51.4122	-154.533	-79.9088	15.669	44.3187	10	-81.835	8.3323	-1.8793	-0.5335	-5.9608	-45.0585	-31.3138	0	-22.6069	10.9269	30.9059	10	-25.7655	-37.605	-47.0722	-27.8162	-44.9683	-20.6026	-44.8321	-32.2679	-35.1162	3.53575	10.0006
20	-144.661	-108.202	-102.306	-61.2192	-101.22	-159.065	-97.1136	0	-110.541	17.4149	49.2569	20	-91.6159	-28.7049	-37.6387	-39.0602	-71.1394	-67.9975	-52.1578	-145.115	-66.6787	13.3996	37.8997	20	-70.5367	-30.4363	-0.2499	1.4646	24.8544	-33.3626	5.1755	0	-14.7273	10.6344	30.0788	20	45.5555	9.9412	-5.2681	-57.9034	2.3848	-20.4071	-57.1024	15.963	-8.35456	12.6307	35.725
30	-126.019	19.3769	-67.5062	-79.0814	-103.053	-153.435	-62.7093	0	-81.7751	20.7892	58.8007	30	-71.2044	-48.8317	-38.3703	-46.5665	-85.7779	-59.6922	10.9312	-129.89	-58.6753	14.3085	40.4705	30	-65.0944	-53.2618	-24.9255	-28.8303	18.5064	-25.4728	-4.0974	0	-26.168	9.76559	27.6213	30	53.2222	-13.0801	-16.7652	-59.1964	13.3811	-42.2448	-28.2239	0.9039	-11.5004	12.3143	34.8302
40	-98.4892	23.324	-37.2365	-80.1033	-91.4135	-122.783	-60.6263	0	-66.7611	17.8563	50.5052	40	-75.7825	-46.145	-36.8589	-65.5059	-107.799	-42.8582	-3.5621	-104.066	-60.3222	12.4726	35.2778	40	-9.5183	-43.9909	-15.8157	-35.9201	56.7912	-20.4724	-9.5044	0	-11.2044	10.8001	30.5473	40	49.2644	-4.8089	-10.2136	-49.8247	-7.7863	-18.3337	-22.3655	-28.1353	-11.5254	10.0559	28.4424
50	-82.9032	-37.9922	-49.226	-89.2366	-94.7625	-100.503	-60.4018	0	-73.5751	12.1564	34.3834	50	-70.5475	-47.7991	-40.1908	-58.2592	-86.2614	10.3966	-8.4149	-72.279	-46.6694	11.7192	33.147	50	4.4294	-29.9385	-9.2355	-29.0792	48.5906	-23.1336	-13.7109	0	-7.43967	9.0554	25.6125	50	23.1032	-7.1603	-9.4022	-36.7339	-5.1753	-19.1925	-15.8257	12.8081	-7.19732	6.57108	18.5858
60	-66.1002	-7.4258	-19.8722	-88.6645	-78.2156	-78.9434	-50.5102	0	-55.676	12.389	35.0415	60	-84.1877	-51.3904	-39.5866	-49.3514	-85.8669	-26.0005	1.4205	-70.9816	-50.7431	10.5406	29.8134	60	5.014	-22.4872	-6.1067	3.6503	18.2106	-29.0481	-20.1214	0	-7.26979	5.72902	16.2041	60	-0.3529	-17.4503	-10.5761	-31.8175	-1.63	-38.3926	-4.9795	2.2632	-12.867	5.36347	15.1702
70	-40.2058	-12.4035	0.1536	-89.3581	-70.3345	-68.0477	-23.849	0	-43.435	12.208	34.5296	70	-50.0729	32.2895	-36.2941	-49.156	-75.2931	-14.717	14.5064	-47.9813	-28.3398	12.8568	36.3644	70	7.1043	-25.4192	-5.6287	-18.0137	14.8512	16.2644	-11.6453	0	-3.21243	5.36236	15.1671	70	-14.0188	-20.1913	16.7194	-41.3247	-9.4676	-29.0221	-22.0788	1.5432	-14.7301	6.37721	18.0375
80	-32.9002	-34.4104	-28.4989	-71.0064	-70.9698	-48.8004	-29.3719	0	-45.1369	8.3696	23.6728	80	-65.73	-29.5083	-24.5473	-38.6332	-54.3756	29.6882	7.8172	-22.3626	-24.7064	11.0213	31.173	80	38.0538	-10.9948	-29.8236	-15.266	7.1245	-31.8523	-15.7711	0	-8.36136	7.99254	22.6063	80	-14.4788	-12.8006	41.542	-40.8815	-0.964	-42.819	-9.1653	-11.6944	-11.4077	9.24334	26.1441
90	-23.4015	-16.5073	-31.9166	-48.2654	-36.6889	-22.1288	71.8697	0	-15.2913	13.1863	37.2965	90	-28.4441	-36.8882	-20.1461	-23.053	-53.7592	-10.9646	32.1804	-1.3506	-17.8032	9.08213	25.6881	90	29.2317	0.634	-36.5251	-14.3065	18.0396	-22.6632	-6.0545	0	-4.52057	7.49308	21.1936	90	9.4268	-9.691	10.8601	-43.5549	9.8812	-29.8783	-3.1388	4.0578	-6.50464	7.16631	20.2694
100	-15.4528	5.1208	-30.1492	-33.9557	-50.8512	-18.0333	45.1912	0	-14.0186	10.4168	29.4632	100	-0.1309	-36.0911	-53.4785	-46.6912	-54.7032	1.2407	34.7462	-74.876	-28.748	13.0512	36.9144	100	11.8309	-7.538	-34.099	-15.8426	3.8434	-18.6943	1.2603	0	-8.46276	5.24012	14.8213	100	3.458	-17.3891	49.6299	-44.3107	22.2892	-41.3717	41.4234	10.6328	3.04523	12.4672	35.2625
110	5.33	-12.3242	-23.5333	-9.1917	-52.1489	-15.1671	-19.2913	0	-18.0466	6.18971	17.5072	110	-28.2665	-26.6911	-37.0378	-36.8852	-51.8772	27.2714	23.0766	-11.984	-17.7992	10.1948	28.8354	110	25.0247	6.6927	-26.7445	10.5788	-7.983	7.439	14.881	0	4.26981	5.5534	15.7074	110	9.1803	4.2091	-1.8691	-47.3767	18.779	-34.4717	-3.366	-13.5486	-8.55796	7.90566	22.3606
120	31.0007	-10.0448	-29.7872	-3.8534	-40.0513	-25.0898	11.095	0	-9.53297	8.19859	23.1891	120	-16.1685	-26.8452	-37.5022	-31.5313	-42.3864	14.8914	32.7326	-7.0419	-14.2314	9.35588	26.4624	120	26.8963	21.3598	-12.1571	19.3238	7.71	-17.6415	10.5945	0	8.01226	5.65459	15.9936	120	11.3729	-11.5323	1.8293	-42.2518	17.9125	-37.6319	11.3976	-5.7686	-6.83404	7.9927	22.6068
Δtotal power												Δtotal power												Δtotal power												Δtotal power
Time	Rat 1	Rat 2	Rat 3	Rat 4	Rat 5	Rat 6	Rat 7	Rat 8	Mean	SEM	STDEV	Time	Rat 1	Rat 2	Rat 3	Rat 4	Rat 5	Rat 6	Rat 7	Rat 8	Mean	SEM	STDEV	Time	Rat 1	Rat 2	Rat 3	Rat 4	Rat 5	Rat 6	Rat 7	Rat 8	Mean	SEM	STDEV	Time	Rat 1	Rat 2	Rat 3	Rat 4	Rat 5	Rat 6	Rat 7	Rat 8	Mean	SEM	STDEV
0	0	0	0	0	0	0	0		0	0	0	0	0	0	0	0	0	0	0	0	0	0	0	0	0	0	0	0	0	0	0	0	0	0	0	0	0	0	0	0	0	0	0	0	0	0	0
10	18.3065			53.7749					36.0407	17.7342	25.0799	10	62.6401	8.1441	51.3961	5.5076	42.1276	32.8441	47.8376	48.3655	37.3578	7.29269	20.6268	10	23.1765	20.8676	-0.447	-0.4773	7.5868	-11.5546	-4.9386	0	4.88763	4.31396	12.2017	10	59.4117	22.914	28.4714	3.2002	16.8548	31.9522	5.1858	-3.4	20.5738	7.1125	20.1172
20	14.4343	17.905	23.9881						18.7758	2.7921	4.83606	20	8.3181	8.3851	19.4826	15.1834	32.1384	10.181	56.7363	35.688	23.2641	6.04895	17.109	20	20.7755	-0.4496	-10.615	20.0907	5.6928	-8.0796	-0.4897	0	3.84644	4.13056	11.683	20	1.1236	19.6578	-5.2297	-0.1937	10.126	5.2728	19.5637	16.5157	8.35452	3.38732	9.58078
30	21.1122	3.2011	8.7196			18.9652			12.9995	4.24	8.48001	30	25.6564	38.0922	14.8497	9.5544	79.0618	9.0906	33.1879	17.3762	28.3587	8.15491	23.0656	30	17.4659	3.5011	-5.0848	5.4675	3.8061	-2.3798	2.6643	0	3.63433	2.38826	6.75501	30	-1.8696	7.6849	-4.6668	0.5753	0.4727	2.1269	8.7829	0.0903	1.64958	1.60795	4.54798
40	5.8704		1.1826			32.4899	28.4569		16.9999	7.88065	15.7613	40	29.506	28.6795	7.96	30.8102	49.2502	52.0726	8.0682	7.1157	26.6828	6.35672	17.9795	40	-7.5458	3.7031	-3.3097	2.9337	-0.182	-0.1221	-3.9389	0	-1.20881	1.31493	3.71917	40	12.9465	4.3891	-4.5356	3.937	1.1371	0.644	2.8201	21.2974	5.32945	2.86283	8.0973
50	2.2743	13.5472	0.3867		9.1337	-6.663	12.1584		5.13955	3.19377	7.82311	50	20.7122	37.6727	10.2224	20.9092	27.7434	41.7484	11.7918	6.674	22.1843	4.52967	12.8118	50	1.9357	-1.1023	-2.4772	2.2274	7.8522	7.1625	-3.6941	0	1.7006	1.49374	4.22494	50	24.0747	7.6906	0.0914	3.3679	0.4788	4.4973	5.1512	5.2428	6.32434	2.68789	7.6025
60	3.6996	20.0818	12.8459	13.5838	19.2705	0.0301	11.0929		11.5149	2.81472	7.44704	60	49.9612	18.4323	15.3438	7.8338	22.4425	8.5199	10.4753	10.0331	17.8802	4.93113	13.9473	60	-11.1664	-3.9471	1.8074	-0.4788	4.1875	-0.1766	-5.0278	0	-2.11454	1.6862	4.76928	60	-1.6409	8.3422	-6.1371	0.894	-1.0119	3.1488	6.473	3.2447	1.6641	1.6473	4.65926
70	11.6877	2.7772	20.0026	14.1349	23.6258	-7.9239	20.3612		12.0951	4.24187	11.2229	70	14.7431	27.1874	27.2358	16.9219	52.0987	14.0531	7.0518	2.2416	20.1917	5.49276	15.5359	70	-7.5543	-6.8547	4.7552	3.3322	3.2768	-5.1586	-2.8447	0	-1.5783	1.73181	4.8983	70	14.8453	9.9799	-12.2656	-0.0764	-1.5172	3.5402	1.3891	24.2916	5.02336	3.95376	11.1829
80	15.0176	-0.0996	5.4252	15.1862	5.2172	-7.4812	25.5068		8.39603	4.15739	10.9994	80	35.3656	11.6939	20.3468	8.4552	18.1628	38.0011	36.5777	11.3443	22.4934	4.36282	12.3399	80	-6.3099	-7.9863	3.8129	1.1862	8.0337	-1.2901	-3.1016	0	-0.807871	1.84859	5.22861	80	10.7593	7.0144	-12.6902	1.3244	4.4094	3.2624	19.2167	2.08	4.42205	3.2044	9.06341
90	2.5852	5.1736	4.4226	12.1193	12.012	-1.4617	18.8852		7.6766	2.62973	6.95761	90	7.3883	41.5755	16.7727	30.8351	19.8594	27.1689	9.8446	6.7684	20.0266	4.39559	12.4326	90	-7.9328	-11.8912	7.9038	-1.9421	4.4648	-7.2375	0.0853	0	-2.36424	2.34771	6.64033	90	27.5786	2.8303	-7.2216	0.3318	8.6545	4.0262	0.8362	-3.4267	4.20116	3.73976	10.5776
100	0.7313	29.7744	5.2359	29.2131	3.423	8.4963	27.1401		14.8592	4.98282	13.1833	100	5.7578	66.6932	78.658	6.1302	27.3981	14.8937	10.6492	28.0365	29.7771	9.89618	27.9906	100	-10.2568	-1.8955	9.1979	3.6749	5.2569	0.0842	0.3906	0	0.921743	2.02437	5.72578	100	15.1041	7.3678	-4.1562	1.8661	2.3723	10.4268	-8.5754	4.1002	3.56321	2.69357	7.61857
110	9.6364	17.6157	2.5975		2.5125	-2.4571	8.8262		6.4552	2.88764	7.07325	110	15.2177	11.3223	60.9473	12.4433	13.7866	16.0144	47.1857	13.3017	23.7774	6.75625	19.1096	110	-7.8906	-14.2122	8.1861	-1.2445	10.5114	-1.001	-0.9662	0	-0.945286	2.8023	7.9261	110	-2.3086	3.7091	-3.9096	-0.3619	0.1455	5.2856	-0.2368	12.1802	1.81294	1.81551	5.13505
120	4.2881	10.7698	20.2396	16.5334	8.243	16.1186			12.6987	2.43295	5.9595	120	14.2713	16.9748	63.4089	4.9469	12.5845	11.7876	28.1175	3.8073	19.4873	6.81559	19.2774	120	-7.1654	-14.2742	5.321	-0.7248	0.5082	-6.5371	-0.2565	0	-3.30411	2.15524	6.09595	120	-4.4512	0.3414	-2.0033	2.7755	-1.2475	3.6185	-9.9267	-8.0825	-2.37197	1.71731	4.85728
ΔVLF												ΔVLF												ΔVLF												ΔVLF
time	rat1	rat2	rat3	rat4	Rat 5	Rat 6	Rat 7	Rat 8	Mean	SEM	STDEV	time	rat1	rat2	rat3	rat4	Rat 5	Rat 6	Rat 7	Rat 8	Mean	SEM	STDEV	time	rat1	rat2	rat3	rat4	Rat 5	Rat 6	Rat 7	Rat 8	Mean	SEM	STDEV	time	rat1	rat2	rat3	rat4	Rat 5	Rat 6	Rat 7	Rat 8	Mean	SEM	STDEV
0	0	0	0	0	0	0	0	0	0	0	0	0	0	0	0	0	0	0	0	0	0	0	0	0	0	0	0	0	0	0	0	0	0	0	0	0	0	0	0	0	0	0	0	0	0	0	0
10	2.7538	3.1409	17.8386	13.3604	34.2377	9.8751	24.7013	0	15.1297	4.34167	11.487	10	25.6866	-2.1938	15.0092	-1.6576	1.4237	11.4268	5.5206	8.6086	7.97801	3.32907	9.41604	10	3.3782	17.7815	-13.8154	-0.4764	1.2219	-2.0454	-4.961	0	0.154771	3.61481	9.56388	10	18.9336	5.0696	5.9536	-0.2789	8.6366	15.0048	0.2841	-1.6223	6.49764	2.61997	7.4104
20	2.6498	-0.2677	2.3239	12.309	3.4525	54.4794	68.7869	0	20.5334	10.8279	28.6479	20	1.0259	-2.9511	0.8212	1.9112	12.2444	2.0103	18.9617	3.7836	4.7259	2.54686	7.20361	20	0.9212	-1.7678	-12.8147	1.2044	2.9671	-0.5272	-0.6588	0	-1.52511	1.96926	5.21016	20	1.0724	8.9875	1.3569	-0.073	5.7403	3.4025	-0.8157	13.429	4.13749	1.75435	4.96204
30	0.0856	2.9866	1.4535	2.7731	3.5096	18.9581	38.3857	0	9.73603	5.34609	14.1444	30	5.0261	22.0726	3.966	2.5257	57.5198	1.8283	4.8833	4.6128	12.8043	6.78754	19.1981	30	6.0947	2.8418	-10.918	0.7965	0.9979	-2.6817	2.4057	0	-0.0661571	2.06445	5.46203	30	-0.1502	4.5046	2.2848	0.306	-0.0486	0.871	-0.4197	-3.0574	0.536313	0.774732	2.19127
40	0.3505	6.4484	0.4437	1.6711	14.0425	40.2259	22.2216	0	12.2005	5.58876	14.7865	40	2.4204	16.4374	5.9416	17.8386	24.4301	44.7696	0.2254	1.6293	14.2116	5.37466	15.2018	40	2.1481	3.4982	-3.6985	-0.4154	0.5835	-0.1079	-6.3295	0	-0.617357	1.27662	3.37762	40	9.9268	1.4617	-1.3715	3.1168	0.7601	0.1296	0.3722	8.0325	2.80352	1.43084	4.04704
50	1.0903	1.3298	0.0829	1.7012	5.3154	3.8563	11.0396	0	3.48793	1.42842	3.77924	50	6.7337	12.4039	8.0331	9.652	16.0596	31.6344	-0.6366	4.4812	11.0452	3.43319	9.71052	50	11.1916	1.647	-7.0434	-0.1476	3.2571	8.2893	-3.6062	0	1.94111	2.40805	6.37111	50	9.0722	8.7765	2.7726	1.7376	0.8222	3.8913	6.6552	1.0606	4.34853	1.1952	3.38053
60	0.4222	10.8888	3.8163	2.2974	18.8939	8.7235	9.5468	0	7.79841	2.37597	6.28623	60	7.8057	7.5142	10.422	4.5464	10.2201	4.4932	4.7332	7.3738	7.13857	0.849594	2.40301	60	-2.6376	2.1578	-9.5918	0.6996	1.4905	1.0706	-3.5964	0	-1.48676	1.58064	4.18198	60	3.5374	3.8782	2.1943	-0.1466	-0.0265	2.3935	0.4678	-4.1035	1.02432	0.91401	2.58521
70	12.3257	1.2942	3.0609	1.4564	26.5615	2.8043	14.3701	0	8.83901	3.57927	9.46985	70	5.8473	11.3464	22.4241	10.0429	46.0482	11.0135	6.3691	1.7459	14.3547	5.00629	14.1599	70	3.2313	-0.6303	-3.9076	0.3694	0.9986	1.6764	-1.8925	0	-0.0221	0.894827	2.36749	70	15.4353	6.667	-1.2196	-0.2925	-0.2727	2.9991	3.6241	16.6234	5.44551	2.48417	7.0263
80	14.5805	2.0479	4.6509	6.2641	7.8657	0.7522	18.5569	0	7.81689	2.47233	6.54118	80	15.9268	5.5778	18.8076	7.4814	13.6137	36.4885	25.3973	10.5207	16.7267	3.60718	10.2026	80	1.5708	1.0463	-14.2203	1.3162	3.1613	-3.5864	-1.8921	0	-1.8006	2.24273	5.9337	80	12.861	1.9514	-1.8706	0.525	3.9925	1.867	0.8727	-3.821	2.04725	1.76395	4.98921
90	2.398	9.8565	2.1058	6.8525	19.5562	7.9849	10.0582	0	8.40173	2.22293	5.88132	90	6.9585	35.9667	16.5878	25.996	16.7244	15.3567	9.035	3.5488	16.2717	3.74303	10.5869	90	1.9329	-2.0757	-11.3297	-0.7001	2.1769	-3.3197	1.0844	0	-1.74729	1.7759	4.6986	90	6.1554	2.8753	3.1976	0.1701	7.524	1.7925	0.3409	-2.4152	2.45507	1.14925	3.25058
100	0.5135	22.76	1.3224	16.5206	9.5136	14.6741	15.0148	0	11.4741	3.09627	8.19197	100	7.5253	-1.3991	54.6959	7.6497	21.0291	12.373	15.8203	18.3475	17.0052	5.94252	16.808	100	-3.2446	-1.8181	-5.2917	2.2714	1.8402	3.3958	1.9484	0	-0.128371	1.24969	3.30638	100	19.6959	6.9103	4.1572	2.2358	1.9155	1.9364	-2.2435	7.6832	5.28635	2.33713	6.6104
110	9.912	12.7421	2.6991	26.8734	4.6847	1.9709	0.857	0	8.53417	3.47376	9.19071	110	11.1275	1.5386	58.9449	14.1402	9.262	13.7296	47.2062	13.6789	21.2035	7.18848	20.3321	110	-1.2037	-3.7662	-7.6321	-0.234	0.229	4.0044	0.0788	0	-1.21769	1.37712	3.64352	110	5.533	6.4414	-0.2953	0.1077	0.7604	2.965	3.5027	-4.8713	1.76795	1.28569	3.63647
120	3.9629	4.4908	8.1366	0.9822	-0.3972	14.5608	20.2695	0	7.42937	2.84395	7.5244	120	10.7808	8.7111	61.538	6.1959	10.8847	12.4694	30.5761	4.4513	18.2009	6.80849	19.2573	120	-2.2628	-3.5013	-6.1341	1.0594	-0.2481	-4.2172	0.8339	0	-2.06717	1.03231	2.73125	120	0.3696	1.2921	1.8015	1.9536	-0.2835	3.2332	-3.1312	-4.8953	0.0425	0.974276	2.75567
ΔLF ms2												ΔLF ms2												ΔLF ms2												ΔLF ms2
Time	Rat 1	Rat 2	Rat 3	Rat 4	Rat 5	Rat 6	Rat 7	Rat 8	Mean	SEM	STDEV	Time	Rat 1	Rat 2	Rat 3	Rat 4	Rat 5	Rat 6	Rat 7	Rat 8	Mean	SEM	STDEV	Time	Rat 1	Rat 2	Rat 3	Rat 4	Rat 5	Rat 6	Rat 7	Rat 8	Mean	SEM	STDEV	Time	Rat 1	Rat 2	Rat 3	Rat 4	Rat 5	Rat 6	Rat 7	Rat 8	Mean	SEM	STDEV
0	0	0	0	0	0	0	0	0	0	0	0	0	0	0	0	0	0	0	0	0	0	0	0	0	0	0	0	0	0	0	0	0	0	0	0	0	0	0	0	0	0	0	0	0	0	0	0
10	3.9527	6.9813	17.9943	10.271	28.2055	51.4259	46.7661	0	23.6567	7.24309	19.1634	10	2.3774	1.0368	4.8673	0.9593	2.6436	5.6689	1.9881	2.9105	2.80649	0.595751	1.68504	10	1.9815	1.0002	-1.1234	-0.0076	0.2682	-1.0533	-0.229	0	0.119514	0.417551	1.10474	10	3.6725	0.9231	4.578	0.139	1.5573	1.3724	0.2734	0.7586	1.65929	0.570867	1.61466
20	3.2615	-0.0522	4.6559	13.6701	31.048	66.4013	35.0811	0	22.0094	9.03972	23.9168	20	0.0394	0.1301	0.6654	2.3359	4.6074	4.5101	7.9283	3.239	2.93195	0.964228	2.72725	20	3.8067	0.7853	-1.109	3.2157	0.0597	-0.3572	-0.2162	0	0.883571	0.713664	1.88818	20	0.9783	0.229	0.3431	0.005	0.9368	0.235	0.7407	1.2012	0.583638	0.153909	0.435321
30	1.5911	0.7493	2.0583	4.0452	57.2429	1.2605	1.6652	0	9.80179	7.91665	20.9455	30	1.4547	1.064	0.6227	0.9895	6.4343	1.3354	1.149	0.7678	1.72718	0.679328	1.92143	30	1.911	1.312	-0.5335	0.7716	0.1053	-0.3655	-0.2585	0	0.420343	0.35281	0.933447	30	0.6489	0.0474	0.8699	0.0295	0.1161	0.1703	0.4819	1.0363	0.425038	0.139148	0.393571
40	0.4098	11.0932	0.5929	3.5217	13.9581	0.5957	0.6933	0	4.40924	2.15779	5.70898	40	5.6883	1.1473	0.1589	2.9274	3.7338	1.5378	1.4938	0.5407	2.1535	0.654618	1.85154	40	-1.3649	0.4906	-0.3811	0.668	-0.1021	1.1519	-0.0782	0	0.0548857	0.309278	0.818273	40	1.2889	0.0783	-0.475	0.2135	0.1333	0.1533	-0.0821	1.6135	0.365463	0.250766	0.709274
50	0.051	1.4626	0.4266	2.9215	0.2269	0.1429	0.1119	0	0.763343	0.404279	1.06962	50	2.4414	4.4849	0.4553	2.5839	1.6947	4.3277	1.9189	0.7492	2.332	0.522653	1.47828	50	1.1924	-0.271	-1.0466	0.1294	0.711	0.1238	-0.2552	0	0.0834	0.273629	0.723954	50	9.5606	0.0583	0.2905	0.4915	0.0368	0.184	-0.1356	2.3637	1.60622	1.17059	3.31092
60	-0.0026	4.2403	1.2917	0.6884	0.222	0.3562	0.1959	0	0.998843	0.563857	1.49183	60	8.293	2.0188	0.6006	1.427	1.1706	0.7001	2.2009	0.7535	2.14556	0.903279	2.55486	60	-1.5321	-0.4552	-0.3786	-0.0343	-0.0975	-0.2309	-0.3109	0	-0.434214	0.191407	0.506415	60	0.8351	0.1562	0.0341	0.0377	0.0344	0.2056	0.0163	3.154	0.559175	0.382996	1.08328
70	-0.0151	0.8119	1.0888	0.3937	-0.1497	-0.0229	1.5993	0	0.529429	0.249692	0.660622	70	3.8894	6.7068	1.6542	3.0865	1.1462	1.7072	0.2953	0.3312	2.3521	0.762253	2.15598	70	-1.9266	-0.2392	0.203	0.095	0.3716	-0.3152	-0.3328	0	-0.306314	0.289113	0.764922	70	0.8924	0.956	-0.7547	0.0136	0.0744	-0.0377	0.0182	2.8468	0.501125	0.386897	1.09431
80	-0.0366	-0.4891	0.0042	0.5549	-0.4148	-0.1011	0.6434	0	0.0229857	0.164826	0.436088	80	3.4346	0.8048	0.4826	0.4592	0.3366	0.7064	5.4479	0.3565	1.50358	0.671101	1.89816	80	-0.7417	-0.5146	-0.9489	0.03	1.0452	0.1281	-0.3022	0	-0.1863	0.252297	0.667516	80	1.8579	0.2136	-0.7246	0.2287	0.8381	0.0904	-0.0818	1.7319	0.519275	0.317196	0.897166
90	-0.0782	-0.2899	1.3026	0.1127	-0.46	1.1145	4.6266	0	0.904043	0.671489	1.77659	90	0.8606	0.9434	0.2747	1.539	0.2277	6.2423	1.0588	0.3462	1.43659	0.704874	1.99368	90	1.2941	-0.6038	-0.7214	-0.1866	0.1928	-0.5337	-0.3232	0	-0.125971	0.263217	0.696406	90	4.5748	0.1696	-0.5788	0.1472	0.6174	0.3577	-0.256	1.3811	0.801625	0.577178	1.63251
100	0.0374	3.0517	1.3876	3.7009	-0.2317	0.8386	4.1066	0	1.84159	0.669353	1.77094	100	0.5039	17.6076	6.4803	0.2236	1.4132	1.029	-0.248	3.0023	3.75149	2.12076	5.99843	100	-1.4125	-0.2704	-0.5528	0.2313	0.2131	-0.3996	-0.3707	0	-0.365943	0.208879	0.552641	100	1.1682	0.1093	-0.1143	0.0219	0.1364	1.8424	-0.3737	0.9916	0.472725	0.271845	0.768895
110	0.0642	3.3102	0.1683	15.1535	-0.3318	1.5314	0.2795	0	2.88219	2.09877	5.55282	110	1.893	1.5939	0.5702	0.242	0.6266	0.6559	1.6287	0.1966	0.925863	0.237699	0.672313	110	0.5748	-0.6541	-0.7886	-0.1043	0.4001	-0.1143	-0.2975	0	-0.140557	0.189885	0.502389	110	-0.3859	0.0012	-0.6343	0.0029	0.0975	0.3297	0.0819	2.2445	0.217187	0.308701	0.873139
120	0.6546	4.8462	4.3035	2.0597	-0.0321	4.7621	0.6514	0	2.46363	0.806127	2.13281	120	2.7161	1.1125	0.2334	0.2283	0.1723	-0.0329	-0.2494	-0.0048	0.521937	0.344215	0.973587	120	0.6963	-0.6451	-0.8351	-0.1081	0.0061	0.0933	-0.3778	0	-0.1672	0.193086	0.510857	120	0.3211	0.1043	0.1097	0.0893	0.091	0.1096	-0.347	0.3424	0.10255	0.0741379	0.209694
ΔHFms2												ΔHFms2												ΔHFms2												ΔHFms2
time	rat1	rat2	rat3	rat4	Rat 5	Rat 6	Rat 7	Rat 8	Mean	SEM	STDEV	time	rat1	rat2	rat3	rat4	Rat 5	Rat 6	Rat 7	Rat 8	Mean	SEM	STDEV	time	rat1	rat2	rat3	rat4	Rat 5	Rat 6	Rat 7	Rat 8	Mean	SEM	STDEV	time	rat1	rat2	rat3	rat4	Rat 5	Rat 6	Rat 7	Rat 8	Mean	SEM	STDEV
0	0	0	0	0	0	0	0	0	0	0	0	0	0	0	0	0	0	0	0	0	0	0	0	0	0	0	0	0	0	0	0	0	0	0	0	0	0	0	0	0	0	0	0	0	0	0	0
10	11.6013	55.0241	34.4078	30.1436	136.464	202.122	159.93	0	89.9562	28.311	74.9038	10	35.0988	9.301	31.5196	6.206	38.2452	15.8572	40.3289	36.9938	26.6938	4.92636	13.9338	10	18.8868	1.2743	14.4918	0.0115	6.1948	-7.924	0.3523	0	4.75536	3.48925	9.23168	10	36.8057	17.0051	19.6473	2.4244	5.3157	14.9348	4.6283	-1.7981	12.3704	4.40672	12.4641
20	8.5243	18.6968	17.2363	55.6601	124.414	63.6597	134.219	0	60.3444	19.4407	51.4353	20	7.7755	11.2059	17.996	10.9364	15.4715	3.7694	29.8463	28.8129	15.7267	3.34186	9.45221	20	17.1176	1.0413	3.3088	14.8415	2.2782	-6.7686	0.4089	0	4.60396	3.19267	8.447	20	-1.0568	10.3392	-5.3652	-0.1689	2.6582	1.7605	19.6387	0.7616	3.57091	2.77502	7.84895
30	19.4368	-0.64	4.6375	63.8116	183.055	-1.2534	9.1353	0	39.7404	25.3597	67.0954	30	19.6983	14.9555	10.261	6.0392	15.2925	6.0357	27.1557	12.1429	13.9476	2.50834	7.09465	30	10.5303	-0.0405	6.3668	4.233	2.2737	0.6482	0.5195	0	3.50443	1.45762	3.85651	30	-2.652	3.2168	-6.1307	0.14	0.1966	1.2419	8.7208	2.5384	0.908975	1.53793	4.34992
40	5.1113	54.4075	0.0959	37.2391	75.1941	-8.3317	5.5931	0	24.187	11.9849	31.7092	40	21.92	11.0947	1.8595	10.0441	21.2713	5.874	6.3491	5.093	10.4382	2.63727	7.45934	40	-7.6618	0.3263	0.7699	3.0146	-1.2768	-2.4833	2.4889	0	-0.688886	1.37287	3.63226	40	1.2063	2.8576	-1.0633	0.5914	0.0338	0.318	2.5299	12.3896	2.35791	1.50373	4.2532
50	1.1343	11.1142	-0.0506	43.7633	3.985	-10.6622	1.058	0	7.19171	6.5623	17.3622	50	12.0598	20.7838	1.734	8.6734	10.174	5.3211	10.5095	1.591	8.85582	2.2081	6.24545	50	-10.4816	-1.9384	5.6128	2.5793	2.347	-1.303	0.2602	0	-0.417671	1.93852	5.12885	50	5.4419	-1.0653	-1.3637	1.1269	-0.6899	0.3776	-1.3684	1.3494	0.476062	0.805977	2.27965
60	3.2812	4.795	6.3133	10.5981	0.5482	-9.0496	1.4013	0	2.55536	2.31139	6.11537	60	34.3851	8.8993	4.3212	1.8604	11.2366	3.4353	3.5412	2.0533	8.71655	3.85139	10.8934	60	-6.7932	-5.3321	11.7779	-0.963	2.3724	-1.0356	-1.0197	0	-0.1419	2.29816	6.08036	60	-6.0134	4.3916	-6.7014	0.4218	-1.0335	0.6939	5.9889	4.4867	0.279325	1.67682	4.74276
70	-0.6216	0.8735	12.3042	12.2848	-2.3924	-10.7053	4.4429	0	2.3123	3.1095	8.22697	70	5.5291	9.1103	3.1575	3.7924	5.0892	1.4126	0.3874	0.3119	3.5988	1.05604	2.98694	70	-8.6848	-5.5007	8.4599	3.1978	1.9448	-6.5797	-0.5198	0	-1.0975	2.3217	6.14265	70	-1.4825	2.4407	-8.7231	0.08	-1.2733	0.7175	-2.2531	4.8461	-0.705963	1.40766	3.98145
80	0.475	-1.3895	0.8511	8.3673	-1.8401	-8.1323	6.3577	0	0.669886	2.06842	5.47253	80	16.5269	5.3113	1.0566	0.5145	4.3975	0.4559	5.7324	0.3762	4.29641	1.92541	5.44589	80	-7.4549	-7.9744	18.9823	0.149	3.2433	2.0826	-0.8066	0	1.17447	3.39947	8.99414	80	-3.9596	4.9332	-8.607	0.5952	-0.5478	1.5074	18.4258	4.3759	2.09039	2.80536	7.93476
90	0.2666	-4.0098	1.0767	5.1541	-6.7064	-10.5611	2.7218	0	-1.72259	2.1102	5.58306	90	-0.3199	4.6653	-0.0899	3.3001	3.0923	5.4547	-0.2491	2.3441	2.2747	0.804507	2.27549	90	-10.8713	-8.6639	19.955	-0.7544	1.6585	-3.3074	-0.6019	0	-0.369343	3.79573	10.0425	90	16.8484	-0.1309	-8.3358	-0.0291	-0.0962	1.7849	0.7513	-1.9423	1.10629	2.50397	7.0823
100	0.1817	3.4591	2.4715	8.9916	-5.4652	-7.0164	5.4074	0	1.1471	2.1717	5.74577	100	-2.0174	50.4846	17.4817	-1.7431	5.1407	1.1817	-4.9231	6.8341	9.0549	6.41462	18.1433	100	-7.2336	-1.002	15.0426	1.4967	2.9872	-3.2927	-1.106	0	0.9846	2.65497	7.02438	100	-5.7599	0.4321	-7.4718	-0.4058	-0.0694	6.8031	-6.2133	-3.9919	-2.08461	1.66593	4.71196
110	-0.3638	1.3294	-0.132	20.9199	-1.4469	-5.9594	7.7409	0	3.15544	3.33592	8.82601	110	2.2142	8.1897	1.4322	-1.9389	4.0829	0.7955	-1.6492	-0.5079	1.57731	1.18142	3.34155	110	-7.4471	-9.31	16.6069	-0.7716	10.026	-5.3523	-0.7361	0	0.430829	3.60862	9.54751	110	-7.4557	-2.6805	-1.8342	-0.5461	-0.8642	1.6861	-3.8214	15.0856	-0.0538	2.36107	6.67811
120	-0.6068	1.4738	7.3367	13.4914	8.8758	-3.2043	4.3923	0	4.53699	2.19651	5.81142	120	0.6301	7.1511	1.6374	-1.4773	1.6773	-0.675	-2.2092	-0.7284	0.75075	1.04	2.94157	120	-5.391	-9.605	12.2903	-2.1089	0.2996	-2.6556	-0.6577	0	-1.11833	2.5618	6.77788	120	-5.1418	-0.9711	-2.3997	0.4355	-1.0742	0.2164	-6.4485	-3.6375	-2.37761	0.887616	2.51056
ΔLF nu												ΔLF nu												ΔLF nu												ΔLF nu
Time	Rat 1	Rat 2	Rat 3	Rat 4	Rat 5	Rat 6	Rat 7	Rat 8	Mean	SEM	STDEV	Time	Rat 1	Rat 2	Rat 3	Rat 4	Rat 5	Rat 6	Rat 7	Rat 8	Mean	SEM	STDEV	Time	Rat 1	Rat 2	Rat 3	Rat 4	Rat 5	Rat 6	Rat 7	Rat 8	Mean	SEM	STDEV	Time	Rat 1	Rat 2	Rat 3	Rat 4	Rat 5	Rat 6	Rat 7	Rat 8	Mean	SEM	STDEV
0	0	0	0	0	0	0	0	0	0	0	0	0	0	0	0	0	0	0	0	0	0	0	0	0	0	0	0	0	0	0	0	0	0	0	0	0	0	0	0	0	0	0	0	0	0	0	0
10	16.8263	-1.9945	20.5793	9.3044	9.4362	15.7375	15.2497	0	12.1627	2.80699	7.42661	10	-1.4184	1.1113	3.0045	6.6054	0.5682	9.542	-4.0152	-1.3885	1.75116	1.58562	4.48482	10	-4.39	5.3704	-11.1181	-0.166	-0.8886	-6.138	-9.3056	0	-3.80513	2.15726	5.70758	10	1.4471	2.8653	5.627	1.9652	11.4426	1.5054	0.2974	8.3055	4.18194	1.38995	3.93137
20	17.6015	-9.9053	7.6787	4.1497	12.0593	42.4418	13.3257	0	12.4788	6.01264	15.908	20	-3.3558	-5.8273	-6.1698	11.1132	15.2485	29.148	9.3573	1.2925	6.35083	4.34141	12.2793	20	0.0124	5.2581	-10.1908	9.1034	-1.3304	14.982	-9.2574	0	1.22533	3.50439	9.27175	20	8.8525	0.4171	18.2278	0.7245	10.969	2.6385	-0.7257	7.9218	6.12819	2.32011	6.56226
30	2.4613	9.635	11.5229	-8.9943	16.0219	8.1846	6.0811	0	6.41607	3.02794	8.01117	30	-0.7978	-1.6233	-3.9619	7.0242	21.3637	1.9706	-4.1988	-2.39	2.17334	3.03007	8.57033	30	-0.8122	9.9523	-7.2384	5.4691	-0.7598	-3.6948	-11.0623	0	-1.16373	2.71301	7.17794	30	8.3698	-0.0208	29.3995	1.9295	3.0704	2.391	0.263	6.7414	6.51797	3.43016	9.70195
40	1.657	0.1775	15.6873	-6.2495	7.666	11.4091	2.4328	0	4.68289	2.79997	7.40802	40	9.5003	0.6297	-1.3445	14.9715	8.2744	3.8802	4.5664	0.7902	5.15853	1.93058	5.46052	40	4.1903	3.8789	-3.6645	6.0339	-1.5426	11.0553	-10.0457	0	1.41509	2.64548	6.99927	40	7.6583	0.4304	-1.1581	10.7352	3.9838	3.9695	-1.6426	5.5207	3.68715	1.53218	4.33365
50	-0.0933	-1.0061	14.1649	-8.5377	-0.2889	10.6843	0.6248	0	2.22114	2.90587	7.68821	50	5.5384	8.1582	6.1948	14.7956	7.0282	21.0749	3.5119	13.3034	9.95067	2.09271	5.91908	50	24.3777	-1.1508	-10.0836	-0.0993	4.8988	2.5938	-10.0389	0	1.49967	4.3998	11.6408	50	32.6476	2.0397	6.025	17.4062	2.2209	4.6478	-0.8066	14.723	9.86295	3.95292	11.1805
60	-2.2672	18.1869	1.0666	-7.238	1.6736	9.9775	1.5253	0	3.27496	3.15863	8.35694	60	9.3752	7.7037	1.4912	19.2925	3.0335	1.022	11.6017	11.1795	8.08741	2.18862	6.19035	60	0.7832	-1.5464	-7.7505	0.991	-3.4852	-1.0905	-6.1776	0	-2.61086	1.27092	3.36253	60	20.9303	0.9465	23.1136	1.0866	4.494	4.8029	-1.7095	16.1321	8.72456	3.46379	9.79708
70	0.4951	6.9836	-5.7059	-9.8106	0.6965	7.7677	11.6199	0	1.7209	2.89883	7.66958	70	17.2874	28.1951	18.2802	27.3735	9.0914	20.6678	2.5033	11.5641	16.8703	3.13457	8.8659	70	1.3033	2.1999	-4.2392	-0.9993	3.5349	11.0907	-11.0679	0	0.260343	2.59592	6.86817	70	9.0191	11.2014	32.6544	0.8253	9.0303	-2.3522	1.6837	14.2099	9.53399	3.86945	10.9444
80	-1.4105	-3.8657	-2.9995	-6.7509	-2.6291	2.7172	1.3689	0	-1.93851	1.20879	3.19815	80	6.3797	3.0292	10.5502	9.484	0.9548	10.5988	22.2545	10.0944	9.1682	2.27207	6.42638	80	5.6679	0.6775	-10.6813	0.8497	8.136	-0.8821	-7.4166	0	-0.521271	2.52357	6.67673	80	22.6953	1.3782	28.8079	11.6899	27.2145	0.04	-3.3838	9.3934	12.2294	4.48683	12.6907
90	-2.2906	13.4174	21.1187	-8.2529	1.9868	24.4529	30.9006	0	11.619	5.58722	14.7824	90	8.4157	5.291	14.8236	16.3863	0.7447	29.8387	10.5262	1.2192	10.9057	3.37742	9.55278	90	27.5555	-0.9401	-9.9921	-3.5012	0.9022	-1.8912	-10.2276	0	0.272214	4.83235	12.7852	90	9.3423	3.6072	28.0957	11.8698	15.3592	4.5296	-2.779	13.5816	10.4508	3.28797	9.29979
100	0.709	14.7077	13.8842	11.0192	3.8407	11.5096	19.9915	0	10.8088	2.48844	6.58378	100	8.5295	16.5185	15.7843	13.9891	11.5256	11.6687	7.3057	18.42	12.9677	1.38122	3.90668	100	-0.4846	-2.2059	-8.9488	2.5369	0.2151	-0.741	-11.1521	0	-2.96863	1.9204	5.0809	100	23.5676	1.9568	19.5406	3.9503	3.8804	11.8181	-2.364	13.7025	9.50654	3.22318	9.11654
110	2.311	21.8284	7.7906	24.4722	-1.951	15.4187	-2.3523	0	9.64537	4.18969	11.0849	110	11.5621	5.8435	10.3032	16.727	5.0274	5.74	19.1937	14.2242	11.0776	1.8946	5.35874	110	12.5943	-2.06	-9.9733	-1.3128	-1.2799	7.5319	-8.2132	0	-0.387571	3.04265	8.05008	110	5.8171	2.131	-2.405	1.6388	6.1076	3.7557	4.4325	6.7502	3.52849	1.06794	3.0206
120	16.2495	29.4988	18.8261	-1.7701	-3.2327	27.767	2.9751	0	12.902	5.15675	13.6435	120	18.8801	3.5422	1.2258	12.0937	1.6637	3.2879	-0.2522	3.8371	5.53479	2.31478	6.54719	120	9.9001	-0.4675	-9.768	-0.2106	-0.7051	4.1372	-13.6936	0	-1.54393	3.01635	7.98051	120	10.9138	3.1179	6.2132	4.1239	7.8368	2.9238	-1.0018	4.9635	4.88639	1.2609	3.56636
ΔHFnu												ΔHFnu												ΔHFnu												ΔHFnu
Time	Rat 1	Rat 2	Rat 3	Rat 4	Rat 5	Rat 6	Rat 7	Rat 8	Mean	SEM	STDEV	Time	Rat 1	Rat 2	Rat 3	Rat 4	Rat 5	Rat 6	Rat 7	Rat 8	Mean	SEM	STDEV	Time	Rat 1	Rat 2	Rat 3	Rat 4	Rat 5	Rat 6	Rat 7	Rat 8	Mean	SEM	STDEV	Time	Rat 1	Rat 2	Rat 3	Rat 4	Rat 5	Rat 6	Rat 7	Rat 8	Mean	SEM	STDEV
0	0	0	0	0	0	0	0	0	0	0	0	0	0	0	0	0	0	0	0	0	0	0	0	0	0	0	0	0	0	0	0	0	0	0	0	0	0	0	0	0	0	0	0	0	0	0	0
10	-16.7924	8.4943	-11.199	-9.3044	-5.9509	-15.7375	-14.0095	0	-9.2142	3.2775	8.67146	10	6.9926	-1.1113	-3.0045	-6.6054	6.4373	-5.8182	4.0152	8.7861	1.21148	2.1533	6.09046	10	9.3859	-9.6798	11.1181	0.2708	6.0785	9.5062	13.3681	0	5.72111	3.01734	7.98314	10	-1.4471	-1.1073	7.8814	-16.6692	-18.6921	3.0974	-0.2974	-1.7864	-3.62759	3.27406	9.26045
20	-17.5676	16.4051	1.7016	-4.1497	-8.574	-42.4418	-12.0855	0	-9.53027	6.8712	18.1795	20	8.93	5.8273	6.1698	-11.1132	-8.243	-25.4242	-9.3573	6.1051	-3.38819	4.27326	12.0866	20	4.9835	-0.9823	10.1908	-6.7171	-1.2503	-13.9716	10.4049	0	0.3797	3.37637	8.93303	20	-10.0308	0.1362	-7.0828	-6.2464	-17.9993	4.0711	0.7257	-14.3245	-6.34385	2.71941	7.69165
30	-2.4274	-10.856	-10.3749	8.9943	-12.5366	-8.1846	-4.8409	0	-5.74659	2.79756	7.40165	30	6.372	1.6233	3.9619	-7.0242	-14.3582	1.7532	4.1988	9.7876	0.7893	2.75794	7.80062	30	5.8081	-4.9057	7.2384	1.8808	-2.2733	3.6641	11.5362	0	3.27837	2.12791	5.62991	30	-11.4408	1.7788	-16.1841	-7.9996	-8.608	4.7589	-0.263	-2.3724	-5.04127	2.5323	7.16242
40	-1.6231	-11.3703	-15.086	6.2495	-4.1807	-11.4091	-1.1926	0	-5.51604	2.82271	7.46819	40	-3.9261	-0.6297	1.3445	-14.9715	-1.2689	-0.1564	-4.5664	6.6074	-2.19589	2.19306	6.20292	40	-2.6296	1.1677	3.6645	1.316	-16.2045	-23.6885	12.451	0	-3.41763	4.68136	12.3857	40	-11.4102	0.3496	13.8035	-8.4288	-10.164	-3.8482	1.6426	0.9984	-2.13214	2.91957	8.2578
50	0.1272	6.9285	-10.4832	8.5377	3.7742	-10.6843	0.6154	0	-0.169214	2.92521	7.73937	50	0.0358	-8.1582	-6.1948	-14.7956	-0.0227	-21.7542	-3.5119	-5.9058	-7.53842	2.6379	7.46112	50	-28.4536	5.4281	10.0836	7.4492	-18.0299	-3.7928	13.7688	0	-1.93523	5.97429	15.8065	50	-32.6476	-0.4139	6.4837	-13.5223	-16.9634	-4.3062	0.8066	-15.9905	-9.5692	4.47417	12.6549
60	2.3011	-15.5143	-6.1068	7.238	1.8117	-9.9775	-0.2851	0	-2.93327	3.00141	7.94099	60	-3.801	-7.7037	-1.4912	-19.2925	3.972	2.7018	-11.6017	-3.7819	-5.12477	2.70611	7.65405	60	-2.51	1.7068	7.7505	1.8202	0.3911	0.1672	10.2401	0	2.79513	1.71095	4.52674	60	-20.9303	0.8115	-10.6128	-25.222	-9.4961	1.6862	1.7095	-12.0004	-9.2568	3.63996	10.2954
70	-0.4612	-3.5656	-4.4095	9.8106	2.7888	-7.7677	-10.3797	0	-1.99776	2.56596	6.78888	70	-11.7132	-28.3209	-18.2802	-27.3735	-2.0859	-17.4259	-2.5033	-4.1665	-13.9837	3.75604	10.6237	70	-4.7326	0.6873	4.2392	8.3025	-0.5178	-22.7034	15.0505	0	0.0465286	4.50393	11.9163	70	-9.0191	-9.4434	-27.8799	-9.2254	-11.9245	8.4808	-1.6837	-11.4477	-9.01786	3.61136	10.2145
80	1.4444	6.3947	7.7894	6.7509	6.1144	-2.7172	-0.1287	0	3.66399	1.54334	4.0833	80	-0.8055	-3.0292	-10.5502	-9.484	6.0507	-17.2262	-22.2545	-11.1603	-8.5574	3.21385	9.09013	80	-10.9099	2.1562	10.6813	5.9443	-10.5363	1.1584	11.4791	0	1.42473	3.46072	9.1562	80	-22.6953	0.3798	-27.3569	-7.2969	-30.4629	8.3556	3.3838	-5.9594	-10.2065	5.224	14.7757
90	2.3245	-10.3619	-15.2252	8.2529	1.0782	-24.4529	-41.4718	0	-11.408	6.58408	17.4198	90	-7.0398	-5.291	-14.8236	-16.3863	6.2608	-27.6351	-10.5262	-6.8048	-10.2808	3.48531	9.85796	90	-29.3245	3.2075	9.9921	9.8605	-4.8339	-0.091	12.4763	0	0.183857	5.44689	14.4111	90	-9.3423	-1.8521	-23.7258	-14.4948	-29.6137	-2.1857	2.779	-9.8545	-11.0362	3.95492	11.1862
100	-0.6751	-15.0424	-8.9563	-11.0192	-0.3554	-11.5096	-35.136	0	-11.8134	4.41481	11.6805	100	-6.4862	-16.5185	-15.7843	-13.9891	-4.5201	-15.6392	-7.3057	-11.0224	-11.4082	1.68226	4.75814	100	-13.2895	-7.7416	8.9488	4.6595	0.2213	-7.0353	13.0685	0	-0.1669	3.64649	9.64771	100	-23.5676	-0.1988	-28.6849	-9.8327	-15.5976	-3.4209	-5.5574	-9.1922	-12.0065	3.51551	9.94338
110	-3.0371	-21.1471	-2.2793	-24.4722	5.4363	-15.4187	3.5925	0	-8.18937	4.55454	12.0502	110	-9.7429	-5.8435	-10.3032	-16.727	1.9781	-20.1098	-19.1937	-11.8715	-11.4767	2.60135	7.35771	110	-16.1204	-0.621	9.9733	3.0211	7.3482	-20.8463	6.0463	0	-1.59983	4.5671	12.0834	110	-5.8171	-1.8918	9.6894	-19.8136	-15.8448	-5.7016	-4.4325	-1.8511	-5.70789	3.19005	9.02283
120	-23.2999	-26.1816	-14.1988	1.7701	5.7637	-27.767	-4.5877	0	-12.643	5.20863	13.7807	120	-18.4893	-3.5422	-1.2258	-12.0937	4.5315	-5.5839	0.2522	-13.9888	-6.2675	2.78828	7.88646	120	-10.1243	-1.0691	9.768	-20.2623	-6.7552	-8.6216	14.4609	0	-3.22909	4.54007	12.0119	120	-10.9138	-1.3599	5.1151	-16.7998	-13.0214	-3.7589	1.0018	-8.8435	-6.07255	2.6634	7.53324
ΔLF/HF ratio												ΔLF/HF ratio												ΔLF/HF ratio												ΔLF/HF ratio
Time	Rat 1	Rat 2	Rat 3	Rat 4	Rat 5	Rat 6	Rat 7	Rat 8	Mean	SEM	STDEV	Time	Rat 1	Rat 2	Rat 3	Rat 4	Rat 5	Rat 6	Rat 7	Rat 8	Mean	SEM	STDEV	Time	Rat 1	Rat 2	Rat 3	Rat 4	Rat 5	Rat 6	Rat 7	Rat 8	Mean	SEM	STDEV	Time	Rat 1	Rat 2	Rat 3	Rat 4	Rat 5	Rat 6	Rat 7	Rat 8	Mean	SEM	STDEV
0	0	0	0	0	0	0	0		0	0	0	0	0	0	0	0	0	0	0	0	0	0	0	0	0	0	0	0	0	0	0	0	0	0	0	0		0		0	0	0	0	0	0	0	0
10	0.2248	-0.0388	0.3377	0.146	0.1187	0.2024	0.2102		0.171571	0.0438015	0.115888	10	-0.0224	0.0134	0.0386	0.0763	0.0014	0.1426	-0.0469	-0.0249	0.0222625	0.0220326	0.0623176	10	-0.0793	0.0758	-0.1278	-0.0021	-0.0139	-0.0781	-0.1328	0	-0.0511714	0.0284398	0.0752445	10		0.0301		0.0298	0.1735	0.0145	0.0033	0.0929	0.05735	0.0264662	0.0648286
20	0.2375	-0.1317	0.0932	0.061	0.1576	0.8157	0.1791		0.201771	0.111639	0.295369	20	-0.0443	-0.0656	-0.0716	0.1351	0.2004		0.1275	0.0073	0.0412571	0.0420315	0.111205	20	-0.0154	0.0605	-0.1182	0.119	-0.0146	0.2378	-0.1294	0	0.0199571	0.0494609	0.130861	20		0.0042		0.0096	0.1648	0.0263	-0.0079	0.1065	0.0505833	0.028292	0.069301
30	0.0277	0.1662	0.197		0.2213	0.0963	0.0743		0.130467	0.0310039	0.0759438	30	-0.0152	-0.0191	-0.0471	0.0815	0.307	0.0198	-0.049	-0.0365	0.030175	0.042373	0.119849	30	-0.0279	0.1222	-0.0866	0.0602	-0.0072	-0.0472	-0.1505	0	-0.0195714	0.0341856	0.0904466	30		-0.0005		0.0246	0.0427	0.0228	0.0029	0.0761	0.0281	0.0115622	0.0283214
40	0.0185	0.0308	0.2909		0.0938	0.1393	0.0279		0.1002	0.0426829	0.104551	40	0.1199	0.0076	-0.0164	0.1906	0.0974	0.0486	0.0588	0.0011	0.06345	0.0246878	0.0698276	40	0.0663	0.0422	-0.0455	0.0674	-0.0067	0.2311	-0.14	0	0.0306857	0.0434386	0.114928	40		0.0043		0.1309	0.0559	0.0528	-0.0178	0.0594	0.0475833	0.0210761	0.0516258
50	-0.0011	-0.0251	0.2369		-0.0063	0.1293	0.0062		0.05665	0.0425418	0.104206	50	0.0641	0.1072	0.0826	0.1879	0.0807		0.0447	0.1787	0.106557	0.0210968	0.0558168	50	0.6658	-0.016	-0.1171	-0.0063	0.0884	0.0381	-0.1411	0	0.0731143	0.103401	0.273573	50		0.0212		0.2261	0.0409	0.062	-0.0088	0.1993	0.0901167	0.0400663	0.098142
60	-0.0244	0.3233	0.0292		0.0168	0.1198	0.0169		0.0802667	0.0523559	0.128245	60	0.1181	0.1006	0.0189	0.2593	0.0304	0.006	0.1626	0.1447	0.105075	0.0303764	0.0859174	60	0.0193	-0.0183	-0.0922	0.0098	-0.0402	-0.0132	-0.0946	0	-0.0327714	0.0172695	0.0456909	60		0.0095		0.0224	0.0615	0.0542	-0.0185	0.2059	0.0558333	0.0323238	0.0791768
70	0.0054	0.0994	-0.0678		0.0052	0.0909	0.1528		0.04765	0.0329246	0.0806485	70	0.247	0.489	0.285	0.4109	0.1086	0.3803	0.0315	0.1507	0.262875	0.0562984	0.159236	70	0.0351	0.024	-0.0524	-0.0163	0.0413	0.2259	-0.1531	0	0.0149286	0.0434893	0.115062	70		0.1301		0.0118	0.1234	-0.0321	0.0189	0.1804	0.0720833	0.0341802	0.083724
80	-0.0154	-0.0573	-0.0502		-0.0326	0.0301	0.0151		-0.0183833	0.014387	0.0352409	80	0.0755	0.0375	0.1484	0.1131	0.0059	0.2198	0.3606	0.155	0.139475	0.0397983	0.112567	80	0.1297	0.0059	-0.1233	0.0049	0.1156	-0.012	-0.11	0	0.00154286	0.0370567	0.0980429	80		0.0141		0.1403	0.4851	-0.0063	-0.036	0.1112	0.118067	0.0785849	0.192493
90	-0.0247	0.2182	0.3789		0.021	0.3525			0.18918	0.0829272	0.185431	90	0.1147	0.0672	0.2205	0.2122	0.0035	0.6638	0.1455	0.0251	0.181563	0.0744077	0.210457	90	0.7513	-0.0125	-0.1162	-0.0429	0.0149	-0.0224	-0.142	0	0.0614571	0.116945	0.309408	90		0.0383		0.1572	0.2789	0.057	-0.0297	0.1688	0.11175	0.0453358	0.11105
100	0.0078	0.2661	0.2238	0.1769	0.0435	0.1406	0.4015		0.180029	0.0507658	0.134314	100	0.1147	0.2412	0.2378	0.1759	0.1433	0.2261	0.0971	0.2689	0.188125	0.0227905	0.0644613	100	0.0459	-0.0208	-0.1052	0.0243	0.0023	0.0017	-0.1526	0	-0.0292	0.0273963	0.0724838	100		0.0203		0.0503	0.0618	0.1488	-0.0233	0.1687	0.0711	0.0303173	0.0742619
110	0.0266	0.4325	0.1084	0.4808	-0.0251	0.1975	-0.0276		0.170443	0.07984	0.211237	110	0.1633	0.0747	0.1445	0.2176	0.0549	0.1592	0.2976	0.215	0.16585	0.0278954	0.0789001	110	0.279	-0.0228	-0.116	-0.0168	-0.0187	0.1596	-0.1125	0	0.0216857	0.0550509	0.145651	110		0.0227		0.0272	0.0925	0.0531	0.0512	0.0757	0.0537333	0.0110443	0.0270529
120	0.2416	0.6317	0.334	-0.0242	-0.0387	0.4196	0.0382		0.228886	0.0953512	0.252275	120	0.3047	0.0441	0.0155	0.1487	0.0148	0.0582	-0.003	0.076	0.082375	0.0359178	0.101591	120	0.1895	-0.0045	-0.1138	0.0169	-0.0032	0.0688	-0.1808	0	-0.00387143	0.0453804	0.120065	120		0.0329		0.0588	0.1101	0.0397	-0.0109	0.0622	0.0488	0.0162655	0.0398421

## Sheet: Delta LVF
CPA 4µg/rat											CPA-NIC												DPCPX (6 µg/rat)											DPCPX-NIC
ΔCycle Duration (s)											ΔCycle Duration (s)												ΔCycle Duration (s)											ΔCycle Duration (s)
Time	Rat 1	Rat 2	Rat 3	Rat 4	Rat 5	Rat 6	Rat 7	Mean	SEM	STDEV	Time	Rat 1	Rat 2	Rat 3	Rat 4	Rat 5	Rat 6	Rat 7	Rat 8	Mean	SEM	STDEV	Time	Rat 1	Rat 2	Rat 3	Rat 4	Rat 5	Rat 6	Rat 7	Mean	SEM	STDEV	Time	Rat 1	Rat 2	Rat 3	Rat 4	Rat 5	Rat 6	Rat 7	Rat 8	Mean	SEM	STDEV
0	0	0	0	0	0	0	0	0	0	0	0	0	0	0	0	0	0	0	0	0	0	0	0	0	0	0	0	0	0	0	0	0	0	0	0	0	0	0	0	0	0	0	0	0	0
10	0.1528	0.063458	0.160847	0.0783	0.042957	0.123489	0.078815	0.100095	0.0172866	0.0457362	10	0.1123	0.020466	0.056249	0.011016	-0.044896	0.0557	0.04133	0.090789	0.0428692	0.0172597	0.0488178	10	0.0391	-0.0038	0.001813	0.005455	-0.012701	0.01639	0.014722	0.00871129	0.00634668	0.0167917	10	0.0144	0.026064	0.021954	0.008344	0.015694	0.008813	0.043077	0.018068	0.0195518	0.00397801	0.0112515
20	0.110119	0.057613	0.040441	0.0383	0.04811	0.128125	0.061915	0.0692319	0.0134169	0.0354977	20	0.0992	0.024921	0.030961	0.0259	-0.007979	0.032436	0.036441	0.078812	0.0400865	0.0118704	0.0335745	20	0.0429	0.016734	0.000823	0.025776	-0.010072	0.011859	-0.009843	0.0111681	0.00732151	0.0193709	20	-0.021	-0.003803	0.001932	0.019138	-0.000754	0.007824	0.051812	-0.00342	0.00646612	0.00761687	0.0215438
30	0.0885	0.053231	0.02344	0.0601	0.041432	0.120086	0.035115	0.060272	0.0126947	0.0335871	30	0.0101	0.039579	0.031369	0.0281	-0.014925	0.029165	0.016225	0.053302	0.0241144	0.00727988	0.0205906	30	0.0289	0.022584	0.016833	0.024695	-0.015147	0.005898	0.00176	0.0122176	0.00589768	0.0156038	30	-0.028647	0.005523	0.013008	0.019817	-0.00404	0.01713	0.033354	0.002906	0.00738137	0.00655729	0.0185468
40	0.0622	-0.004645	0.010722	0.0538	0.03309	0.082311	0.036859	0.039191	0.0113147	0.0299358	40	0.0459	0.044719	0.032374	0.0417	-0.006682	0.019574	0.002376	0.051863	0.028978	0.0076753	0.021709	40	0.002	0.0184	0.008628	0.0194	-0.014433	0.012564	0.003126	0.00709786	0.00440952	0.0116665	40	-0.022515	0.001286	0.004434	0.016101	0.002328	0.007214	0.030402	0.019102	0.007294	0.00552348	0.0156227
50	0.0492	0.01897	0.015476	0.0605	0.035291	0.059244	0.035941	0.0392317	0.00681984	0.0180436	50	0.0351	0.033899	0.032061	0.0357	0.008553	-0.006648	0.005291	0.03419	0.0222683	0.00602206	0.017033	50	-0.003213	0.001003	0.001684	0.014933	-0.002253	0.009128	0.005501	0.00382614	0.002456	0.00649797	50	-0.015105	0.00323	0.003178	0.011638	0.001806	0.008019	0.031932	-0.0017	0.00537475	0.00471158	0.0133264
60	0.0375	0.006562	0.00418	0.0695	0.023346	0.037654	0.020435	0.0284539	0.0084658	0.0223984	60	0.017145	0.041308	0.023565	0.030259	-0.014675	0.011033	-0.00041	0.00771	0.0144919	0.00625043	0.0176789	60	-0.003718	0.0087	0.005629	0.014	-0.008791	0.012966	0.008964	0.00539286	0.00323438	0.00855736	60	-0.004819	0.008348	0.00458	0.009885	0.000448	0.015233	0.030404	0.003307	0.00842325	0.00380689	0.0107675
70	0.0194	0.008741	-0.002437	0.0623	0.021751	0.035606	0.012321	0.022526	0.0079892	0.0211374	70	-0.001117	0.032405	0.032156	0.030866	-0.003832	0.00626	-0.007744	0.018973	0.0134959	0.0060574	0.0171329	70	-0.004348	0.00924	0.003863	0.014512	-0.014051	-0.002161	0.004903	0.00170829	0.00357077	0.00944736	70	0.00784	0.011503	-0.005428	0.013049	0.002916	0.011189	0.0297	0.002249	0.00912725	0.00365454	0.0103366
80	0.017	0.01787	0.007528	0.0294	0.021511	0.021302	0.015251	0.0185517	0.00253216	0.00669946	80	0.006645	0.026607	0.023805	0.030402	-0.01575	0.010859	-0.003436	0.008327	0.0109324	0.00556462	0.0157391	80	-0.015464	0.003774	0.008933	0.0125	-0.005502	0.010093	0.0069	0.00303343	0.00379463	0.0100396	80	0.005413	0.009974	-0.015059	0.012917	0.000319	0.017265	0.036475	0.011886	0.00989875	0.00518997	0.0146795
90	0.0114	0.004274	0.005227	0.035416	0.005478	0.016512	-0.010046	0.00975157	0.00527295	0.0139509	90	0.004916	0.030407	0.020817	0.015473	-0.023669	0.003706	-0.011316	0.010397	0.00634137	0.00613816	0.0173613	90	-0.01202	-0.000928	0.011915	6e-05	-0.009586	0.01014	0.002543	0.000303429	0.00340813	0.00901707	90	-0.006115	0.004647	-0.004329	0.01376	-0.002778	0.011159	0.019695	0.005876	0.00523938	0.00327904	0.00927453
100	0.0078	0.002128	0.003653	0.0226	0.011151	0.003805	-0.013807	0.00533286	0.00413997	0.0109533	100	-0.008181	0.028484	0.041179	0.031136	-0.021222	-0.006681	-0.016183	0.031829	0.0100451	0.00897036	0.025372	100	-0.00672	0.001815	0.019674	0.0013	-0.00478	0.006946	-0.00157	0.00238071	0.00334911	0.00886091	100	-0.000502	0.007662	-0.017999	0.014404	-0.006821	0.016566	-9.7e-05	-0.008431	0.00059775	0.00418242	0.0118297
110	0.0009	0.012069	0.006554	0.021997	0.011826	0.002749	0.010549	0.00952057	0.00266144	0.00704151	110	-0.028719	0.023876	0.020284	0.020772	-0.021844	-0.010352	-0.031382	0.005963	-0.00267525	0.00822151	0.0232539	110	-0.011026	-0.003171	0.013339	-0.0015	0.000725	-0.000308	-0.006208	-0.00116414	0.0028514	0.00754409	110	-0.00522	-0.001876	0.000881	0.01551	-0.005607	0.013559	0.019257	0.008111	0.00557688	0.00347233	0.00982124
120	-0.0143	0.01061	0.00854	0.004854	0.013705	0.008149	0.008452	0.00571571	0.0034865	0.00922441	120	-0.016701	0.025474	0.015374	0.01773	-0.023782	-0.006234	-0.01885	0.002607	-0.00054775	0.00660455	0.0186805	120	-0.011269	-0.005221	0.006196	0.002635	-0.005706	0.020252	-0.003722	0.000452143	0.0039482	0.0104459	120	-0.006026	0.002563	-0.000558	0.014799	-0.005489	0.014885	0.012971	0.005808	0.00486913	0.00306538	0.00867022
ΔMax dP/dt (mmHg/s)											ΔMax dP/dt (mmHg/s)												ΔMax dP/dt (mmHg/s)											ΔMax dP/dt (mmHg/s)
Time	Rat 1	Rat 2	RAT 3	RAT 4	RAT 5	Rat 6	Rat 7	Mean	SEM	STDEV	Time	Rat 1	Rat 2	RAT 3	RAT 4	RAT 5	Rat 6	Rat 7	Rat 8	Mean	SEM	STDEV	Time	Rat 1	Rat 2	RAT 3	RAT 4	RAT 5	Rat 6	Rat 7	Mean	SEM	STDEV	Time	Rat 1	Rat 2	RAT 3	RAT 4	RAT 5	Rat 6	Rat 7	Rat 8	Mean	SEM	STDEV
0	0	0		0	0	0	0	0	0	0	0	0	0	0	0	0	0	0		0	0	0	0	0	0	0	0	0	0	0	0	0	0	0	0	0	0	0	0	0	0	0	0	0	0
10	340.77	-102.7		26.87	120.59	779.06	-118.592	174.333	139.114	340.759	10	1101.71	309.59	-34.75	217.75	437.71	-796.69	337.48		224.686	215.199	569.363	10	4.72	99.94	-162.11	-189.77	379.57	-404.6	-291.43	-80.5257	99.9545	264.455	10	-1.81	231.6	687.55	-839.27	638.15	437.84	394.03	-576.82	121.409	198.195	560.579
20	293.07	-149.87		614.73	156.75	510.27	-66.867	226.347	124.935	306.027	20	829.82	76.7	-96.21	-172.66	391.11	589.68	227.79		263.747	137.943	364.964	20	-85.03	-593.98	-279.31	-172.59	453.34	-497.19	564.77	-87.1414	168.068	444.666	20	115.14	306.25	563.58	-1153.37	191.42	228.59	399.26	1386.49	254.67	246.647	697.622
30	271.3	-99.51		582.65	793.05	265.06	-42.14	295.068	141.605	346.859	30	727.4	-52.9	-23.21	66.08	743.26	190.46	330.98		283.153	126.665	335.123	30	265.67	-163.58	143.51	634.56	151.1	-19.14	109.61	160.247	94.6244	250.353	30	74.21	502.32	222.78	-619.4	197.27	-17.45	313.69	1206.19	234.951	181.365	512.977
40	103.4	-128.2		189.39	428.86	161.14	32.847	131.239	75.4141	184.726	40	334.01	50.85	-134.03	-62.1	535.78	119.82	201.63		149.423	87.5255	231.571	40	-7.31	-339.76	-117.21	297.81	-60.46	-130.14	116.47	-34.3714	76.19	201.58	40	26.62	251.51	187.77	-807.79	855.05	126.24	327.1	1005.26	246.47	195.044	551.667
50	-88.14	301.29		12.4	152.39	99.71	-25.557	75.3488	57.2862	140.322	50	130.24	-440.033	11.95	-229.95	238.3	346.85	368.89		60.8924	114.521	302.993	50	328.99	-634.3	-325.72	113.32	526.63	-113.9	-4.97	-15.7071	147.851	391.177	50	-222.53	98.91	382.08	-875.84	442.81	237.65	603.33	1420.34	260.844	233.834	661.384
60	-177.85	-2.39		-108.94	703.97	43.42	-18.898	73.2187	130.276	319.11	60	1071.02	-437.931	416.48	-322.49	269.88	-47.86	-84.52		123.511	194.68	515.074	60	884.71	-247.16	96.63	-81.55	442.63	-172.74	-282.09	91.49	162.314	429.443	60	59.14	-205.93	217.12	586.8	678.92	56.38	543.71	1114.09	381.279	150.909	426.836
70	833.41	-51.55		124.91	289.89	-9.28	112.752	216.689	132.658	324.944	70	809.73	196.82	132.64	96.66	399.91	87.34	1189.03		416.019	161.185	426.456	70	533.23	-487.92	-291.59	548.59	255.16	-55.03	-443.52	8.41714	167.099	442.102	70	-135.49	469.34	-10.19	35.89	344.02	-24.5	704.67	1276.49	332.529	169.05	478.146
80	444.43	226.67		62.18	188.29	345.05	125.592	232.035	57.7371	141.426	80	938.84	-55.83	176.46	41.38	629.73	413.65	257.08		343.044	131.601	348.183	80	16.35	-197.63	-392	404.6	420.52	-15.47	-639.81	-57.6343	147.992	391.551	80	-443.796	420.21	732.09	-458.96	390.56	-32.15	570.4	1149.31	290.958	200.121	566.029
90	273.8	-195.65		-187.43	871.14	181.75	-6.498	156.185	162.683	398.49	90	236.05	-130.47	52.45	-239.05	742.85	97.47	1082.65		263.136	181.358	479.829	90	218.23	-157.45	-19.26	352.6	14.3	-37.19	-582.12	-30.1271	112.463	297.548	90	-172.51	213.87	227.47	-703.36	801.46	-59.08	412.58	1101.16	227.699	199.812	565.153
100	143.96	107.87		72.58	531.08	662.44	29.859	257.965	109.562	268.372	100	783.07	776.61	69.74	46.31	364.63	286.75	64.3		341.63	122.053	322.921	100	-24.16	-439.3	-168	-48.98	455.07	-159.6	-376.35	-108.76	110.797	293.141	100	-467.487	105.92	724.48	-843.43	1193.84	42.77	426.8	901.92	260.602	244.416	691.314
110	569.35	135.43		-144.04	430.37	537.5	218.392	291.167	112.012	274.371	110	915.25	549.52	32.49	219.05	670.91	252.09	741.05		482.909	121.412	321.225	110	793.5	-378.4	-413.51	761.07	255.72	-64.33	-419.66	76.3414	202.831	536.64	110	-237.77	57.74	578.2	-914.87	690.21	-144.25	667.06	894.39	198.839	217.821	616.091
120	3.4	149.98		34.11	674.59	1238.95	372.702	412.289	194.315	475.973	120	1531.08	252.55	8	-273.3	805.49	20.79	860.5		457.873	239.291	633.103	120	395.46	-483.46	-526.18	595.78	395.92	125.7	-446.26	8.13714	182.129	481.868	120	-103.51	67.96	315.77	-942.96	750.14	-255.1	381.53	862.89	134.59	206.035	582.756
ΔPTI											ΔPTI												ΔPTI											ΔPTI
Time	Rat 1	Rat 2	RAT 3	RAT 4	RAT 5	Rat 6	Rat 7	Mean	SEM	STDEV	Time	Rat 1	Rat 2	RAT 3	RAT 4	RAT 5	Rat 6	Rat 7	Rat 8	Mean	SEM	STDEV	Time	Rat 1	Rat 2	RAT 3	RAT 4	RAT 5	Rat 6	Rat 7	Mean	SEM	STDEV	Time	Rat 1	Rat 2	RAT 3	RAT 4	RAT 5	Rat 6	Rat 7	Rat 8	Mean	SEM	STDEV
0	0	0	0	0	0	0	0	0	0	0	0	0	0	0	0	0	0	0	0	0	0	0	0	0	0	0	0	0	0	0	0	0	0	0	0	0	0	0	0	0	0	0	0	0	0
10	0.42157	0.0893	1.03871	1.04713	0.67456	1.35342	2.5161	1.02011	0.296576	0.784668	10	3.73529	-0.49323	0.12801	0.32574	0.84645	0.82925	1.02805	6.31401	1.5892	0.806686	2.28165	10	0.86374	-0.10919	0.38791	3.11433	-1.04538	2.81512	-0.21036	0.830881	0.594357	1.57252	10	1.21227	0.72584	0.95387	1.70528	-0.33705	0.43858	-1.07377	-0.75305	0.358996	0.348704	0.986283
20	0.27386	0.97556	-0.01736	1.93498	0.41472	0.94535	1.6063	0.876201	0.269167	0.71215	20	3.60189	-0.17642	-0.0351	-0.37509	2.72941	-1.1548	1.30204	6.78711	1.58488	0.94108	2.66177	20	1.77604	6.04353	0.24899	5.89653	-0.94613	3.9106	-0.3986	2.36157	1.11074	2.93875	20	-0.27162	-0.29756	0.02559	1.02714	0.35367	0.69578	-0.28746	-1.02613	0.0274262	0.22978	0.649917
30	1.4466	2.69282	-0.87034	3.3409	0.44186	0.97361	0.9471	1.28179	0.5301	1.40251	30	1.80348	0.22436	-0.46418	0.26211	1.2543	-1.16687	1.50591	5.81251	1.15395	0.755008	2.13549	30	-0.99225	0.22158	-0.56799	-0.12111	-0.75544	-0.34649	-0.39385	-0.422221	0.151885	0.401851	30	-0.60725	-0.60442	0.34694	0.38485	0.10765	0.50583	-0.29283	-0.90119	-0.132553	0.190269	0.538163
40	1.06043	0.15396	-1.02232	2.3846	0.12832	1.00928	0.9715	0.669396	0.400058	1.05845	40	1.99902	0.14086	-0.19857	0.2243	1.48893	-0.31076	0.94988	3.41261	0.963284	0.45403	1.28419	40	-0.24593	-0.19964	-0.18958	0.06551	-0.09765	-0.31078	-0.07312	-0.15017	0.0473535	0.125286	40	-0.55699	-0.78711	0.11217	0.25124	-0.09489	0.51241	0.01628	-0.45366	-0.125069	0.155723	0.440452
50	1.32057	-1.19858	-0.87446	2.5393	-0.50888	0.76672	2.1858	0.604353	0.566129	1.49784	50	2.51094	3.33135	0.11996	-0.37843	2.69356	-0.49705	0.08838	0.70571	1.0718	0.540806	1.52963	50	-1.63182	5.39943	0.03224	0.79269	-0.98388	-0.33331	0.17039	0.492249	0.870934	2.30427	50	-0.82534	-0.9874	0.11989	0.24755	-0.18264	0.40016	0.3696	-1.17482	-0.254125	0.228561	0.646469
60	1.49701	-0.61933	-0.94723	3.0539	0.15837	0.47175	1.4765	0.727281	0.524932	1.38884	60	0.80184	3.00645	0.12157	-0.00081	2.57694	-0.13693	1.06566	2.81921	1.28174	0.468595	1.32539	60	-1.6561	-0.21554	-0.38573	1.0493	-1.12854	0.06512	0.13311	-0.305483	0.333854	0.883296	60	-0.58407	0.51607	0.32703	0.49204	-0.29408	0.46269	0.15567	-1.21141	-0.0170075	0.221461	0.626386
70	0.65948	-0.48809	-0.77887	1.24417	-0.15447	0.90986	-1.98251	-0.0843471	0.424264	1.1225	70	-0.0426	-0.25754	-0.38604	0.02126	2.06865	-0.28871	-0.3848	-0.37131	0.0448637	0.294295	0.832391	70	-1.68429	0.01946	0.09219	-0.20058	-0.32381	-0.167	-0.09645	-0.337211	0.230528	0.609919	70	-0.64398	-0.4467	-0.20287	0.32478	0.03135	0.36662	-0.4314	-1.01468	-0.25211	0.169215	0.478612
80	0.12886	-1.45448	-0.43548	1.66519	-0.03902	0.98109	-2.19448	-0.192617	0.502724	1.33008	80	0.16758	-0.102	-0.13718	-0.20857	1.48611	-0.65393	-0.86682	0.79451	0.0599625	0.270278	0.764462	80	-0.77658	-0.15915	0.96979	-0.172	-1.02752	-0.18588	-0.25418	-0.22936	0.238307	0.630502	80	0.41739	-0.02135	-0.19513	0.35143	-0.38995	0.50309	0.26429	-0.72766	0.0252638	0.154437	0.436813
90	0.10082	-0.85789	-0.4289	1.43155	0.08173	0.29696	-3.76024	-0.447996	0.613514	1.62321	90	1.40377	-0.47861	-0.14874	-0.14483	1.04154	-0.25339	-1.5735	-0.45426	-0.0760025	0.328084	0.927962	90	-1.04706	-0.16872	-0.4399	-0.30342	-0.3112	-0.14515	-0.35608	-0.395933	0.115237	0.304889	90	-0.63847	-0.87739	0.21863	0.28457	-0.49012	0.42648	-1.08295	-0.97485	-0.391763	0.21645	0.612213
100	0.20941	-1.47808	-0.77057	1.31892	-0.43004	0.77232	-3.55385	-0.561699	0.612657	1.62094	100	-0.41402	3.89145	1.56873	-0.61297	2.06504	-0.51656	-1.27794	4.52231	1.15325	0.780649	2.20801	100	-0.41701	0.55089	0.70134	0.83973	-1.02179	1.32409	-0.40255	0.224957	0.319206	0.844539	100	0.668	-1.15231	-0.1036	0.14409	-0.51071	0.48557	-2.49524	-1.29569	-0.532486	0.376517	1.06495
110	-0.27851	-1.80087	-0.69927	0.55597	-0.53121	0.28749	-1.70406	-0.59578	0.341661	0.903951	110	-1.12417	1.84295	0.65608	-0.48667	1.74587	-0.27597	-2.00903	0.81461	0.145459	0.481483	1.36184	110	-1.68191	-0.35137	0.83015	-0.39824	-0.4505	0.09804	-0.92484	-0.411239	0.29617	0.783592	110	-0.86986	-1.11817	0.5013	0.31872	-0.72816	0.30995	-1.61105	-0.57783	-0.471888	0.271704	0.768494
120	-0.17516	-1.58858	-0.62038	0.84709	-0.0698	1.0288	-1.61602	-0.313436	0.397727	1.05229	120	-0.6255	0.56814	0.69332	-0.9023	0.67385	-0.23307	-1.50852	0.86241	-0.0589588	0.313643	0.887117	120	-1.14097	0.09929	2.03005	-0.4303	-1.19399	0.57992	-0.49483	-0.07869	0.424863	1.12408	120	-0.45439	-0.98644	0.27677	0.32517	-0.6698	0.18366	-2.39572	-0.30603	-0.503348	0.31765	0.898451
ΔIRP (mmHg/s)											ΔIRP (mmHg/s)												ΔIRP (mmHg/s)											ΔIRP (mmHg/s)
Time	Rat 1	Rat 2	RAT 3	RAT 4	RAT 5	Rat 6	Rat 7	Mean	SEM	STDEV	Time	Rat 1	Rat 2	RAT 3	RAT 4	RAT 5	Rat 6	Rat 7	Rat 8	Mean	SEM	STDEV	Time	Rat 1	Rat 2	RAT 3	RAT 4	RAT 5	Rat 6	Rat 7	Mean	SEM	STDEV	Time	Rat 1	Rat 2	RAT 3	RAT 4	RAT 5	Rat 6	Rat 7	Rat 8	Mean	SEM	STDEV
0	0	0	0	0	0	0	0	0	0	0	0	0	0	0	0	0	0	0	0	0	0	0	0	0	0	0	0	0	0	0	0	0	0	0	0	0	0	0	0	0	0	0	0	0	0
10	-1.208	132.046	597.55	150.546	48.549	-156.647	185.148	136.569	88.3425	233.732	10	-811.488	-211.374	75.237	-80.856	-431	386.039	-249.351	39.28	-160.439	127.333	360.153	10	52.184	15.148	183.313	161.375	-245.015	208.059	86.549	65.9447	58.344	154.364	10	90.342	3.869	64.64	576.818	-442.287	-206.28	-138.513	500.125	56.0893	121.551	343.799
20	27.523	132.529	332.45	-485.97	67.732	-9.975	179.561	34.8357	96.7872	256.075	20	-588.958	-62.378	88.561	135.088	-436.92	68.45	-180.393	133.58	-105.371	97.6509	276.199	20	107.602	416.191	268.552	221.184	-324.168	226.516	-228.333	98.2206	103.145	272.897	20	-175.685	-136.13	-124.05	757.813	-89.12	-182.92	-100.183	-29.36	-9.95438	111.048	314.091
30	-22.503	16.202	182.33	-538.53	-322.961	26.945	158.348	-71.4527	99.8085	264.069	30	-279.72	46.81	-21.803	21.375	-487.49	129.42	-355.709	221.07	-90.7559	89.1698	252.21	30	-76.178	207.106	-38.59	-496.233	-76.919	3.574	-32.973	-72.8876	79.6212	210.658	30	-111.552	-332.969	50.19	398.039	-66.264	-11.62	-87.605	81.44	-10.0426	73.4716	207.809
40	68.994	85.75	262.17	-166.371	-216.262	3.744	140.404	25.4899	63.7095	168.56	40	-70.597	-52.424	98.196	227.88	-446.26	82.28	-144.859	88.33	-27.1818	72.9601	206.362	40	38.835	317.623	170.331	-112.067	18.272	114.884	-59.283	69.7993	54.9691	145.435	40	-78.645	-109.62	13.39	581.837	-464.487	-73.2	-57.307	66.75	-15.1602	102.114	288.821
50	132.596	-167.334	343.22	-31.286	-20.486	-1.873	170.918	60.8221	63.2647	167.383	50	6.21	257.675	64.655	304.877	-334.87	-177.11	-262.767	27.09	-14.28	81.8557	231.523	50	-144.649	382.159	281.553	-0.604	-372.586	105.269	-9.843	34.4713	96.1054	254.271	50	83.935	29.307	61.63	596.886	-185.484	-116.43	-397.716	90.07	20.2748	101.677	287.585
60	183.648	54.664	94.03	108.851	-416.539	-11.434	119.715	18.9907	76.04	201.183	60	-578.248	265.818	-217.845	393.554	-358.92	0.59	24.664	221.63	-31.0946	117.882	333.421	60	-500.257	183.2	44.135	132.729	-300.329	205.32	61.334	-24.8383	101.791	269.314	60	-170.759	268.475	32.27	-126.03	-414.748	-31.35	-299.515	104.17	-79.6859	78.0251	220.688
70	-396.51	82.298	-21.76	-24.313	-184.422	-4.546	80.059	-67.0277	64.3743	170.318	70	-479.892	-84.818	-104.827	0.653	-367.55	-4.05	-701.222	-19.45	-220.145	93.3475	264.027	70	-278.102	361.687	285.08	-350.357	-97.093	57.601	30.361	1.311	100.692	266.406	70	-13.569	-249.019	87.36	113.05	-124.43	-59.92	-308.957	-94.99	-81.3094	52.3156	147.971
80	-304.27	-194.316	141.35	54.385	-88.292	-160.654	80.171	-67.3751	62.0164	164.08	80	-497.778	60.673	-100.308	0.288	-437.19	-11.35	-129.432	189.62	-115.685	84.3499	238.578	80	-19.003	138.668	292.042	-194.671	-235.432	-4.512	36.384	1.92514	68.924	182.356	80	200.173	-230.999	-182.76	330.9	-149.573	-36.49	-397.52	-35.96	-62.7786	83.2182	235.377
90	-201.83	109.234	73.67	175.756	-581.764	-107.332	101.188	-61.5826	100.315	265.407	90	-5.933	35.973	-10.901	327.125	-470.2	-59	-600.982	-9.99	-99.2385	104.84	296.533	90	-98.793	102.904	185.018	-228.662	46.607	22.561	4.539	4.882	51.0374	135.032	90	-39.05	-59.96	-24.5	439.459	-480.037	-43.73	-193.104	-66.6	-58.4403	89.2023	252.302
100	-69.991	-110.817	229.66	78.895	-370.96	-297.996	88.659	-64.65	81.8191	216.473	100	-455.596	-1090.05	95.43	17.352	-396.58	-142.28	-67.145	106.07	-241.6	142.146	402.049	100	23.338	312.569	45.143	101.955	-276.335	104.092	-45.503	37.8941	67.2401	177.901	100	257.7	41.381	-248.22	546.496	-819.447	3.05	-202.234	-10.24	-53.9392	141.271	399.575
110	-314.693	-160.072	244.2	166.52	-256.648	-266.251	-40.214	-89.594	83.6948	221.436	110	-568.608	-656.563	67.003	-117.616	-457.98	-275.04	-594.322	137.56	-308.196	109.412	309.463	110	-412.844	242.389	266.63	-474.053	-114.331	32.432	9.39	-64.341	110.221	291.617	110	81.24	49.618	-33.34	599.154	-466.887	0.06	-314.137	-186.43	-33.8402	112.712	318.797
120	25.061	-179.562	193.32	55.401	-414.85	-423.406	-249.617	-141.95	90.7567	240.12	120	-993.038	-198.817	79.514	94.874	-481.81	-181.45	-601.252	151.17	-266.351	141.601	400.509	120	-188.866	316.981	336.507	-371.007	-259.998	2.86	-54.743	-31.1809	103.605	274.113	120	-17.624	91.314	34.99	619.587	-626.187	4.7	-206.958	-254.38	-44.3197	125.194	354.103
Δmin dp-dt											Δmin dp-dt												Δmin dp-dt											Δmin dp-dt
Time	Rat 1	Rat 2	RAT 3	RAT 4	RAT 5	Rat 6	Rat 7	Mean	SEM	STDEV	Time	Rat 1	Rat 2	RAT 3	RAT 4	RAT 5	Rat 6	Rat 7	Rat 8	Mean	SEM	STDEV	Time	Rat 1	Rat 2	RAT 3	RAT 4	RAT 5	Rat 6	Rat 7	Mean	SEM	STDEV	Time	Rat 1	Rat 2	RAT 3	RAT 4	RAT 5	Rat 6	Rat 7	Rat 8	Mean	SEM	STDEV
0	0	0	0	0	0	0	0	0	0	0	0	0	0	0	0	0	0	0	0	0	0	0	0	0	0	0	0	0	0	0	0	0	0	0	0	0	0	0	0	0	0	0	0	0	0
10	197.017	139.575	220.558	104.975	54.069	90.262	151.216	136.81	22.2967	58.9916	10	17.569	65.762	103.107	-9.676	-91.706	83.526	-8.815	118.029	34.7245	25.0381	70.8185	10	39.524	-10.887	28.23	20.473	-28.09	108.411	29.366	26.7181	16.4056	43.4052	10	58.441	35.871	-17.868	83.59	-8.544	20.725	20.673	33.685	28.3216	11.6927	33.072
20	180.075	133.149	134.055	-7.8	75.943	128.307	150.751	113.497	23.387	61.8761	20	8.901	74.244	80.566	53.036	-66.136	22.612	11.87	148.629	41.7153	22.3968	63.3477	20	63.564	170.43	58.891	65.437	-36.953	110.289	-40.554	55.872	28.5186	75.453	20	-12.228	-46.516	-23.509	165.591	-62.739	24.571	36.345	45.734	15.9061	25.4301	71.9273
30	158.044	115.478	148.218	-40.014	62.046	127.956	123.741	99.3527	25.9672	68.7026	30	-102.752	108.733	113.298	55.119	-37.682	72.33	-48.036	164.35	40.67	33.0024	93.3449	30	34.471	119.523	47.896	-4.804	3.432	80.522	23.957	43.571	16.5986	43.9158	30	34.091	15.678	-1.911	92.76	-54.306	98.27	30.42	46.79	32.724	17.5102	49.5263
40	128.863	54.386	136.419	34.898	61.29	101.122	108.933	89.4159	14.8594	39.3143	40	12.979	99.496	119.248	93.935	-28.379	81.51	-31.921	136.278	60.3933	23.5178	66.5184	40	16.133	160.419	64.735	2.617	31.363	137.767	19.573	61.801	23.8062	62.9854	40	64.229	18.489	-18.802	85.957	-110.814	54.101	26.167	64.464	22.9739	22.3742	63.2838
50	134.588	25.381	151.275	56.406	88.583	76.546	133.752	95.2187	17.5618	46.4641	50	5.794	165.698	91.846	91.556	9.398	53.232	-14.908	152.356	69.3715	23.9661	67.7863	50	-32.114	168.829	80.019	16.509	-26.278	120.06	10.837	48.266	28.9191	76.5128	50	92.334	45.709	-8.25	78.661	-61.008	67.414	5.99	65.169	35.7524	18.5136	52.3643
60	136.395	58.098	167.807	94.086	19.12	51.19	111.49	91.1694	19.6537	51.9989	60	-31.82	166.198	46.74	86.504	-38.725	68.635	30.583	125.579	56.7118	25.1736	71.2018	60	-51.329	137.315	45.333	39.552	-31.805	152.607	27.739	45.6303	29.1158	77.0331	60	60.311	71.97	-35.55	70.682	-77.603	83.033	27.751	72.133	34.0909	20.9887	59.3649
70	80.752	72.253	110.153	103.925	47.978	30.887	114.58	80.0754	12.1258	32.0817	70	-26.004	104.757	129.141	57.001	-0.223	63.026	-42.087	104.45	48.7576	22.8394	64.5996	70	-53.813	182.349	94.574	-21.105	-33.183	70.549	26.132	37.929	31.7083	83.8923	70	125.978	41.885	-15.806	70.072	-45.401	94.921	36.592	78.738	48.3724	20.1226	56.9154
80	93.117	71.921	95.576	72.554	46.782	7.776	114.369	71.7279	13.4141	35.4903	80	-54.692	106.174	99.314	89.168	-40.534	46.792	12.139	124.547	47.8635	24.3644	68.9128	80	-15.573	113.305	89.605	-20.075	-22.448	47.198	37.754	32.8237	20.7753	54.9663	80	146.985	32.873	-43.167	52.238	-27.832	100.625	24.783	102.114	48.5774	23.2766	65.8362
90	68.921	100.318	80.239	109.699	-15.12	20.073	140.723	72.1219	20.301	53.7115	90	-19.949	126.131	115.407	83.241	-36.362	50.385	9.872	84.364	51.6361	21.6713	61.2957	90	-41.478	87.509	100.198	-27.628	25.147	44.498	29.611	31.1224	20.0536	53.0569	90	99.335	46.692	-30.096	68.411	-66.702	96.987	44.322	91.203	43.769	21.7312	61.4651
100	58.6	64.961	132.952	35.69	45.574	-21.777	122.031	62.5759	19.9025	52.657	100	-45.877	-17.844	105.36	116.441	-26.319	26.268	19.091	105.892	35.3765	23.1573	65.4988	100	0.398	133.729	115.885	18.936	-17.799	59.017	31.402	48.7954	21.7072	57.4318	100	137.085	65.966	-77.8	89.656	-104.591	102.716	20.137	79.12	39.0361	30.822	87.1777
110	45.042	81.219	130.675	93.259	48.513	-15.615	76.66	65.679	17.373	45.9646	110	-95.954	11.476	73.345	89.025	-51.363	7.608	-14.875	107.343	15.8256	25.0286	70.7915	110	-69.005	131.067	96.58	-69.101	-14.238	41.641	46.996	23.42	29.4185	77.8339	110	109.703	40.428	-60.364	94.052	-69.286	124.744	38.201	87.295	45.5966	26.379	74.6111
120	44.346	67.97	109.315	28.007	27.106	-51.537	79.515	43.5317	19.3766	51.2657	120	-55.664	88.957	68.212	117.836	-26.527	1.821	-17.014	120.663	37.2855	24.6346	69.6772	120	-70.792	130.983	106.456	-50.845	7.768	21.19	29.374	24.8763	28.0843	74.304	120	76.293	42.022	-31.15	101.793	-56.397	142.205	56.356	61.653	49.0969	23.1511	65.4812
Δtau											Δtau												Δtau											Δtau
time	Rat 1	Rat 2	RAT 3	RAT 4	RAT 5	Rat 6	Rat 7	Mean	SEM	STDEV	time	Rat 1	Rat 2	RAT 3	RAT 4	RAT 5	Rat 6	Rat 7	Rat 8	Mean	SEM	STDEV	time	Rat 1	Rat 2	RAT 3	RAT 4	RAT 5	Rat 6	Rat 7	Mean	SEM	STDEV	time	Rat 1	Rat 2	RAT 3	RAT 4	RAT 5	Rat 6	Rat 7	Rat 8	Mean	SEM	STDEV
0	0		0	0	0	0		0	0	0	0	0	0	0	0	0	0		0	0	0	0	0			0		0		0	0	0	0	0	0	0	0	0	0	0	0	0	0	0	0
10	0.088461		0.145384	0.189861	0.487525	0.175347		0.217316	0.0697516	0.155969	10	-0.601637	-0.213081	0.578755	0.01329	-0.022629	0.673937		-0.074207	0.0506325	0.167955	0.444366	10			0.120102		-0.0765928		0.0209514	0.0214869	0.0567815	0.0983485	10	0.029338	0.02821	0.356323	1.14357	-0.0287401	0.0053306	0.544279	0.0525485	0.266357	0.144461	0.408596
20	0.010703		0.0387585	-0.0673221	0.192868	0.197489		0.0744993	0.0522486	0.116831	20	-0.619723	-0.183785	0.0678056	0.057052	0.370859	-0.017558		0.024429	-0.0429886	0.114558	0.303093	20					-0.0959334		-0.0322261	-0.0640797	0.0318537	0.0450479	20	-0.0692605	-0.0067689	-0.243874	0.131966	-0.0020985	0.0079762	-0.042643	0.146402	-0.0097876	0.0431538	0.122057
30	-0.027514		0.0188005	-0.0688821	-0.024896	0.151799		0.00986148	0.0380997	0.0851935	30	-0.628049	-0.154677	0.0295756	0.03901	-0.017884	0.031713		1.25588	0.0793669	0.215762	0.570852	30			0.003272		0.081483		-0.0138568	0.0236327	0.0293447	0.0508266	30	-0.0691936	-0.0088488	-0.212861	0.0303479	0.0097408	0.0386455	-0.016831	0.0950945	-0.0167382	0.0326699	0.0924045
40	-0.009258		-0.0026782	-0.0387555	-0.03821	0.100753		0.00237026	0.025669	0.0573976	40	0.624339	-0.16781	0.0579146	0.073156	0.476559	0.35731		-0.070768	0.192957	0.111891	0.296036	40			0.051832		2.2326		0.0040024	0.762811	0.735023	1.2731	40	-0.0623178	-0.000843	-0.233063	0.0528436	-0.041623	0.0153647	-0.034408	0.0755555	-0.0285614	0.0336288	0.0951165
50	0.009516		0.0022066	0.001743	0.024596	0.074308		0.0224739	0.013601	0.0304127	50	-0.430564	7.47234	0.0354246	0.059558	0.044672	0.030318		-0.075699	1.01944	1.07747	2.85073	50			1.63565		-0.0951646		0.0185974	0.519695	0.558944	0.96812	50	-0.0470303	0.0092108	-0.191309	0.0629704	-0.0180099	0.0230061	-0.115221	0.151599	-0.015598	0.0373273	0.105578
60	0.03051		0.0509075	0.09068	-0.045826	0.042384		0.0337311	0.0223078	0.0498818	60	-0.638202	3.04995	-0.0099894	0.121627	0.036001	0.143491		1.43258	0.59078	0.471962	1.24869	60			0.01287		-0.0911263		0.0052654	-0.0243303	0.0334701	0.0579719	60	-0.0580906	0.472463	-0.238556	0.021412	-0.0408314	0.0351008	0.263985	0.0993495	0.069354	0.0765251	0.216446
70	-0.066172		0.0401565	0.00165	-0.045875	0.050937		-0.0038607	0.0230419	0.0515232	70	-0.660024	-0.224361	-0.003522	0.04595	0.043146	0.134084		-0.085064	-0.107113	0.101753	0.269214	70			1.90027				-0.0095013	0.945385	0.954887	1.35041	70	-0.0393549	-0.0037669	-0.261472	0.0114542	-0.0018543	0.0257138	-0.108075	0.0486485	-0.0410883	0.0356739	0.100901
80	-0.0794457		0.0335505	0.033625	-0.005321	0.052277		0.00693716	0.0235462	0.0526509	80	-0.63433	-0.192725	-0.0049035	0.058314	-0.008069	0.104183		-0.042203	-0.102819	0.095324	0.252204	80			0.20312		-0.0695219		-0.0023459	0.0437507	0.0820103	0.142046	80	0.026327	-0.0090483	-0.308168	0.0142073	-0.0241024	0.0360211	-0.115811	0.0567205	-0.0404817	0.0425403	0.120322
90	-0.08892		0.0330625	0.206672	-0.0725624	0.030097		0.0216698	0.0526956	0.117831	90	0.358289	-0.193871	0.0169316	0.823554	0.047502	0.155306		0.032958	0.177239	0.1246	0.32966	90			0.037848		1.87699		-0.0166664	0.632723	0.622331	1.07791	90	-0.0653571	7.28e-05	-0.271584	0.0303047	-0.0422338	0.0359663	-0.111993	0.0574635	-0.0459201	0.038032	0.107571
100	-0.07372		0.0296415	0.088112	-0.0630211	0.032798		0.00276208	0.0308919	0.0690764	100	-0.65291	-0.308302	0.679595	0.091396	0.013716	0.047797		0.016989	-0.0159599	0.153725	0.406719	100			0.486384		-0.0833949		-0.0128765	0.130038	0.179332	0.310613	100	0.132559	0.0054691	-0.304789	0.0403014	-0.0593847	0.0508351	-0.117306	0.0305965	-0.0277148	0.0475817	0.134581
110	-0.0858498		0.0316375	0.199938	-0.0591192	0.026578		0.0226369	0.0499928	0.111787	110	-0.665424	-0.292236	0.0442156	0.075504	-0.016543	0.052958		-0.034738	-0.119466	0.10238	0.270871	110			0.126941		-0.020393		-0.0262358	0.0267707	0.0501135	0.0867992	110	-0.0367021	0.023566	-0.232586	0.049032	-0.0538913	0.0260877	-0.116608	0.0192135	-0.040236	0.0335417	0.0948703
120	0.405974		0.0361625	0.094181	-0.051551	0.046119		0.106177	0.0785523	0.175648	120	-0.664287	-0.240553	0.0626716	0.04815	-0.0038	0.043049		-0.018982	-0.110536	0.100248	0.265232	120			0.345652		-0.0884711		-0.0198907	0.0790967	0.13474	0.233377	120	-0.0406149	0.026721	-0.248228	0.0512511	-0.0582411	0.0134617	-0.117744	0.0234745	-0.0437399	0.0351755	0.0994914

## Sheet: Delta LVF eq.
ΔCycle Duration
Time	Rat 1	Rat 2	Rat 3	Rat 4	Rat 5	Rat 6	Rat 7	Rat 8	Rat 9	Rat 10	Mean	SEM
0	$='SHEETNAME'!AI2-'SHEETNAME'!$AI$2	$='SHEETNAME'!AI17-'SHEETNAME'!$AI$17	$='SHEETNAME'!AI32-'SHEETNAME'!$AI$32	$='SHEETNAME'!AI47-'SHEETNAME'!$AI$47	$='SHEETNAME'!AI62-'SHEETNAME'!$AI$62	$='SHEETNAME'!AI77-'SHEETNAME'!$AI$77	$='SHEETNAME'!AI92-'SHEETNAME'!$AI$92	$='SHEETNAME'!AI107-'SHEETNAME'!$AI$107	$='SHEETNAME'!AI122-'SHEETNAME'!$AI$122	$='SHEETNAME'!AI137-'SHEETNAME'!$AI$137	#DIV/0!	#DIV/0!
10	$='SHEETNAME'!AI3-'SHEETNAME'!$AI$2	$='SHEETNAME'!AI18-'SHEETNAME'!$AI$17	$='SHEETNAME'!AI33-'SHEETNAME'!$AI$32	$='SHEETNAME'!AI48-'SHEETNAME'!$AI$47	$='SHEETNAME'!AI63-'SHEETNAME'!$AI$62	$='SHEETNAME'!AI78-'SHEETNAME'!$AI$77	$='SHEETNAME'!AI93-'SHEETNAME'!$AI$92	$='SHEETNAME'!AI108-'SHEETNAME'!$AI$107	$='SHEETNAME'!AI123-'SHEETNAME'!$AI$122	$='SHEETNAME'!AI138-'SHEETNAME'!$AI$137	#DIV/0!	#DIV/0!
20	$='SHEETNAME'!AI4-'SHEETNAME'!$AI$2	$='SHEETNAME'!AI19-'SHEETNAME'!$AI$17	$='SHEETNAME'!AI34-'SHEETNAME'!$AI$32	$='SHEETNAME'!AI49-'SHEETNAME'!$AI$47	$='SHEETNAME'!AI64-'SHEETNAME'!$AI$62	$='SHEETNAME'!AI79-'SHEETNAME'!$AI$77	$='SHEETNAME'!AI94-'SHEETNAME'!$AI$92	$='SHEETNAME'!AI109-'SHEETNAME'!$AI$107	$='SHEETNAME'!AI124-'SHEETNAME'!$AI$122	$='SHEETNAME'!AI139-'SHEETNAME'!$AI$137	#DIV/0!	#DIV/0!
30	$='SHEETNAME'!AI5-'SHEETNAME'!$AI$2	$='SHEETNAME'!AI20-'SHEETNAME'!$AI$17	$='SHEETNAME'!AI35-'SHEETNAME'!$AI$32	$='SHEETNAME'!AI50-'SHEETNAME'!$AI$47	$='SHEETNAME'!AI65-'SHEETNAME'!$AI$62	$='SHEETNAME'!AI80-'SHEETNAME'!$AI$77	$='SHEETNAME'!AI95-'SHEETNAME'!$AI$92	$='SHEETNAME'!AI110-'SHEETNAME'!$AI$107	$='SHEETNAME'!AI125-'SHEETNAME'!$AI$122	$='SHEETNAME'!AI140-'SHEETNAME'!$AI$137	#DIV/0!	#DIV/0!
40	$='SHEETNAME'!AI6-'SHEETNAME'!$AI$2	$='SHEETNAME'!AI21-'SHEETNAME'!$AI$17	$='SHEETNAME'!AI36-'SHEETNAME'!$AI$32	$='SHEETNAME'!AI51-'SHEETNAME'!$AI$47	$='SHEETNAME'!AI66-'SHEETNAME'!$AI$62	$='SHEETNAME'!AI81-'SHEETNAME'!$AI$77	$='SHEETNAME'!AI96-'SHEETNAME'!$AI$92	$='SHEETNAME'!AI111-'SHEETNAME'!$AI$107	$='SHEETNAME'!AI126-'SHEETNAME'!$AI$122	$='SHEETNAME'!AI141-'SHEETNAME'!$AI$137	#DIV/0!	#DIV/0!
50	$='SHEETNAME'!AI7-'SHEETNAME'!$AI$2	$='SHEETNAME'!AI22-'SHEETNAME'!$AI$17	$='SHEETNAME'!AI37-'SHEETNAME'!$AI$32	$='SHEETNAME'!AI52-'SHEETNAME'!$AI$47	$='SHEETNAME'!AI67-'SHEETNAME'!$AI$62	$='SHEETNAME'!AI82-'SHEETNAME'!$AI$77	$='SHEETNAME'!AI97-'SHEETNAME'!$AI$92	$='SHEETNAME'!AI112-'SHEETNAME'!$AI$107	$='SHEETNAME'!AI127-'SHEETNAME'!$AI$122	$='SHEETNAME'!AI142-'SHEETNAME'!$AI$137	#DIV/0!	#DIV/0!
60	$='SHEETNAME'!AI8-'SHEETNAME'!$AI$2	$='SHEETNAME'!AI23-'SHEETNAME'!$AI$17	$='SHEETNAME'!AI38-'SHEETNAME'!$AI$32	$='SHEETNAME'!AI53-'SHEETNAME'!$AI$47	$='SHEETNAME'!AI68-'SHEETNAME'!$AI$62	$='SHEETNAME'!AI83-'SHEETNAME'!$AI$77	$='SHEETNAME'!AI98-'SHEETNAME'!$AI$92	$='SHEETNAME'!AI113-'SHEETNAME'!$AI$107	$='SHEETNAME'!AI128-'SHEETNAME'!$AI$122	$='SHEETNAME'!AI143-'SHEETNAME'!$AI$137	#DIV/0!	#DIV/0!
70	$='SHEETNAME'!AI9-'SHEETNAME'!$AI$2	$='SHEETNAME'!AI24-'SHEETNAME'!$AI$17	$='SHEETNAME'!AI39-'SHEETNAME'!$AI$32	$='SHEETNAME'!AI54-'SHEETNAME'!$AI$47	$='SHEETNAME'!AI69-'SHEETNAME'!$AI$62	$='SHEETNAME'!AI84-'SHEETNAME'!$AI$77	$='SHEETNAME'!AI99-'SHEETNAME'!$AI$92	$='SHEETNAME'!AI114-'SHEETNAME'!$AI$107	$='SHEETNAME'!AI129-'SHEETNAME'!$AI$122	$='SHEETNAME'!AI144-'SHEETNAME'!$AI$137	#DIV/0!	#DIV/0!
80	$='SHEETNAME'!AI10-'SHEETNAME'!$AI$2	$='SHEETNAME'!AI25-'SHEETNAME'!$AI$17	$='SHEETNAME'!AI40-'SHEETNAME'!$AI$32	$='SHEETNAME'!AI55-'SHEETNAME'!$AI$47	$='SHEETNAME'!AI70-'SHEETNAME'!$AI$62	$='SHEETNAME'!AI85-'SHEETNAME'!$AI$77	$='SHEETNAME'!AI100-'SHEETNAME'!$AI$92	$='SHEETNAME'!AI115-'SHEETNAME'!$AI$107	$='SHEETNAME'!AI130-'SHEETNAME'!$AI$122	$='SHEETNAME'!AI145-'SHEETNAME'!$AI$137	#DIV/0!	#DIV/0!
90	$='SHEETNAME'!AI11-'SHEETNAME'!$AI$2	$='SHEETNAME'!AI26-'SHEETNAME'!$AI$17	$='SHEETNAME'!AI41-'SHEETNAME'!$AI$32	$='SHEETNAME'!AI56-'SHEETNAME'!$AI$47	$='SHEETNAME'!AI71-'SHEETNAME'!$AI$62	$='SHEETNAME'!AI86-'SHEETNAME'!$AI$77	$='SHEETNAME'!AI101-'SHEETNAME'!$AI$92	$='SHEETNAME'!AI116-'SHEETNAME'!$AI$107	$='SHEETNAME'!AI131-'SHEETNAME'!$AI$122	$='SHEETNAME'!AI146-'SHEETNAME'!$AI$137	#DIV/0!	#DIV/0!
100	$='SHEETNAME'!AI12-'SHEETNAME'!$AI$2	$='SHEETNAME'!AI27-'SHEETNAME'!$AI$17	$='SHEETNAME'!AI42-'SHEETNAME'!$AI$32	$='SHEETNAME'!AI57-'SHEETNAME'!$AI$47	$='SHEETNAME'!AI72-'SHEETNAME'!$AI$62	$='SHEETNAME'!AI87-'SHEETNAME'!$AI$77	$='SHEETNAME'!AI102-'SHEETNAME'!$AI$92	$='SHEETNAME'!AI117-'SHEETNAME'!$AI$107	$='SHEETNAME'!AI132-'SHEETNAME'!$AI$122	$='SHEETNAME'!AI147-'SHEETNAME'!$AI$137	#DIV/0!	#DIV/0!
110	$='SHEETNAME'!AI13-'SHEETNAME'!$AI$2	$='SHEETNAME'!AI28-'SHEETNAME'!$AI$17	$='SHEETNAME'!AI43-'SHEETNAME'!$AI$32	$='SHEETNAME'!AI58-'SHEETNAME'!$AI$47	$='SHEETNAME'!AI73-'SHEETNAME'!$AI$62	$='SHEETNAME'!AI88-'SHEETNAME'!$AI$77	$='SHEETNAME'!AI103-'SHEETNAME'!$AI$92	$='SHEETNAME'!AI118-'SHEETNAME'!$AI$107	$='SHEETNAME'!AI133-'SHEETNAME'!$AI$122	$='SHEETNAME'!AI148-'SHEETNAME'!$AI$137	#DIV/0!	#DIV/0!
120	$='SHEETNAME'!AI14-'SHEETNAME'!$AI$2	$='SHEETNAME'!AI29-'SHEETNAME'!$AI$17	$='SHEETNAME'!AI44-'SHEETNAME'!$AI$32	$='SHEETNAME'!AI59-'SHEETNAME'!$AI$47	$='SHEETNAME'!AI74-'SHEETNAME'!$AI$62	$='SHEETNAME'!AI89-'SHEETNAME'!$AI$77	$='SHEETNAME'!AI104-'SHEETNAME'!$AI$92	$='SHEETNAME'!AI119-'SHEETNAME'!$AI$107	$='SHEETNAME'!AI134-'SHEETNAME'!$AI$122	$='SHEETNAME'!AI149-'SHEETNAME'!$AI$137	#DIV/0!	#DIV/0!
ΔMax dP/dt
Time	Rat 1	Rat 2	RAT 3	RAT 4	RAT 5	Rat 6	Rat 7	Rat 8	Rat 9	Rat 10	Mean	SEM
0	$='SHEETNAME'!AJ2-'SHEETNAME'!$AJ$2	$='SHEETNAME'!AJ17-'SHEETNAME'!$AJ$17	$='SHEETNAME'!AJ32-'SHEETNAME'!$AJ$32	$='SHEETNAME'!AJ47-'SHEETNAME'!$AJ$47	$='SHEETNAME'!AJ62-'SHEETNAME'!$AJ$62	$='SHEETNAME'!AJ77-'SHEETNAME'!$AJ$77	$='SHEETNAME'!AJ92-'SHEETNAME'!$AJ$92	$='SHEETNAME'!AJ107-'SHEETNAME'!$AJ$107	$='SHEETNAME'!AJ122-'SHEETNAME'!$AJ$122	$='SHEETNAME'!AJ137-'SHEETNAME'!$AJ$137	#DIV/0!	#DIV/0!
10	$='SHEETNAME'!AJ3-'SHEETNAME'!$AJ$2	$='SHEETNAME'!AJ18-'SHEETNAME'!$AJ$17	$='SHEETNAME'!AJ33-'SHEETNAME'!$AJ$32	$='SHEETNAME'!AJ48-'SHEETNAME'!$AJ$47	$='SHEETNAME'!AJ63-'SHEETNAME'!$AJ$62	$='SHEETNAME'!AJ78-'SHEETNAME'!$AJ$77	$='SHEETNAME'!AJ93-'SHEETNAME'!$AJ$92	$='SHEETNAME'!AJ108-'SHEETNAME'!$AJ$107	$='SHEETNAME'!AJ123-'SHEETNAME'!$AJ$122	$='SHEETNAME'!AJ138-'SHEETNAME'!$AJ$137	#DIV/0!	#DIV/0!
20	$='SHEETNAME'!AJ4-'SHEETNAME'!$AJ$2	$='SHEETNAME'!AJ19-'SHEETNAME'!$AJ$17	$='SHEETNAME'!AJ34-'SHEETNAME'!$AJ$32	$='SHEETNAME'!AJ49-'SHEETNAME'!$AJ$47	$='SHEETNAME'!AJ64-'SHEETNAME'!$AJ$62	$='SHEETNAME'!AJ79-'SHEETNAME'!$AJ$77	$='SHEETNAME'!AJ94-'SHEETNAME'!$AJ$92	$='SHEETNAME'!AJ109-'SHEETNAME'!$AJ$107	$='SHEETNAME'!AJ124-'SHEETNAME'!$AJ$122	$='SHEETNAME'!AJ139-'SHEETNAME'!$AJ$137	#DIV/0!	#DIV/0!
30	$='SHEETNAME'!AJ5-'SHEETNAME'!$AJ$2	$='SHEETNAME'!AJ20-'SHEETNAME'!$AJ$17	$='SHEETNAME'!AJ35-'SHEETNAME'!$AJ$32	$='SHEETNAME'!AJ50-'SHEETNAME'!$AJ$47	$='SHEETNAME'!AJ65-'SHEETNAME'!$AJ$62	$='SHEETNAME'!AJ80-'SHEETNAME'!$AJ$77	$='SHEETNAME'!AJ95-'SHEETNAME'!$AJ$92	$='SHEETNAME'!AJ110-'SHEETNAME'!$AJ$107	$='SHEETNAME'!AJ125-'SHEETNAME'!$AJ$122	$='SHEETNAME'!AJ140-'SHEETNAME'!$AJ$137	#DIV/0!	#DIV/0!
40	$='SHEETNAME'!AJ6-'SHEETNAME'!$AJ$2	$='SHEETNAME'!AJ21-'SHEETNAME'!$AJ$17	$='SHEETNAME'!AJ36-'SHEETNAME'!$AJ$32	$='SHEETNAME'!AJ51-'SHEETNAME'!$AJ$47	$='SHEETNAME'!AJ66-'SHEETNAME'!$AJ$62	$='SHEETNAME'!AJ81-'SHEETNAME'!$AJ$77	$='SHEETNAME'!AJ96-'SHEETNAME'!$AJ$92	$='SHEETNAME'!AJ111-'SHEETNAME'!$AJ$107	$='SHEETNAME'!AJ126-'SHEETNAME'!$AJ$122	$='SHEETNAME'!AJ141-'SHEETNAME'!$AJ$137	#DIV/0!	#DIV/0!
50	$='SHEETNAME'!AJ7-'SHEETNAME'!$AJ$2	$='SHEETNAME'!AJ22-'SHEETNAME'!$AJ$17	$='SHEETNAME'!AJ37-'SHEETNAME'!$AJ$32	$='SHEETNAME'!AJ52-'SHEETNAME'!$AJ$47	$='SHEETNAME'!AJ67-'SHEETNAME'!$AJ$62	$='SHEETNAME'!AJ82-'SHEETNAME'!$AJ$77	$='SHEETNAME'!AJ97-'SHEETNAME'!$AJ$92	$='SHEETNAME'!AJ112-'SHEETNAME'!$AJ$107	$='SHEETNAME'!AJ127-'SHEETNAME'!$AJ$122	$='SHEETNAME'!AJ142-'SHEETNAME'!$AJ$137	#DIV/0!	#DIV/0!
60	$='SHEETNAME'!AJ8-'SHEETNAME'!$AJ$2	$='SHEETNAME'!AJ23-'SHEETNAME'!$AJ$17	$='SHEETNAME'!AJ38-'SHEETNAME'!$AJ$32	$='SHEETNAME'!AJ53-'SHEETNAME'!$AJ$47	$='SHEETNAME'!AJ68-'SHEETNAME'!$AJ$62	$='SHEETNAME'!AJ83-'SHEETNAME'!$AJ$77	$='SHEETNAME'!AJ98-'SHEETNAME'!$AJ$92	$='SHEETNAME'!AJ113-'SHEETNAME'!$AJ$107	$='SHEETNAME'!AJ128-'SHEETNAME'!$AJ$122	$='SHEETNAME'!AJ143-'SHEETNAME'!$AJ$137	#DIV/0!	#DIV/0!
70	$='SHEETNAME'!AJ9-'SHEETNAME'!$AJ$2	$='SHEETNAME'!AJ24-'SHEETNAME'!$AJ$17	$='SHEETNAME'!AJ39-'SHEETNAME'!$AJ$32	$='SHEETNAME'!AJ54-'SHEETNAME'!$AJ$47	$='SHEETNAME'!AJ69-'SHEETNAME'!$AJ$62	$='SHEETNAME'!AJ84-'SHEETNAME'!$AJ$77	$='SHEETNAME'!AJ99-'SHEETNAME'!$AJ$92	$='SHEETNAME'!AJ114-'SHEETNAME'!$AJ$107	$='SHEETNAME'!AJ129-'SHEETNAME'!$AJ$122	$='SHEETNAME'!AJ144-'SHEETNAME'!$AJ$137	#DIV/0!	#DIV/0!
80	$='SHEETNAME'!AJ10-'SHEETNAME'!$AJ$2	$='SHEETNAME'!AJ25-'SHEETNAME'!$AJ$17	$='SHEETNAME'!AJ40-'SHEETNAME'!$AJ$32	$='SHEETNAME'!AJ55-'SHEETNAME'!$AJ$47	$='SHEETNAME'!AJ70-'SHEETNAME'!$AJ$62	$='SHEETNAME'!AJ85-'SHEETNAME'!$AJ$77	$='SHEETNAME'!AJ100-'SHEETNAME'!$AJ$92	$='SHEETNAME'!AJ115-'SHEETNAME'!$AJ$107	$='SHEETNAME'!AJ130-'SHEETNAME'!$AJ$122	$='SHEETNAME'!AJ145-'SHEETNAME'!$AJ$137	#DIV/0!	#DIV/0!
90	$='SHEETNAME'!AJ11-'SHEETNAME'!$AJ$2	$='SHEETNAME'!AJ26-'SHEETNAME'!$AJ$17	$='SHEETNAME'!AJ41-'SHEETNAME'!$AJ$32	$='SHEETNAME'!AJ56-'SHEETNAME'!$AJ$47	$='SHEETNAME'!AJ71-'SHEETNAME'!$AJ$62	$='SHEETNAME'!AJ86-'SHEETNAME'!$AJ$77	$='SHEETNAME'!AJ101-'SHEETNAME'!$AJ$92	$='SHEETNAME'!AJ116-'SHEETNAME'!$AJ$107	$='SHEETNAME'!AJ131-'SHEETNAME'!$AJ$122	$='SHEETNAME'!AJ146-'SHEETNAME'!$AJ$137	#DIV/0!	#DIV/0!
100	$='SHEETNAME'!AJ12-'SHEETNAME'!$AJ$2	$='SHEETNAME'!AJ27-'SHEETNAME'!$AJ$17	$='SHEETNAME'!AJ42-'SHEETNAME'!$AJ$32	$='SHEETNAME'!AJ57-'SHEETNAME'!$AJ$47	$='SHEETNAME'!AJ72-'SHEETNAME'!$AJ$62	$='SHEETNAME'!AJ87-'SHEETNAME'!$AJ$77	$='SHEETNAME'!AJ102-'SHEETNAME'!$AJ$92	$='SHEETNAME'!AJ117-'SHEETNAME'!$AJ$107	$='SHEETNAME'!AJ132-'SHEETNAME'!$AJ$122	$='SHEETNAME'!AJ147-'SHEETNAME'!$AJ$137	#DIV/0!	#DIV/0!
110	$='SHEETNAME'!AJ13-'SHEETNAME'!$AJ$2	$='SHEETNAME'!AJ28-'SHEETNAME'!$AJ$17	$='SHEETNAME'!AJ43-'SHEETNAME'!$AJ$32	$='SHEETNAME'!AJ58-'SHEETNAME'!$AJ$47	$='SHEETNAME'!AJ73-'SHEETNAME'!$AJ$62	$='SHEETNAME'!AJ88-'SHEETNAME'!$AJ$77	$='SHEETNAME'!AJ103-'SHEETNAME'!$AJ$92	$='SHEETNAME'!AJ118-'SHEETNAME'!$AJ$107	$='SHEETNAME'!AJ133-'SHEETNAME'!$AJ$122	$='SHEETNAME'!AJ148-'SHEETNAME'!$AJ$137	#DIV/0!	#DIV/0!
120	$='SHEETNAME'!AJ14-'SHEETNAME'!$AJ$2	$='SHEETNAME'!AJ29-'SHEETNAME'!$AJ$17	$='SHEETNAME'!AJ44-'SHEETNAME'!$AJ$32	$='SHEETNAME'!AJ59-'SHEETNAME'!$AJ$47	$='SHEETNAME'!AJ74-'SHEETNAME'!$AJ$62	$='SHEETNAME'!AJ89-'SHEETNAME'!$AJ$77	$='SHEETNAME'!AJ104-'SHEETNAME'!$AJ$92	$='SHEETNAME'!AJ119-'SHEETNAME'!$AJ$107	$='SHEETNAME'!AJ134-'SHEETNAME'!$AJ$122	$='SHEETNAME'!AJ149-'SHEETNAME'!$AJ$137	#DIV/0!	#DIV/0!
ΔPTI
Time	Rat 1	Rat 2	RAT 3	RAT 4	RAT 5	Rat 6	Rat 7	Rat 8	Rat 9	RAT 10	Mean	SEM
#REF!	$='SHEETNAME'!AN2-'SHEETNAME'!$AN$2	$='SHEETNAME'!AN17-'SHEETNAME'!$AN$17	$='SHEETNAME'!AN32-'SHEETNAME'!$AN$32	$='SHEETNAME'!AN47-'SHEETNAME'!$AN$47	$='SHEETNAME'!AN62-'SHEETNAME'!$AN$62	$='SHEETNAME'!AN77-'SHEETNAME'!$AN$77	$='SHEETNAME'!AN92-'SHEETNAME'!$AN$92	$='SHEETNAME'!AN107-'SHEETNAME'!$AN$107	$='SHEETNAME'!AN122-'SHEETNAME'!$AN$122	$='SHEETNAME'!AN137-'SHEETNAME'!$AN$137	#DIV/0!	#DIV/0!
#REF!	$='SHEETNAME'!AN3-'SHEETNAME'!$AN$2	$='SHEETNAME'!AN18-'SHEETNAME'!$AN$17	$='SHEETNAME'!AN33-'SHEETNAME'!$AN$32	$='SHEETNAME'!AN48-'SHEETNAME'!$AN$47	$='SHEETNAME'!AN63-'SHEETNAME'!$AN$62	$='SHEETNAME'!AN78-'SHEETNAME'!$AN$77	$='SHEETNAME'!AN93-'SHEETNAME'!$AN$92	$='SHEETNAME'!AN108-'SHEETNAME'!$AN$107	$='SHEETNAME'!AN123-'SHEETNAME'!$AN$122	$='SHEETNAME'!AN138-'SHEETNAME'!$AN$137	#DIV/0!	#DIV/0!
#REF!	$='SHEETNAME'!AN4-'SHEETNAME'!$AN$2	$='SHEETNAME'!AN19-'SHEETNAME'!$AN$17	$='SHEETNAME'!AN34-'SHEETNAME'!$AN$32	$='SHEETNAME'!AN49-'SHEETNAME'!$AN$47	$='SHEETNAME'!AN64-'SHEETNAME'!$AN$62	$='SHEETNAME'!AN79-'SHEETNAME'!$AN$77	$='SHEETNAME'!AN94-'SHEETNAME'!$AN$92	$='SHEETNAME'!AN109-'SHEETNAME'!$AN$107	$='SHEETNAME'!AN124-'SHEETNAME'!$AN$122	$='SHEETNAME'!AN139-'SHEETNAME'!$AN$137	#DIV/0!	#DIV/0!
#REF!	$='SHEETNAME'!AN5-'SHEETNAME'!$AN$2	$='SHEETNAME'!AN20-'SHEETNAME'!$AN$17	$='SHEETNAME'!AN35-'SHEETNAME'!$AN$32	$='SHEETNAME'!AN50-'SHEETNAME'!$AN$47	$='SHEETNAME'!AN65-'SHEETNAME'!$AN$62	$='SHEETNAME'!AN80-'SHEETNAME'!$AN$77	$='SHEETNAME'!AN95-'SHEETNAME'!$AN$92	$='SHEETNAME'!AN110-'SHEETNAME'!$AN$107	$='SHEETNAME'!AN125-'SHEETNAME'!$AN$122	$='SHEETNAME'!AN140-'SHEETNAME'!$AN$137	#DIV/0!	#DIV/0!
#REF!	$='SHEETNAME'!AN6-'SHEETNAME'!$AN$2	$='SHEETNAME'!AN21-'SHEETNAME'!$AN$17	$='SHEETNAME'!AN36-'SHEETNAME'!$AN$32	$='SHEETNAME'!AN51-'SHEETNAME'!$AN$47	$='SHEETNAME'!AN66-'SHEETNAME'!$AN$62	$='SHEETNAME'!AN81-'SHEETNAME'!$AN$77	$='SHEETNAME'!AN96-'SHEETNAME'!$AN$92	$='SHEETNAME'!AN111-'SHEETNAME'!$AN$107	$='SHEETNAME'!AN126-'SHEETNAME'!$AN$122	$='SHEETNAME'!AN141-'SHEETNAME'!$AN$137	#DIV/0!	#DIV/0!
#REF!	$='SHEETNAME'!AN7-'SHEETNAME'!$AN$2	$='SHEETNAME'!AN22-'SHEETNAME'!$AN$17	$='SHEETNAME'!AN37-'SHEETNAME'!$AN$32	$='SHEETNAME'!AN52-'SHEETNAME'!$AN$47	$='SHEETNAME'!AN67-'SHEETNAME'!$AN$62	$='SHEETNAME'!AN82-'SHEETNAME'!$AN$77	$='SHEETNAME'!AN97-'SHEETNAME'!$AN$92	$='SHEETNAME'!AN112-'SHEETNAME'!$AN$107	$='SHEETNAME'!AN127-'SHEETNAME'!$AN$122	$='SHEETNAME'!AN142-'SHEETNAME'!$AN$137	#DIV/0!	#DIV/0!
#REF!	$='SHEETNAME'!AN8-'SHEETNAME'!$AN$2	$='SHEETNAME'!AN23-'SHEETNAME'!$AN$17	$='SHEETNAME'!AN38-'SHEETNAME'!$AN$32	$='SHEETNAME'!AN53-'SHEETNAME'!$AN$47	$='SHEETNAME'!AN68-'SHEETNAME'!$AN$62	$='SHEETNAME'!AN83-'SHEETNAME'!$AN$77	$='SHEETNAME'!AN98-'SHEETNAME'!$AN$92	$='SHEETNAME'!AN113-'SHEETNAME'!$AN$107	$='SHEETNAME'!AN128-'SHEETNAME'!$AN$122	$='SHEETNAME'!AN143-'SHEETNAME'!$AN$137	#DIV/0!	#DIV/0!
#REF!	$='SHEETNAME'!AN9-'SHEETNAME'!$AN$2	$='SHEETNAME'!AN24-'SHEETNAME'!$AN$17	$='SHEETNAME'!AN39-'SHEETNAME'!$AN$32	$='SHEETNAME'!AN54-'SHEETNAME'!$AN$47	$='SHEETNAME'!AN69-'SHEETNAME'!$AN$62	$='SHEETNAME'!AN84-'SHEETNAME'!$AN$77	$='SHEETNAME'!AN99-'SHEETNAME'!$AN$92	$='SHEETNAME'!AN114-'SHEETNAME'!$AN$107	$='SHEETNAME'!AN129-'SHEETNAME'!$AN$122	$='SHEETNAME'!AN144-'SHEETNAME'!$AN$137	#DIV/0!	#DIV/0!
#REF!	$='SHEETNAME'!AN10-'SHEETNAME'!$AN$2	$='SHEETNAME'!AN25-'SHEETNAME'!$AN$17	$='SHEETNAME'!AN40-'SHEETNAME'!$AN$32	$='SHEETNAME'!AN55-'SHEETNAME'!$AN$47	$='SHEETNAME'!AN70-'SHEETNAME'!$AN$62	$='SHEETNAME'!AN85-'SHEETNAME'!$AN$77	$='SHEETNAME'!AN100-'SHEETNAME'!$AN$92	$='SHEETNAME'!AN115-'SHEETNAME'!$AN$107	$='SHEETNAME'!AN130-'SHEETNAME'!$AN$122	$='SHEETNAME'!AN145-'SHEETNAME'!$AN$137	#DIV/0!	#DIV/0!
#REF!	$='SHEETNAME'!AN11-'SHEETNAME'!$AN$2	$='SHEETNAME'!AN26-'SHEETNAME'!$AN$17	$='SHEETNAME'!AN41-'SHEETNAME'!$AN$32	$='SHEETNAME'!AN56-'SHEETNAME'!$AN$47	$='SHEETNAME'!AN71-'SHEETNAME'!$AN$62	$='SHEETNAME'!AN86-'SHEETNAME'!$AN$77	$='SHEETNAME'!AN101-'SHEETNAME'!$AN$92	$='SHEETNAME'!AN116-'SHEETNAME'!$AN$107	$='SHEETNAME'!AN131-'SHEETNAME'!$AN$122	$='SHEETNAME'!AN146-'SHEETNAME'!$AN$137	#DIV/0!	#DIV/0!
#REF!	$='SHEETNAME'!AN12-'SHEETNAME'!$AN$2	$='SHEETNAME'!AN27-'SHEETNAME'!$AN$17	$='SHEETNAME'!AN42-'SHEETNAME'!$AN$32	$='SHEETNAME'!AN57-'SHEETNAME'!$AN$47	$='SHEETNAME'!AN72-'SHEETNAME'!$AN$62	$='SHEETNAME'!AN87-'SHEETNAME'!$AN$77	$='SHEETNAME'!AN102-'SHEETNAME'!$AN$92	$='SHEETNAME'!AN117-'SHEETNAME'!$AN$107	$='SHEETNAME'!AN132-'SHEETNAME'!$AN$122	$='SHEETNAME'!AN147-'SHEETNAME'!$AN$137	#DIV/0!	#DIV/0!
#REF!	$='SHEETNAME'!AN13-'SHEETNAME'!$AN$2	$='SHEETNAME'!AN28-'SHEETNAME'!$AN$17	$='SHEETNAME'!AN43-'SHEETNAME'!$AN$32	$='SHEETNAME'!AN58-'SHEETNAME'!$AN$47	$='SHEETNAME'!AN73-'SHEETNAME'!$AN$62	$='SHEETNAME'!AN88-'SHEETNAME'!$AN$77	$='SHEETNAME'!AN103-'SHEETNAME'!$AN$92	$='SHEETNAME'!AN118-'SHEETNAME'!$AN$107	$='SHEETNAME'!AN133-'SHEETNAME'!$AN$122	$='SHEETNAME'!AN148-'SHEETNAME'!$AN$137	#DIV/0!	#DIV/0!
#REF!	$='SHEETNAME'!AN14-'SHEETNAME'!$AN$2	$='SHEETNAME'!AN29-'SHEETNAME'!$AN$17	$='SHEETNAME'!AN44-'SHEETNAME'!$AN$32	$='SHEETNAME'!AN59-'SHEETNAME'!$AN$47	$='SHEETNAME'!AN74-'SHEETNAME'!$AN$62	$='SHEETNAME'!AN89-'SHEETNAME'!$AN$77	$='SHEETNAME'!AN104-'SHEETNAME'!$AN$92	$='SHEETNAME'!AN119-'SHEETNAME'!$AN$107	$='SHEETNAME'!AN134-'SHEETNAME'!$AN$122	$='SHEETNAME'!AN149-'SHEETNAME'!$AN$137	#DIV/0!	#DIV/0!
ΔIRP
Time	Rat 1	Rat 2	RAT 3	RAT 4	RAT 5	Rat 6	Rat 7	Rat 8	Rat 9	RAT 10	Mean	SEM
#REF!	$='SHEETNAME'!AK2-'SHEETNAME'!$AK$2	$='SHEETNAME'!AK17-'SHEETNAME'!$AK$17	$='SHEETNAME'!AK32-'SHEETNAME'!$AK$32	$='SHEETNAME'!AK47-'SHEETNAME'!$AK$47	$='SHEETNAME'!AK62-'SHEETNAME'!$AK$62	$='SHEETNAME'!AK77-'SHEETNAME'!$AK$77	$='SHEETNAME'!AK92-'SHEETNAME'!$AK$92	$='SHEETNAME'!AK107-'SHEETNAME'!$AK$107	$='SHEETNAME'!AK122-'SHEETNAME'!$AK$122	$='SHEETNAME'!AK137-'SHEETNAME'!$AK$137	#DIV/0!	#DIV/0!
#REF!	$='SHEETNAME'!AK3-'SHEETNAME'!$AK$2	$='SHEETNAME'!AK18-'SHEETNAME'!$AK$17	$='SHEETNAME'!AK33-'SHEETNAME'!$AK$32	$='SHEETNAME'!AK48-'SHEETNAME'!$AK$47	$='SHEETNAME'!AK63-'SHEETNAME'!$AK$62	$='SHEETNAME'!AK78-'SHEETNAME'!$AK$77	$='SHEETNAME'!AK93-'SHEETNAME'!$AK$92	$='SHEETNAME'!AK108-'SHEETNAME'!$AK$107	$='SHEETNAME'!AK123-'SHEETNAME'!$AK$122	$='SHEETNAME'!AK138-'SHEETNAME'!$AK$137	#DIV/0!	#DIV/0!
#REF!	$='SHEETNAME'!AK4-'SHEETNAME'!$AK$2	$='SHEETNAME'!AK19-'SHEETNAME'!$AK$17	$='SHEETNAME'!AK34-'SHEETNAME'!$AK$32	$='SHEETNAME'!AK49-'SHEETNAME'!$AK$47	$='SHEETNAME'!AK64-'SHEETNAME'!$AK$62	$='SHEETNAME'!AK79-'SHEETNAME'!$AK$77	$='SHEETNAME'!AK94-'SHEETNAME'!$AK$92	$='SHEETNAME'!AK109-'SHEETNAME'!$AK$107	$='SHEETNAME'!AK124-'SHEETNAME'!$AK$122	$='SHEETNAME'!AK139-'SHEETNAME'!$AK$137	#DIV/0!	#DIV/0!
#REF!	$='SHEETNAME'!AK5-'SHEETNAME'!$AK$2	$='SHEETNAME'!AK20-'SHEETNAME'!$AK$17	$='SHEETNAME'!AK35-'SHEETNAME'!$AK$32	$='SHEETNAME'!AK50-'SHEETNAME'!$AK$47	$='SHEETNAME'!AK65-'SHEETNAME'!$AK$62	$='SHEETNAME'!AK80-'SHEETNAME'!$AK$77	$='SHEETNAME'!AK95-'SHEETNAME'!$AK$92	$='SHEETNAME'!AK110-'SHEETNAME'!$AK$107	$='SHEETNAME'!AK125-'SHEETNAME'!$AK$122	$='SHEETNAME'!AK140-'SHEETNAME'!$AK$137	#DIV/0!	#DIV/0!
#REF!	$='SHEETNAME'!AK6-'SHEETNAME'!$AK$2	$='SHEETNAME'!AK21-'SHEETNAME'!$AK$17	$='SHEETNAME'!AK36-'SHEETNAME'!$AK$32	$='SHEETNAME'!AK51-'SHEETNAME'!$AK$47	$='SHEETNAME'!AK66-'SHEETNAME'!$AK$62	$='SHEETNAME'!AK81-'SHEETNAME'!$AK$77	$='SHEETNAME'!AK96-'SHEETNAME'!$AK$92	$='SHEETNAME'!AK111-'SHEETNAME'!$AK$107	$='SHEETNAME'!AK126-'SHEETNAME'!$AK$122	$='SHEETNAME'!AK141-'SHEETNAME'!$AK$137	#DIV/0!	#DIV/0!
#REF!	$='SHEETNAME'!AK7-'SHEETNAME'!$AK$2	$='SHEETNAME'!AK22-'SHEETNAME'!$AK$17	$='SHEETNAME'!AK37-'SHEETNAME'!$AK$32	$='SHEETNAME'!AK52-'SHEETNAME'!$AK$47	$='SHEETNAME'!AK67-'SHEETNAME'!$AK$62	$='SHEETNAME'!AK82-'SHEETNAME'!$AK$77	$='SHEETNAME'!AK97-'SHEETNAME'!$AK$92	$='SHEETNAME'!AK112-'SHEETNAME'!$AK$107	$='SHEETNAME'!AK127-'SHEETNAME'!$AK$122	$='SHEETNAME'!AK142-'SHEETNAME'!$AK$137	#DIV/0!	#DIV/0!
#REF!	$='SHEETNAME'!AK8-'SHEETNAME'!$AK$2	$='SHEETNAME'!AK23-'SHEETNAME'!$AK$17	$='SHEETNAME'!AK38-'SHEETNAME'!$AK$32	$='SHEETNAME'!AK53-'SHEETNAME'!$AK$47	$='SHEETNAME'!AK68-'SHEETNAME'!$AK$62	$='SHEETNAME'!AK83-'SHEETNAME'!$AK$77	$='SHEETNAME'!AK98-'SHEETNAME'!$AK$92	$='SHEETNAME'!AK113-'SHEETNAME'!$AK$107	$='SHEETNAME'!AK128-'SHEETNAME'!$AK$122	$='SHEETNAME'!AK143-'SHEETNAME'!$AK$137	#DIV/0!	#DIV/0!
#REF!	$='SHEETNAME'!AK9-'SHEETNAME'!$AK$2	$='SHEETNAME'!AK24-'SHEETNAME'!$AK$17	$='SHEETNAME'!AK39-'SHEETNAME'!$AK$32	$='SHEETNAME'!AK54-'SHEETNAME'!$AK$47	$='SHEETNAME'!AK69-'SHEETNAME'!$AK$62	$='SHEETNAME'!AK84-'SHEETNAME'!$AK$77	$='SHEETNAME'!AK99-'SHEETNAME'!$AK$92	$='SHEETNAME'!AK114-'SHEETNAME'!$AK$107	$='SHEETNAME'!AK129-'SHEETNAME'!$AK$122	$='SHEETNAME'!AK144-'SHEETNAME'!$AK$137	#DIV/0!	#DIV/0!
#REF!	$='SHEETNAME'!AK10-'SHEETNAME'!$AK$2	$='SHEETNAME'!AK25-'SHEETNAME'!$AK$17	$='SHEETNAME'!AK40-'SHEETNAME'!$AK$32	$='SHEETNAME'!AK55-'SHEETNAME'!$AK$47	$='SHEETNAME'!AK70-'SHEETNAME'!$AK$62	$='SHEETNAME'!AK85-'SHEETNAME'!$AK$77	$='SHEETNAME'!AK100-'SHEETNAME'!$AK$92	$='SHEETNAME'!AK115-'SHEETNAME'!$AK$107	$='SHEETNAME'!AK130-'SHEETNAME'!$AK$122	$='SHEETNAME'!AK145-'SHEETNAME'!$AK$137	#DIV/0!	#DIV/0!
#REF!	$='SHEETNAME'!AK11-'SHEETNAME'!$AK$2	$='SHEETNAME'!AK26-'SHEETNAME'!$AK$17	$='SHEETNAME'!AK41-'SHEETNAME'!$AK$32	$='SHEETNAME'!AK56-'SHEETNAME'!$AK$47	$='SHEETNAME'!AK71-'SHEETNAME'!$AK$62	$='SHEETNAME'!AK86-'SHEETNAME'!$AK$77	$='SHEETNAME'!AK101-'SHEETNAME'!$AK$92	$='SHEETNAME'!AK116-'SHEETNAME'!$AK$107	$='SHEETNAME'!AK131-'SHEETNAME'!$AK$122	$='SHEETNAME'!AK146-'SHEETNAME'!$AK$137	#DIV/0!	#DIV/0!
#REF!	$='SHEETNAME'!AK12-'SHEETNAME'!$AK$2	$='SHEETNAME'!AK27-'SHEETNAME'!$AK$17	$='SHEETNAME'!AK42-'SHEETNAME'!$AK$32	$='SHEETNAME'!AK57-'SHEETNAME'!$AK$47	$='SHEETNAME'!AK72-'SHEETNAME'!$AK$62	$='SHEETNAME'!AK87-'SHEETNAME'!$AK$77	$='SHEETNAME'!AK102-'SHEETNAME'!$AK$92	$='SHEETNAME'!AK117-'SHEETNAME'!$AK$107	$='SHEETNAME'!AK132-'SHEETNAME'!$AK$122	$='SHEETNAME'!AK147-'SHEETNAME'!$AK$137	#DIV/0!	#DIV/0!
#REF!	$='SHEETNAME'!AK13-'SHEETNAME'!$AK$2	$='SHEETNAME'!AK28-'SHEETNAME'!$AK$17	$='SHEETNAME'!AK43-'SHEETNAME'!$AK$32	$='SHEETNAME'!AK58-'SHEETNAME'!$AK$47	$='SHEETNAME'!AK73-'SHEETNAME'!$AK$62	$='SHEETNAME'!AK88-'SHEETNAME'!$AK$77	$='SHEETNAME'!AK103-'SHEETNAME'!$AK$92	$='SHEETNAME'!AK118-'SHEETNAME'!$AK$107	$='SHEETNAME'!AK133-'SHEETNAME'!$AK$122	$='SHEETNAME'!AK148-'SHEETNAME'!$AK$137	#DIV/0!	#DIV/0!
#REF!	$='SHEETNAME'!AK14-'SHEETNAME'!$AK$2	$='SHEETNAME'!AK29-'SHEETNAME'!$AK$17	$='SHEETNAME'!AK44-'SHEETNAME'!$AK$32	$='SHEETNAME'!AK59-'SHEETNAME'!$AK$47	$='SHEETNAME'!AK74-'SHEETNAME'!$AK$62	$='SHEETNAME'!AK89-'SHEETNAME'!$AK$77	$='SHEETNAME'!AK104-'SHEETNAME'!$AK$92	$='SHEETNAME'!AK119-'SHEETNAME'!$AK$107	$='SHEETNAME'!AK134-'SHEETNAME'!$AK$122	$='SHEETNAME'!AK149-'SHEETNAME'!$AK$137	#DIV/0!	#DIV/0!
Δmin dp-dt
Time	Rat 1	Rat 2	RAT 3	RAT 4	RAT 5	Rat 6	Rat 7	Rat 8	Rat 9	RAT 10	Mean	SEM
#REF!	$='SHEETNAME'!AL2-'SHEETNAME'!$AL$2	$='SHEETNAME'!AL17-'SHEETNAME'!$AL$17	$='SHEETNAME'!AL32-'SHEETNAME'!$AL$32	$='SHEETNAME'!AL47-'SHEETNAME'!$AL$47	$='SHEETNAME'!AL62-'SHEETNAME'!$AL$62	$='SHEETNAME'!AL77-'SHEETNAME'!$AL$77	$='SHEETNAME'!AL92-'SHEETNAME'!$AL$92	$='SHEETNAME'!AL107-'SHEETNAME'!$AL$107	$='SHEETNAME'!AL122-'SHEETNAME'!$AL$122	$='SHEETNAME'!AL137-'SHEETNAME'!$AL$137	#DIV/0!	#DIV/0!
#REF!	$='SHEETNAME'!AL3-'SHEETNAME'!$AL$2	$='SHEETNAME'!AL18-'SHEETNAME'!$AL$17	$='SHEETNAME'!AL33-'SHEETNAME'!$AL$32	$='SHEETNAME'!AL48-'SHEETNAME'!$AL$47	$='SHEETNAME'!AL63-'SHEETNAME'!$AL$62	$='SHEETNAME'!AL78-'SHEETNAME'!$AL$77	$='SHEETNAME'!AL93-'SHEETNAME'!$AL$92	$='SHEETNAME'!AL108-'SHEETNAME'!$AL$107	$='SHEETNAME'!AL123-'SHEETNAME'!$AL$122	$='SHEETNAME'!AL138-'SHEETNAME'!$AL$137	#DIV/0!	#DIV/0!
#REF!	$='SHEETNAME'!AL4-'SHEETNAME'!$AL$2	$='SHEETNAME'!AL19-'SHEETNAME'!$AL$17	$='SHEETNAME'!AL34-'SHEETNAME'!$AL$32	$='SHEETNAME'!AL49-'SHEETNAME'!$AL$47	$='SHEETNAME'!AL64-'SHEETNAME'!$AL$62	$='SHEETNAME'!AL79-'SHEETNAME'!$AL$77	$='SHEETNAME'!AL94-'SHEETNAME'!$AL$92	$='SHEETNAME'!AL109-'SHEETNAME'!$AL$107	$='SHEETNAME'!AL124-'SHEETNAME'!$AL$122	$='SHEETNAME'!AL139-'SHEETNAME'!$AL$137	#DIV/0!	#DIV/0!
#REF!	$='SHEETNAME'!AL5-'SHEETNAME'!$AL$2	$='SHEETNAME'!AL20-'SHEETNAME'!$AL$17	$='SHEETNAME'!AL35-'SHEETNAME'!$AL$32	$='SHEETNAME'!AL50-'SHEETNAME'!$AL$47	$='SHEETNAME'!AL65-'SHEETNAME'!$AL$62	$='SHEETNAME'!AL80-'SHEETNAME'!$AL$77	$='SHEETNAME'!AL95-'SHEETNAME'!$AL$92	$='SHEETNAME'!AL110-'SHEETNAME'!$AL$107	$='SHEETNAME'!AL125-'SHEETNAME'!$AL$122	$='SHEETNAME'!AL140-'SHEETNAME'!$AL$137	#DIV/0!	#DIV/0!
#REF!	$='SHEETNAME'!AL6-'SHEETNAME'!$AL$2	$='SHEETNAME'!AL21-'SHEETNAME'!$AL$17	$='SHEETNAME'!AL36-'SHEETNAME'!$AL$32	$='SHEETNAME'!AL51-'SHEETNAME'!$AL$47	$='SHEETNAME'!AL66-'SHEETNAME'!$AL$62	$='SHEETNAME'!AL81-'SHEETNAME'!$AL$77	$='SHEETNAME'!AL96-'SHEETNAME'!$AL$92	$='SHEETNAME'!AL111-'SHEETNAME'!$AL$107	$='SHEETNAME'!AL126-'SHEETNAME'!$AL$122	$='SHEETNAME'!AL141-'SHEETNAME'!$AL$137	#DIV/0!	#DIV/0!
#REF!	$='SHEETNAME'!AL7-'SHEETNAME'!$AL$2	$='SHEETNAME'!AL22-'SHEETNAME'!$AL$17	$='SHEETNAME'!AL37-'SHEETNAME'!$AL$32	$='SHEETNAME'!AL52-'SHEETNAME'!$AL$47	$='SHEETNAME'!AL67-'SHEETNAME'!$AL$62	$='SHEETNAME'!AL82-'SHEETNAME'!$AL$77	$='SHEETNAME'!AL97-'SHEETNAME'!$AL$92	$='SHEETNAME'!AL112-'SHEETNAME'!$AL$107	$='SHEETNAME'!AL127-'SHEETNAME'!$AL$122	$='SHEETNAME'!AL142-'SHEETNAME'!$AL$137	#DIV/0!	#DIV/0!
#REF!	$='SHEETNAME'!AL8-'SHEETNAME'!$AL$2	$='SHEETNAME'!AL23-'SHEETNAME'!$AL$17	$='SHEETNAME'!AL38-'SHEETNAME'!$AL$32	$='SHEETNAME'!AL53-'SHEETNAME'!$AL$47	$='SHEETNAME'!AL68-'SHEETNAME'!$AL$62	$='SHEETNAME'!AL83-'SHEETNAME'!$AL$77	$='SHEETNAME'!AL98-'SHEETNAME'!$AL$92	$='SHEETNAME'!AL113-'SHEETNAME'!$AL$107	$='SHEETNAME'!AL128-'SHEETNAME'!$AL$122	$='SHEETNAME'!AL143-'SHEETNAME'!$AL$137	#DIV/0!	#DIV/0!
#REF!	$='SHEETNAME'!AL9-'SHEETNAME'!$AL$2	$='SHEETNAME'!AL24-'SHEETNAME'!$AL$17	$='SHEETNAME'!AL39-'SHEETNAME'!$AL$32	$='SHEETNAME'!AL54-'SHEETNAME'!$AL$47	$='SHEETNAME'!AL69-'SHEETNAME'!$AL$62	$='SHEETNAME'!AL84-'SHEETNAME'!$AL$77	$='SHEETNAME'!AL99-'SHEETNAME'!$AL$92	$='SHEETNAME'!AL114-'SHEETNAME'!$AL$107	$='SHEETNAME'!AL129-'SHEETNAME'!$AL$122	$='SHEETNAME'!AL144-'SHEETNAME'!$AL$137	#DIV/0!	#DIV/0!
#REF!	$='SHEETNAME'!AL10-'SHEETNAME'!$AL$2	$='SHEETNAME'!AL25-'SHEETNAME'!$AL$17	$='SHEETNAME'!AL40-'SHEETNAME'!$AL$32	$='SHEETNAME'!AL55-'SHEETNAME'!$AL$47	$='SHEETNAME'!AL70-'SHEETNAME'!$AL$62	$='SHEETNAME'!AL85-'SHEETNAME'!$AL$77	$='SHEETNAME'!AL100-'SHEETNAME'!$AL$92	$='SHEETNAME'!AL115-'SHEETNAME'!$AL$107	$='SHEETNAME'!AL130-'SHEETNAME'!$AL$122	$='SHEETNAME'!AL145-'SHEETNAME'!$AL$137	#DIV/0!	#DIV/0!
#REF!	$='SHEETNAME'!AL11-'SHEETNAME'!$AL$2	$='SHEETNAME'!AL26-'SHEETNAME'!$AL$17	$='SHEETNAME'!AL41-'SHEETNAME'!$AL$32	$='SHEETNAME'!AL56-'SHEETNAME'!$AL$47	$='SHEETNAME'!AL71-'SHEETNAME'!$AL$62	$='SHEETNAME'!AL86-'SHEETNAME'!$AL$77	$='SHEETNAME'!AL101-'SHEETNAME'!$AL$92	$='SHEETNAME'!AL116-'SHEETNAME'!$AL$107	$='SHEETNAME'!AL131-'SHEETNAME'!$AL$122	$='SHEETNAME'!AL146-'SHEETNAME'!$AL$137	#DIV/0!	#DIV/0!
#REF!	$='SHEETNAME'!AL12-'SHEETNAME'!$AL$2	$='SHEETNAME'!AL27-'SHEETNAME'!$AL$17	$='SHEETNAME'!AL42-'SHEETNAME'!$AL$32	$='SHEETNAME'!AL57-'SHEETNAME'!$AL$47	$='SHEETNAME'!AL72-'SHEETNAME'!$AL$62	$='SHEETNAME'!AL87-'SHEETNAME'!$AL$77	$='SHEETNAME'!AL102-'SHEETNAME'!$AL$92	$='SHEETNAME'!AL117-'SHEETNAME'!$AL$107	$='SHEETNAME'!AL132-'SHEETNAME'!$AL$122	$='SHEETNAME'!AL147-'SHEETNAME'!$AL$137	#DIV/0!	#DIV/0!
#REF!	$='SHEETNAME'!AL13-'SHEETNAME'!$AL$2	$='SHEETNAME'!AL28-'SHEETNAME'!$AL$17	$='SHEETNAME'!AL43-'SHEETNAME'!$AL$32	$='SHEETNAME'!AL58-'SHEETNAME'!$AL$47	$='SHEETNAME'!AL73-'SHEETNAME'!$AL$62	$='SHEETNAME'!AL88-'SHEETNAME'!$AL$77	$='SHEETNAME'!AL103-'SHEETNAME'!$AL$92	$='SHEETNAME'!AL118-'SHEETNAME'!$AL$107	$='SHEETNAME'!AL133-'SHEETNAME'!$AL$122	$='SHEETNAME'!AL148-'SHEETNAME'!$AL$137	#DIV/0!	#DIV/0!
#REF!	$='SHEETNAME'!AL14-'SHEETNAME'!$AL$2	$='SHEETNAME'!AL29-'SHEETNAME'!$AL$17	$='SHEETNAME'!AL44-'SHEETNAME'!$AL$32	$='SHEETNAME'!AL59-'SHEETNAME'!$AL$47	$='SHEETNAME'!AL74-'SHEETNAME'!$AL$62	$='SHEETNAME'!AL89-'SHEETNAME'!$AL$77	$='SHEETNAME'!AL104-'SHEETNAME'!$AL$92	$='SHEETNAME'!AL119-'SHEETNAME'!$AL$107	$='SHEETNAME'!AL134-'SHEETNAME'!$AL$122	$='SHEETNAME'!AL149-'SHEETNAME'!$AL$137	#DIV/0!	#DIV/0!
Δtau
time	Rat 1	Rat 2	RAT 3	RAT 4	RAT 5	Rat 6	Rat 7	Rat 8	Rat 9	RAT 10	Mean	SEM
#REF!	$='SHEETNAME'!AM2-'SHEETNAME'!$AM$2	$='SHEETNAME'!AM17-'SHEETNAME'!$AM$17	$='SHEETNAME'!AM32-'SHEETNAME'!$AM$32	$='SHEETNAME'!AM47-'SHEETNAME'!$AM$47	$='SHEETNAME'!AM62-'SHEETNAME'!$AM$62	$='SHEETNAME'!AM77-'SHEETNAME'!$AM$77	$='SHEETNAME'!AM92-'SHEETNAME'!$AM$92	$='SHEETNAME'!AM107-'SHEETNAME'!$AM$107	$='SHEETNAME'!AM122-'SHEETNAME'!$AM$122	$='SHEETNAME'!AM137-'SHEETNAME'!$AM$137	#DIV/0!	#DIV/0!
#REF!	$='SHEETNAME'!AM3-'SHEETNAME'!$AM$2	$='SHEETNAME'!AM18-'SHEETNAME'!$AM$17	$='SHEETNAME'!AM33-'SHEETNAME'!$AM$32	$='SHEETNAME'!AM48-'SHEETNAME'!$AM$47	$='SHEETNAME'!AM63-'SHEETNAME'!$AM$62	$='SHEETNAME'!AM78-'SHEETNAME'!$AM$77	$='SHEETNAME'!AM93-'SHEETNAME'!$AM$92	$='SHEETNAME'!AM108-'SHEETNAME'!$AM$107	$='SHEETNAME'!AM123-'SHEETNAME'!$AM$122	$='SHEETNAME'!AM138-'SHEETNAME'!$AM$137	#DIV/0!	#DIV/0!
#REF!	$='SHEETNAME'!AM4-'SHEETNAME'!$AM$2	$='SHEETNAME'!AM19-'SHEETNAME'!$AM$17	$='SHEETNAME'!AM34-'SHEETNAME'!$AM$32	$='SHEETNAME'!AM49-'SHEETNAME'!$AM$47	$='SHEETNAME'!AM64-'SHEETNAME'!$AM$62	$='SHEETNAME'!AM79-'SHEETNAME'!$AM$77	$='SHEETNAME'!AM94-'SHEETNAME'!$AM$92	$='SHEETNAME'!AM109-'SHEETNAME'!$AM$107	$='SHEETNAME'!AM124-'SHEETNAME'!$AM$122	$='SHEETNAME'!AM139-'SHEETNAME'!$AM$137	#DIV/0!	#DIV/0!
#REF!	$='SHEETNAME'!AM5-'SHEETNAME'!$AM$2	$='SHEETNAME'!AM20-'SHEETNAME'!$AM$17	$='SHEETNAME'!AM35-'SHEETNAME'!$AM$32	$='SHEETNAME'!AM50-'SHEETNAME'!$AM$47	$='SHEETNAME'!AM65-'SHEETNAME'!$AM$62	$='SHEETNAME'!AM80-'SHEETNAME'!$AM$77	$='SHEETNAME'!AM95-'SHEETNAME'!$AM$92	$='SHEETNAME'!AM110-'SHEETNAME'!$AM$107	$='SHEETNAME'!AM125-'SHEETNAME'!$AM$122	$='SHEETNAME'!AM140-'SHEETNAME'!$AM$137	#DIV/0!	#DIV/0!
#REF!	$='SHEETNAME'!AM6-'SHEETNAME'!$AM$2	$='SHEETNAME'!AM21-'SHEETNAME'!$AM$17	$='SHEETNAME'!AM36-'SHEETNAME'!$AM$32	$='SHEETNAME'!AM51-'SHEETNAME'!$AM$47	$='SHEETNAME'!AM66-'SHEETNAME'!$AM$62	$='SHEETNAME'!AM81-'SHEETNAME'!$AM$77	$='SHEETNAME'!AM96-'SHEETNAME'!$AM$92	$='SHEETNAME'!AM111-'SHEETNAME'!$AM$107	$='SHEETNAME'!AM126-'SHEETNAME'!$AM$122	$='SHEETNAME'!AM141-'SHEETNAME'!$AM$137	#DIV/0!	#DIV/0!
#REF!	$='SHEETNAME'!AM7-'SHEETNAME'!$AM$2	$='SHEETNAME'!AM22-'SHEETNAME'!$AM$17	$='SHEETNAME'!AM37-'SHEETNAME'!$AM$32	$='SHEETNAME'!AM52-'SHEETNAME'!$AM$47	$='SHEETNAME'!AM67-'SHEETNAME'!$AM$62	$='SHEETNAME'!AM82-'SHEETNAME'!$AM$77	$='SHEETNAME'!AM97-'SHEETNAME'!$AM$92	$='SHEETNAME'!AM112-'SHEETNAME'!$AM$107	$='SHEETNAME'!AM127-'SHEETNAME'!$AM$122	$='SHEETNAME'!AM142-'SHEETNAME'!$AM$137	#DIV/0!	#DIV/0!
#REF!	$='SHEETNAME'!AM8-'SHEETNAME'!$AM$2	$='SHEETNAME'!AM23-'SHEETNAME'!$AM$17	$='SHEETNAME'!AM38-'SHEETNAME'!$AM$32	$='SHEETNAME'!AM53-'SHEETNAME'!$AM$47	$='SHEETNAME'!AM68-'SHEETNAME'!$AM$62	$='SHEETNAME'!AM83-'SHEETNAME'!$AM$77	$='SHEETNAME'!AM98-'SHEETNAME'!$AM$92	$='SHEETNAME'!AM113-'SHEETNAME'!$AM$107	$='SHEETNAME'!AM128-'SHEETNAME'!$AM$122	$='SHEETNAME'!AM143-'SHEETNAME'!$AM$137	#DIV/0!	#DIV/0!
#REF!	$='SHEETNAME'!AM9-'SHEETNAME'!$AM$2	$='SHEETNAME'!AM24-'SHEETNAME'!$AM$17	$='SHEETNAME'!AM39-'SHEETNAME'!$AM$32	$='SHEETNAME'!AM54-'SHEETNAME'!$AM$47	$='SHEETNAME'!AM69-'SHEETNAME'!$AM$62	$='SHEETNAME'!AM84-'SHEETNAME'!$AM$77	$='SHEETNAME'!AM99-'SHEETNAME'!$AM$92	$='SHEETNAME'!AM114-'SHEETNAME'!$AM$107	$='SHEETNAME'!AM129-'SHEETNAME'!$AM$122	$='SHEETNAME'!AM144-'SHEETNAME'!$AM$137	#DIV/0!	#DIV/0!
#REF!	$='SHEETNAME'!AM10-'SHEETNAME'!$AM$2	$='SHEETNAME'!AM25-'SHEETNAME'!$AM$17	$='SHEETNAME'!AM40-'SHEETNAME'!$AM$32	$='SHEETNAME'!AM55-'SHEETNAME'!$AM$47	$='SHEETNAME'!AM70-'SHEETNAME'!$AM$62	$='SHEETNAME'!AM85-'SHEETNAME'!$AM$77	$='SHEETNAME'!AM100-'SHEETNAME'!$AM$92	$='SHEETNAME'!AM115-'SHEETNAME'!$AM$107	$='SHEETNAME'!AM130-'SHEETNAME'!$AM$122	$='SHEETNAME'!AM145-'SHEETNAME'!$AM$137	#DIV/0!	#DIV/0!
#REF!	$='SHEETNAME'!AM11-'SHEETNAME'!$AM$2	$='SHEETNAME'!AM26-'SHEETNAME'!$AM$17	$='SHEETNAME'!AM41-'SHEETNAME'!$AM$32	$='SHEETNAME'!AM56-'SHEETNAME'!$AM$47	$='SHEETNAME'!AM71-'SHEETNAME'!$AM$62	$='SHEETNAME'!AM86-'SHEETNAME'!$AM$77	$='SHEETNAME'!AM101-'SHEETNAME'!$AM$92	$='SHEETNAME'!AM116-'SHEETNAME'!$AM$107	$='SHEETNAME'!AM131-'SHEETNAME'!$AM$122	$='SHEETNAME'!AM146-'SHEETNAME'!$AM$137	#DIV/0!	#DIV/0!
#REF!	$='SHEETNAME'!AM12-'SHEETNAME'!$AM$2	$='SHEETNAME'!AM27-'SHEETNAME'!$AM$17	$='SHEETNAME'!AM42-'SHEETNAME'!$AM$32	$='SHEETNAME'!AM57-'SHEETNAME'!$AM$47	$='SHEETNAME'!AM72-'SHEETNAME'!$AM$62	$='SHEETNAME'!AM87-'SHEETNAME'!$AM$77	$='SHEETNAME'!AM102-'SHEETNAME'!$AM$92	$='SHEETNAME'!AM117-'SHEETNAME'!$AM$107	$='SHEETNAME'!AM132-'SHEETNAME'!$AM$122	$='SHEETNAME'!AM147-'SHEETNAME'!$AM$137	#DIV/0!	#DIV/0!
#REF!	$='SHEETNAME'!AM13-'SHEETNAME'!$AM$2	$='SHEETNAME'!AM28-'SHEETNAME'!$AM$17	$='SHEETNAME'!AM43-'SHEETNAME'!$AM$32	$='SHEETNAME'!AM58-'SHEETNAME'!$AM$47	$='SHEETNAME'!AM73-'SHEETNAME'!$AM$62	$='SHEETNAME'!AM88-'SHEETNAME'!$AM$77	$='SHEETNAME'!AM103-'SHEETNAME'!$AM$92	$='SHEETNAME'!AM118-'SHEETNAME'!$AM$107	$='SHEETNAME'!AM133-'SHEETNAME'!$AM$122	$='SHEETNAME'!AM148-'SHEETNAME'!$AM$137	#DIV/0!	#DIV/0!
#REF!	$='SHEETNAME'!AM14-'SHEETNAME'!$AM$2	$='SHEETNAME'!AM29-'SHEETNAME'!$AM$17	$='SHEETNAME'!AM44-'SHEETNAME'!$AM$32	$='SHEETNAME'!AM59-'SHEETNAME'!$AM$47	$='SHEETNAME'!AM74-'SHEETNAME'!$AM$62	$='SHEETNAME'!AM89-'SHEETNAME'!$AM$77	$='SHEETNAME'!AM104-'SHEETNAME'!$AM$92	$='SHEETNAME'!AM119-'SHEETNAME'!$AM$107	$='SHEETNAME'!AM134-'SHEETNAME'!$AM$122	$='SHEETNAME'!AM149-'SHEETNAME'!$AM$137	#DIV/0!	#DIV/0!

## Sheet: Delta HRV Eq.
ΔSDNN
Time	Rat 1	Rat 2	Rat 3	Rat 4	Rat 5	Rat 6	Rat 7	Rat 8	Rat 9	Rat 10	Mean	SEM
0	$='SHEETNAME'!B2-'SHEETNAME'!$B$2	$='SHEETNAME'!B17-'SHEETNAME'!$B$17	$='SHEETNAME'!B32-'SHEETNAME'!$B$32	$='SHEETNAME'!B47-'SHEETNAME'!$B$47	$='SHEETNAME'!B62-'SHEETNAME'!$B$62	$='SHEETNAME'!B77-'SHEETNAME'!$B$77	$='SHEETNAME'!B92-'SHEETNAME'!$B$92	$='SHEETNAME'!B107-'SHEETNAME'!$B$107	$='SHEETNAME'!B122-'SHEETNAME'!$B$122	$='SHEETNAME'!B137-'SHEETNAME'!$B$137	#DIV/0!	#DIV/0!
10	$='SHEETNAME'!B3-'SHEETNAME'!$B$2	$='SHEETNAME'!B18-'SHEETNAME'!$B$17	$='SHEETNAME'!B33-'SHEETNAME'!$B$32	$='SHEETNAME'!B48-'SHEETNAME'!$B$47	$='SHEETNAME'!B63-'SHEETNAME'!$B$62	$='SHEETNAME'!B78-'SHEETNAME'!$B$77	$='SHEETNAME'!B93-'SHEETNAME'!$B$92	$='SHEETNAME'!B108-'SHEETNAME'!$B$107	$='SHEETNAME'!B123-'SHEETNAME'!$B$122	$='SHEETNAME'!B138-'SHEETNAME'!$B$137	#DIV/0!	#DIV/0!
20	$='SHEETNAME'!B4-'SHEETNAME'!$B$2	$='SHEETNAME'!B19-'SHEETNAME'!$B$17	$='SHEETNAME'!B34-'SHEETNAME'!$B$32	$='SHEETNAME'!B49-'SHEETNAME'!$B$47	$='SHEETNAME'!B64-'SHEETNAME'!$B$62	$='SHEETNAME'!B79-'SHEETNAME'!$B$77	$='SHEETNAME'!B94-'SHEETNAME'!$B$92	$='SHEETNAME'!B109-'SHEETNAME'!$B$107	$='SHEETNAME'!B124-'SHEETNAME'!$B$122	$='SHEETNAME'!B139-'SHEETNAME'!$B$137	#DIV/0!	#DIV/0!
30	$='SHEETNAME'!B5-'SHEETNAME'!$B$2	$='SHEETNAME'!B20-'SHEETNAME'!$B$17	$='SHEETNAME'!B35-'SHEETNAME'!$B$32	$='SHEETNAME'!B50-'SHEETNAME'!$B$47	$='SHEETNAME'!B65-'SHEETNAME'!$B$62	$='SHEETNAME'!B80-'SHEETNAME'!$B$77	$='SHEETNAME'!B95-'SHEETNAME'!$B$92	$='SHEETNAME'!B110-'SHEETNAME'!$B$107	$='SHEETNAME'!B125-'SHEETNAME'!$B$122	$='SHEETNAME'!B140-'SHEETNAME'!$B$137	#DIV/0!	#DIV/0!
40	$='SHEETNAME'!B6-'SHEETNAME'!$B$2	$='SHEETNAME'!B21-'SHEETNAME'!$B$17	$='SHEETNAME'!B36-'SHEETNAME'!$B$32	$='SHEETNAME'!B51-'SHEETNAME'!$B$47	$='SHEETNAME'!B66-'SHEETNAME'!$B$62	$='SHEETNAME'!B81-'SHEETNAME'!$B$77	$='SHEETNAME'!B96-'SHEETNAME'!$B$92	$='SHEETNAME'!B111-'SHEETNAME'!$B$107	$='SHEETNAME'!B126-'SHEETNAME'!$B$122	$='SHEETNAME'!B141-'SHEETNAME'!$B$137	#DIV/0!	#DIV/0!
50	$='SHEETNAME'!B7-'SHEETNAME'!$B$2	$='SHEETNAME'!B22-'SHEETNAME'!$B$17	$='SHEETNAME'!B37-'SHEETNAME'!$B$32	$='SHEETNAME'!B52-'SHEETNAME'!$B$47	$='SHEETNAME'!B67-'SHEETNAME'!$B$62	$='SHEETNAME'!B82-'SHEETNAME'!$B$77	$='SHEETNAME'!B97-'SHEETNAME'!$B$92	$='SHEETNAME'!B112-'SHEETNAME'!$B$107	$='SHEETNAME'!B127-'SHEETNAME'!$B$122	$='SHEETNAME'!B142-'SHEETNAME'!$B$137	#DIV/0!	#DIV/0!
60	$='SHEETNAME'!B8-'SHEETNAME'!$B$2	$='SHEETNAME'!B23-'SHEETNAME'!$B$17	$='SHEETNAME'!B38-'SHEETNAME'!$B$32	$='SHEETNAME'!B53-'SHEETNAME'!$B$47	$='SHEETNAME'!B68-'SHEETNAME'!$B$62	$='SHEETNAME'!B83-'SHEETNAME'!$B$77	$='SHEETNAME'!B98-'SHEETNAME'!$B$92	$='SHEETNAME'!B113-'SHEETNAME'!$B$107	$='SHEETNAME'!B128-'SHEETNAME'!$B$122	$='SHEETNAME'!B143-'SHEETNAME'!$B$137	#DIV/0!	#DIV/0!
70	$='SHEETNAME'!B9-'SHEETNAME'!$B$2	$='SHEETNAME'!B24-'SHEETNAME'!$B$17	$='SHEETNAME'!B39-'SHEETNAME'!$B$32	$='SHEETNAME'!B54-'SHEETNAME'!$B$47	$='SHEETNAME'!B69-'SHEETNAME'!$B$62	$='SHEETNAME'!B84-'SHEETNAME'!$B$77	$='SHEETNAME'!B99-'SHEETNAME'!$B$92	$='SHEETNAME'!B114-'SHEETNAME'!$B$107	$='SHEETNAME'!B129-'SHEETNAME'!$B$122	$='SHEETNAME'!B144-'SHEETNAME'!$B$137	#DIV/0!	#DIV/0!
80	$='SHEETNAME'!B10-'SHEETNAME'!$B$2	$='SHEETNAME'!B25-'SHEETNAME'!$B$17	$='SHEETNAME'!B40-'SHEETNAME'!$B$32	$='SHEETNAME'!B55-'SHEETNAME'!$B$47	$='SHEETNAME'!B70-'SHEETNAME'!$B$62	$='SHEETNAME'!B85-'SHEETNAME'!$B$77	$='SHEETNAME'!B100-'SHEETNAME'!$B$92	$='SHEETNAME'!B115-'SHEETNAME'!$B$107	$='SHEETNAME'!B130-'SHEETNAME'!$B$122	$='SHEETNAME'!B145-'SHEETNAME'!$B$137	#DIV/0!	#DIV/0!
90	$='SHEETNAME'!B11-'SHEETNAME'!$B$2	$='SHEETNAME'!B26-'SHEETNAME'!$B$17	$='SHEETNAME'!B41-'SHEETNAME'!$B$32	$='SHEETNAME'!B56-'SHEETNAME'!$B$47	$='SHEETNAME'!B71-'SHEETNAME'!$B$62	$='SHEETNAME'!B86-'SHEETNAME'!$B$77	$='SHEETNAME'!B101-'SHEETNAME'!$B$92	$='SHEETNAME'!B116-'SHEETNAME'!$B$107	$='SHEETNAME'!B131-'SHEETNAME'!$B$122	$='SHEETNAME'!B146-'SHEETNAME'!$B$137	#DIV/0!	#DIV/0!
100	$='SHEETNAME'!B12-'SHEETNAME'!$B$2	$='SHEETNAME'!B27-'SHEETNAME'!$B$17	$='SHEETNAME'!B42-'SHEETNAME'!$B$32	$='SHEETNAME'!B57-'SHEETNAME'!$B$47	$='SHEETNAME'!B72-'SHEETNAME'!$B$62	$='SHEETNAME'!B87-'SHEETNAME'!$B$77	$='SHEETNAME'!B102-'SHEETNAME'!$B$92	$='SHEETNAME'!B117-'SHEETNAME'!$B$107	$='SHEETNAME'!B132-'SHEETNAME'!$B$122	$='SHEETNAME'!B147-'SHEETNAME'!$B$137	#DIV/0!	#DIV/0!
110	$='SHEETNAME'!B13-'SHEETNAME'!$B$2	$='SHEETNAME'!B28-'SHEETNAME'!$B$17	$='SHEETNAME'!B43-'SHEETNAME'!$B$32	$='SHEETNAME'!B58-'SHEETNAME'!$B$47	$='SHEETNAME'!B73-'SHEETNAME'!$B$62	$='SHEETNAME'!B88-'SHEETNAME'!$B$77	$='SHEETNAME'!B103-'SHEETNAME'!$B$92	$='SHEETNAME'!B118-'SHEETNAME'!$B$107	$='SHEETNAME'!B133-'SHEETNAME'!$B$122	$='SHEETNAME'!B148-'SHEETNAME'!$B$137	#DIV/0!	#DIV/0!
120	$='SHEETNAME'!B14-'SHEETNAME'!$B$2	$='SHEETNAME'!B29-'SHEETNAME'!$B$17	$='SHEETNAME'!B44-'SHEETNAME'!$B$32	$='SHEETNAME'!B59-'SHEETNAME'!$B$47	$='SHEETNAME'!B74-'SHEETNAME'!$B$62	$='SHEETNAME'!B89-'SHEETNAME'!$B$77	$='SHEETNAME'!B104-'SHEETNAME'!$B$92	$='SHEETNAME'!B119-'SHEETNAME'!$B$107	$='SHEETNAME'!B134-'SHEETNAME'!$B$122	$='SHEETNAME'!B149-'SHEETNAME'!$B$137	#DIV/0!	#DIV/0!
ΔRMSSD
Time	Rat 1	Rat 2	Rat 3	Rat 4	Rat 5	Rat 6	Rat 7	Rat 8	Rat 9	Rat 10	Mean	SEM
0	$='SHEETNAME'!C2-'SHEETNAME'!$C$2	$='SHEETNAME'!C17-'SHEETNAME'!$C$17	$='SHEETNAME'!C32-'SHEETNAME'!$C$32	$='SHEETNAME'!C47-'SHEETNAME'!$C$47	$='SHEETNAME'!C62-'SHEETNAME'!$C$62	$='SHEETNAME'!C77-'SHEETNAME'!$C$77	$='SHEETNAME'!C92-'SHEETNAME'!$C$92	$='SHEETNAME'!C107-'SHEETNAME'!$C$107	$='SHEETNAME'!C122-'SHEETNAME'!$C$122	$='SHEETNAME'!C137-'SHEETNAME'!$C$137	#DIV/0!	#DIV/0!
10	$='SHEETNAME'!C3-'SHEETNAME'!$C$2	$='SHEETNAME'!C18-'SHEETNAME'!$C$17	$='SHEETNAME'!C33-'SHEETNAME'!$C$32	$='SHEETNAME'!C48-'SHEETNAME'!$C$47	$='SHEETNAME'!C63-'SHEETNAME'!$C$62	$='SHEETNAME'!C78-'SHEETNAME'!$C$77	$='SHEETNAME'!C93-'SHEETNAME'!$C$92	$='SHEETNAME'!C108-'SHEETNAME'!$C$107	$='SHEETNAME'!C123-'SHEETNAME'!$C$122	$='SHEETNAME'!C138-'SHEETNAME'!$C$137	#DIV/0!	#DIV/0!
20	$='SHEETNAME'!C4-'SHEETNAME'!$C$2	$='SHEETNAME'!C19-'SHEETNAME'!$C$17	$='SHEETNAME'!C34-'SHEETNAME'!$C$32	$='SHEETNAME'!C49-'SHEETNAME'!$C$47	$='SHEETNAME'!C64-'SHEETNAME'!$C$62	$='SHEETNAME'!C79-'SHEETNAME'!$C$77	$='SHEETNAME'!C94-'SHEETNAME'!$C$92	$='SHEETNAME'!C109-'SHEETNAME'!$C$107	$='SHEETNAME'!C124-'SHEETNAME'!$C$122	$='SHEETNAME'!C139-'SHEETNAME'!$C$137	#DIV/0!	#DIV/0!
30	$='SHEETNAME'!C5-'SHEETNAME'!$C$2	$='SHEETNAME'!C20-'SHEETNAME'!$C$17	$='SHEETNAME'!C35-'SHEETNAME'!$C$32	$='SHEETNAME'!C50-'SHEETNAME'!$C$47	$='SHEETNAME'!C65-'SHEETNAME'!$C$62	$='SHEETNAME'!C80-'SHEETNAME'!$C$77	$='SHEETNAME'!C95-'SHEETNAME'!$C$92	$='SHEETNAME'!C110-'SHEETNAME'!$C$107	$='SHEETNAME'!C125-'SHEETNAME'!$C$122	$='SHEETNAME'!C140-'SHEETNAME'!$C$137	#DIV/0!	#DIV/0!
40	$='SHEETNAME'!C6-'SHEETNAME'!$C$2	$='SHEETNAME'!C21-'SHEETNAME'!$C$17	$='SHEETNAME'!C36-'SHEETNAME'!$C$32	$='SHEETNAME'!C51-'SHEETNAME'!$C$47	$='SHEETNAME'!C66-'SHEETNAME'!$C$62	$='SHEETNAME'!C81-'SHEETNAME'!$C$77	$='SHEETNAME'!C96-'SHEETNAME'!$C$92	$='SHEETNAME'!C111-'SHEETNAME'!$C$107	$='SHEETNAME'!C126-'SHEETNAME'!$C$122	$='SHEETNAME'!C141-'SHEETNAME'!$C$137	#DIV/0!	#DIV/0!
50	$='SHEETNAME'!C7-'SHEETNAME'!$C$2	$='SHEETNAME'!C22-'SHEETNAME'!$C$17	$='SHEETNAME'!C37-'SHEETNAME'!$C$32	$='SHEETNAME'!C52-'SHEETNAME'!$C$47	$='SHEETNAME'!C67-'SHEETNAME'!$C$62	$='SHEETNAME'!C82-'SHEETNAME'!$C$77	$='SHEETNAME'!C97-'SHEETNAME'!$C$92	$='SHEETNAME'!C112-'SHEETNAME'!$C$107	$='SHEETNAME'!C127-'SHEETNAME'!$C$122	$='SHEETNAME'!C142-'SHEETNAME'!$C$137	#DIV/0!	#DIV/0!
60	$='SHEETNAME'!C8-'SHEETNAME'!$C$2	$='SHEETNAME'!C23-'SHEETNAME'!$C$17	$='SHEETNAME'!C38-'SHEETNAME'!$C$32	$='SHEETNAME'!C53-'SHEETNAME'!$C$47	$='SHEETNAME'!C68-'SHEETNAME'!$C$62	$='SHEETNAME'!C83-'SHEETNAME'!$C$77	$='SHEETNAME'!C98-'SHEETNAME'!$C$92	$='SHEETNAME'!C113-'SHEETNAME'!$C$107	$='SHEETNAME'!C128-'SHEETNAME'!$C$122	$='SHEETNAME'!C143-'SHEETNAME'!$C$137	#DIV/0!	#DIV/0!
70	$='SHEETNAME'!C9-'SHEETNAME'!$C$2	$='SHEETNAME'!C24-'SHEETNAME'!$C$17	$='SHEETNAME'!C39-'SHEETNAME'!$C$32	$='SHEETNAME'!C54-'SHEETNAME'!$C$47	$='SHEETNAME'!C69-'SHEETNAME'!$C$62	$='SHEETNAME'!C84-'SHEETNAME'!$C$77	$='SHEETNAME'!C99-'SHEETNAME'!$C$92	$='SHEETNAME'!C114-'SHEETNAME'!$C$107	$='SHEETNAME'!C129-'SHEETNAME'!$C$122	$='SHEETNAME'!C144-'SHEETNAME'!$C$137	#DIV/0!	#DIV/0!
80	$='SHEETNAME'!C10-'SHEETNAME'!$C$2	$='SHEETNAME'!C25-'SHEETNAME'!$C$17	$='SHEETNAME'!C40-'SHEETNAME'!$C$32	$='SHEETNAME'!C55-'SHEETNAME'!$C$47	$='SHEETNAME'!C70-'SHEETNAME'!$C$62	$='SHEETNAME'!C85-'SHEETNAME'!$C$77	$='SHEETNAME'!C100-'SHEETNAME'!$C$92	$='SHEETNAME'!C115-'SHEETNAME'!$C$107	$='SHEETNAME'!C130-'SHEETNAME'!$C$122	$='SHEETNAME'!C145-'SHEETNAME'!$C$137	#DIV/0!	#DIV/0!
90	$='SHEETNAME'!C11-'SHEETNAME'!$C$2	$='SHEETNAME'!C26-'SHEETNAME'!$C$17	$='SHEETNAME'!C41-'SHEETNAME'!$C$32	$='SHEETNAME'!C56-'SHEETNAME'!$C$47	$='SHEETNAME'!C71-'SHEETNAME'!$C$62	$='SHEETNAME'!C86-'SHEETNAME'!$C$77	$='SHEETNAME'!C101-'SHEETNAME'!$C$92	$='SHEETNAME'!C116-'SHEETNAME'!$C$107	$='SHEETNAME'!C131-'SHEETNAME'!$C$122	$='SHEETNAME'!C146-'SHEETNAME'!$C$137	#DIV/0!	#DIV/0!
100	$='SHEETNAME'!C12-'SHEETNAME'!$C$2	$='SHEETNAME'!C27-'SHEETNAME'!$C$17	$='SHEETNAME'!C42-'SHEETNAME'!$C$32	$='SHEETNAME'!C57-'SHEETNAME'!$C$47	$='SHEETNAME'!C72-'SHEETNAME'!$C$62	$='SHEETNAME'!C87-'SHEETNAME'!$C$77	$='SHEETNAME'!C102-'SHEETNAME'!$C$92	$='SHEETNAME'!C117-'SHEETNAME'!$C$107	$='SHEETNAME'!C132-'SHEETNAME'!$C$122	$='SHEETNAME'!C147-'SHEETNAME'!$C$137	#DIV/0!	#DIV/0!
110	$='SHEETNAME'!C13-'SHEETNAME'!$C$2	$='SHEETNAME'!C28-'SHEETNAME'!$C$17	$='SHEETNAME'!C43-'SHEETNAME'!$C$32	$='SHEETNAME'!C58-'SHEETNAME'!$C$47	$='SHEETNAME'!C73-'SHEETNAME'!$C$62	$='SHEETNAME'!C88-'SHEETNAME'!$C$77	$='SHEETNAME'!C103-'SHEETNAME'!$C$92	$='SHEETNAME'!C118-'SHEETNAME'!$C$107	$='SHEETNAME'!C133-'SHEETNAME'!$C$122	$='SHEETNAME'!C148-'SHEETNAME'!$C$137	#DIV/0!	#DIV/0!
120	$='SHEETNAME'!C14-'SHEETNAME'!$C$2	$='SHEETNAME'!C29-'SHEETNAME'!$C$17	$='SHEETNAME'!C44-'SHEETNAME'!$C$32	$='SHEETNAME'!C59-'SHEETNAME'!$C$47	$='SHEETNAME'!C74-'SHEETNAME'!$C$62	$='SHEETNAME'!C89-'SHEETNAME'!$C$77	$='SHEETNAME'!C104-'SHEETNAME'!$C$92	$='SHEETNAME'!C119-'SHEETNAME'!$C$107	$='SHEETNAME'!C134-'SHEETNAME'!$C$122	$='SHEETNAME'!C149-'SHEETNAME'!$C$137	#DIV/0!	#DIV/0!
ΔRANGE
Time	Rat 1	Rat 2	Rat 3	Rat 4	Rat 5	Rat 6	Rat 7	Rat 8	Rat 9	Rat 10	Mean	SEM
0	$='SHEETNAME'!D2-'SHEETNAME'!$D$2	$='SHEETNAME'!D17-'SHEETNAME'!$D$17	$='SHEETNAME'!D32-'SHEETNAME'!$D$32	$='SHEETNAME'!D47-'SHEETNAME'!$D$47	$='SHEETNAME'!D62-'SHEETNAME'!$D$62	$='SHEETNAME'!D77-'SHEETNAME'!$D$77	$='SHEETNAME'!D92-'SHEETNAME'!$D$92	$='SHEETNAME'!D107-'SHEETNAME'!$D$107	$='SHEETNAME'!D122-'SHEETNAME'!$D$122	$='SHEETNAME'!D137-'SHEETNAME'!$D$137	#DIV/0!	#DIV/0!
10	$='SHEETNAME'!D3-'SHEETNAME'!$D$2	$='SHEETNAME'!D18-'SHEETNAME'!$D$17	$='SHEETNAME'!D33-'SHEETNAME'!$D$32	$='SHEETNAME'!D48-'SHEETNAME'!$D$47	$='SHEETNAME'!D63-'SHEETNAME'!$D$62	$='SHEETNAME'!D78-'SHEETNAME'!$D$77	$='SHEETNAME'!D93-'SHEETNAME'!$D$92	$='SHEETNAME'!D108-'SHEETNAME'!$D$107	$='SHEETNAME'!D123-'SHEETNAME'!$D$122	$='SHEETNAME'!D138-'SHEETNAME'!$D$137	#DIV/0!	#DIV/0!
20	$='SHEETNAME'!D4-'SHEETNAME'!$D$2	$='SHEETNAME'!D19-'SHEETNAME'!$D$17	$='SHEETNAME'!D34-'SHEETNAME'!$D$32	$='SHEETNAME'!D49-'SHEETNAME'!$D$47	$='SHEETNAME'!D64-'SHEETNAME'!$D$62	$='SHEETNAME'!D79-'SHEETNAME'!$D$77	$='SHEETNAME'!D94-'SHEETNAME'!$D$92	$='SHEETNAME'!D109-'SHEETNAME'!$D$107	$='SHEETNAME'!D124-'SHEETNAME'!$D$122	$='SHEETNAME'!D139-'SHEETNAME'!$D$137	#DIV/0!	#DIV/0!
30	$='SHEETNAME'!D5-'SHEETNAME'!$D$2	$='SHEETNAME'!D20-'SHEETNAME'!$D$17	$='SHEETNAME'!D35-'SHEETNAME'!$D$32	$='SHEETNAME'!D50-'SHEETNAME'!$D$47	$='SHEETNAME'!D65-'SHEETNAME'!$D$62	$='SHEETNAME'!D80-'SHEETNAME'!$D$77	$='SHEETNAME'!D95-'SHEETNAME'!$D$92	$='SHEETNAME'!D110-'SHEETNAME'!$D$107	$='SHEETNAME'!D125-'SHEETNAME'!$D$122	$='SHEETNAME'!D140-'SHEETNAME'!$D$137	#DIV/0!	#DIV/0!
40	$='SHEETNAME'!D6-'SHEETNAME'!$D$2	$='SHEETNAME'!D21-'SHEETNAME'!$D$17	$='SHEETNAME'!D36-'SHEETNAME'!$D$32	$='SHEETNAME'!D51-'SHEETNAME'!$D$47	$='SHEETNAME'!D66-'SHEETNAME'!$D$62	$='SHEETNAME'!D81-'SHEETNAME'!$D$77	$='SHEETNAME'!D96-'SHEETNAME'!$D$92	$='SHEETNAME'!D111-'SHEETNAME'!$D$107	$='SHEETNAME'!D126-'SHEETNAME'!$D$122	$='SHEETNAME'!D141-'SHEETNAME'!$D$137	#DIV/0!	#DIV/0!
50	$='SHEETNAME'!D7-'SHEETNAME'!$D$2	$='SHEETNAME'!D22-'SHEETNAME'!$D$17	$='SHEETNAME'!D37-'SHEETNAME'!$D$32	$='SHEETNAME'!D52-'SHEETNAME'!$D$47	$='SHEETNAME'!D67-'SHEETNAME'!$D$62	$='SHEETNAME'!D82-'SHEETNAME'!$D$77	$='SHEETNAME'!D97-'SHEETNAME'!$D$92	$='SHEETNAME'!D112-'SHEETNAME'!$D$107	$='SHEETNAME'!D127-'SHEETNAME'!$D$122	$='SHEETNAME'!D142-'SHEETNAME'!$D$137	#DIV/0!	#DIV/0!
60	$='SHEETNAME'!D8-'SHEETNAME'!$D$2	$='SHEETNAME'!D23-'SHEETNAME'!$D$17	$='SHEETNAME'!D38-'SHEETNAME'!$D$32	$='SHEETNAME'!D53-'SHEETNAME'!$D$47	$='SHEETNAME'!D68-'SHEETNAME'!$D$62	$='SHEETNAME'!D83-'SHEETNAME'!$D$77	$='SHEETNAME'!D98-'SHEETNAME'!$D$92	$='SHEETNAME'!D113-'SHEETNAME'!$D$107	$='SHEETNAME'!D128-'SHEETNAME'!$D$122	$='SHEETNAME'!D143-'SHEETNAME'!$D$137	#DIV/0!	#DIV/0!
70	$='SHEETNAME'!D9-'SHEETNAME'!$D$2	$='SHEETNAME'!D24-'SHEETNAME'!$D$17	$='SHEETNAME'!D39-'SHEETNAME'!$D$32	$='SHEETNAME'!D54-'SHEETNAME'!$D$47	$='SHEETNAME'!D69-'SHEETNAME'!$D$62	$='SHEETNAME'!D84-'SHEETNAME'!$D$77	$='SHEETNAME'!D99-'SHEETNAME'!$D$92	$='SHEETNAME'!D114-'SHEETNAME'!$D$107	$='SHEETNAME'!D129-'SHEETNAME'!$D$122	$='SHEETNAME'!D144-'SHEETNAME'!$D$137	#DIV/0!	#DIV/0!
80	$='SHEETNAME'!D10-'SHEETNAME'!$D$2	$='SHEETNAME'!D25-'SHEETNAME'!$D$17	$='SHEETNAME'!D40-'SHEETNAME'!$D$32	$='SHEETNAME'!D55-'SHEETNAME'!$D$47	$='SHEETNAME'!D70-'SHEETNAME'!$D$62	$='SHEETNAME'!D85-'SHEETNAME'!$D$77	$='SHEETNAME'!D100-'SHEETNAME'!$D$92	$='SHEETNAME'!D115-'SHEETNAME'!$D$107	$='SHEETNAME'!D130-'SHEETNAME'!$D$122	$='SHEETNAME'!D145-'SHEETNAME'!$D$137	#DIV/0!	#DIV/0!
90	$='SHEETNAME'!D11-'SHEETNAME'!$D$2	$='SHEETNAME'!D26-'SHEETNAME'!$D$17	$='SHEETNAME'!D41-'SHEETNAME'!$D$32	$='SHEETNAME'!D56-'SHEETNAME'!$D$47	$='SHEETNAME'!D71-'SHEETNAME'!$D$62	$='SHEETNAME'!D86-'SHEETNAME'!$D$77	$='SHEETNAME'!D101-'SHEETNAME'!$D$92	$='SHEETNAME'!D116-'SHEETNAME'!$D$107	$='SHEETNAME'!D131-'SHEETNAME'!$D$122	$='SHEETNAME'!D146-'SHEETNAME'!$D$137	#DIV/0!	#DIV/0!
100	$='SHEETNAME'!D12-'SHEETNAME'!$D$2	$='SHEETNAME'!D27-'SHEETNAME'!$D$17	$='SHEETNAME'!D42-'SHEETNAME'!$D$32	$='SHEETNAME'!D57-'SHEETNAME'!$D$47	$='SHEETNAME'!D72-'SHEETNAME'!$D$62	$='SHEETNAME'!D87-'SHEETNAME'!$D$77	$='SHEETNAME'!D102-'SHEETNAME'!$D$92	$='SHEETNAME'!D117-'SHEETNAME'!$D$107	$='SHEETNAME'!D132-'SHEETNAME'!$D$122	$='SHEETNAME'!D147-'SHEETNAME'!$D$137	#DIV/0!	#DIV/0!
110	$='SHEETNAME'!D13-'SHEETNAME'!$D$2	$='SHEETNAME'!D28-'SHEETNAME'!$D$17	$='SHEETNAME'!D43-'SHEETNAME'!$D$32	$='SHEETNAME'!D58-'SHEETNAME'!$D$47	$='SHEETNAME'!D73-'SHEETNAME'!$D$62	$='SHEETNAME'!D88-'SHEETNAME'!$D$77	$='SHEETNAME'!D103-'SHEETNAME'!$D$92	$='SHEETNAME'!D118-'SHEETNAME'!$D$107	$='SHEETNAME'!D133-'SHEETNAME'!$D$122	$='SHEETNAME'!D148-'SHEETNAME'!$D$137	#DIV/0!	#DIV/0!
120	$='SHEETNAME'!D14-'SHEETNAME'!$D$2	$='SHEETNAME'!D29-'SHEETNAME'!$D$17	$='SHEETNAME'!D44-'SHEETNAME'!$D$32	$='SHEETNAME'!D59-'SHEETNAME'!$D$47	$='SHEETNAME'!D74-'SHEETNAME'!$D$62	$='SHEETNAME'!D89-'SHEETNAME'!$D$77	$='SHEETNAME'!D104-'SHEETNAME'!$D$92	$='SHEETNAME'!D119-'SHEETNAME'!$D$107	$='SHEETNAME'!D134-'SHEETNAME'!$D$122	$='SHEETNAME'!D149-'SHEETNAME'!$D$137	#DIV/0!	#DIV/0!
Δaverage HR
Time	Rat 1	Rat 2	Rat 3	Rat 4	Rat 5	Rat 6	Rat 7	Rat 8	Rat 9	Rat 10	Mean	SEM
0	$='SHEETNAME'!E2-'SHEETNAME'!$E$2	$='SHEETNAME'!E17-'SHEETNAME'!$E$17	$='SHEETNAME'!E32-'SHEETNAME'!$E$32	$='SHEETNAME'!E47-'SHEETNAME'!$E$47	$='SHEETNAME'!E62-'SHEETNAME'!$E$62	$='SHEETNAME'!E77-'SHEETNAME'!$E$77	$='SHEETNAME'!E92-'SHEETNAME'!$E$92	$='SHEETNAME'!E107-'SHEETNAME'!$E$107	$='SHEETNAME'!E122-'SHEETNAME'!$E$122	$='SHEETNAME'!E137-'SHEETNAME'!$E$137	#DIV/0!	#DIV/0!
10	$='SHEETNAME'!E3-'SHEETNAME'!$E$2	$='SHEETNAME'!E18-'SHEETNAME'!$E$17	$='SHEETNAME'!E33-'SHEETNAME'!$E$32	$='SHEETNAME'!E48-'SHEETNAME'!$E$47	$='SHEETNAME'!E63-'SHEETNAME'!$E$62	$='SHEETNAME'!E78-'SHEETNAME'!$E$77	$='SHEETNAME'!E93-'SHEETNAME'!$E$92	$='SHEETNAME'!E108-'SHEETNAME'!$E$107	$='SHEETNAME'!E123-'SHEETNAME'!$E$122	$='SHEETNAME'!E138-'SHEETNAME'!$E$137	#DIV/0!	#DIV/0!
20	$='SHEETNAME'!E4-'SHEETNAME'!$E$2	$='SHEETNAME'!E19-'SHEETNAME'!$E$17	$='SHEETNAME'!E34-'SHEETNAME'!$E$32	$='SHEETNAME'!E49-'SHEETNAME'!$E$47	$='SHEETNAME'!E64-'SHEETNAME'!$E$62	$='SHEETNAME'!E79-'SHEETNAME'!$E$77	$='SHEETNAME'!E94-'SHEETNAME'!$E$92	$='SHEETNAME'!E109-'SHEETNAME'!$E$107	$='SHEETNAME'!E124-'SHEETNAME'!$E$122	$='SHEETNAME'!E139-'SHEETNAME'!$E$137	#DIV/0!	#DIV/0!
30	$='SHEETNAME'!E5-'SHEETNAME'!$E$2	$='SHEETNAME'!E20-'SHEETNAME'!$E$17	$='SHEETNAME'!E35-'SHEETNAME'!$E$32	$='SHEETNAME'!E50-'SHEETNAME'!$E$47	$='SHEETNAME'!E65-'SHEETNAME'!$E$62	$='SHEETNAME'!E80-'SHEETNAME'!$E$77	$='SHEETNAME'!E95-'SHEETNAME'!$E$92	$='SHEETNAME'!E110-'SHEETNAME'!$E$107	$='SHEETNAME'!E125-'SHEETNAME'!$E$122	$='SHEETNAME'!E140-'SHEETNAME'!$E$137	#DIV/0!	#DIV/0!
40	$='SHEETNAME'!E6-'SHEETNAME'!$E$2	$='SHEETNAME'!E21-'SHEETNAME'!$E$17	$='SHEETNAME'!E36-'SHEETNAME'!$E$32	$='SHEETNAME'!E51-'SHEETNAME'!$E$47	$='SHEETNAME'!E66-'SHEETNAME'!$E$62	$='SHEETNAME'!E81-'SHEETNAME'!$E$77	$='SHEETNAME'!E96-'SHEETNAME'!$E$92	$='SHEETNAME'!E111-'SHEETNAME'!$E$107	$='SHEETNAME'!E126-'SHEETNAME'!$E$122	$='SHEETNAME'!E141-'SHEETNAME'!$E$137	#DIV/0!	#DIV/0!
50	$='SHEETNAME'!E7-'SHEETNAME'!$E$2	$='SHEETNAME'!E22-'SHEETNAME'!$E$17	$='SHEETNAME'!E37-'SHEETNAME'!$E$32	$='SHEETNAME'!E52-'SHEETNAME'!$E$47	$='SHEETNAME'!E67-'SHEETNAME'!$E$62	$='SHEETNAME'!E82-'SHEETNAME'!$E$77	$='SHEETNAME'!E97-'SHEETNAME'!$E$92	$='SHEETNAME'!E112-'SHEETNAME'!$E$107	$='SHEETNAME'!E127-'SHEETNAME'!$E$122	$='SHEETNAME'!E142-'SHEETNAME'!$E$137	#DIV/0!	#DIV/0!
60	$='SHEETNAME'!E8-'SHEETNAME'!$E$2	$='SHEETNAME'!E23-'SHEETNAME'!$E$17	$='SHEETNAME'!E38-'SHEETNAME'!$E$32	$='SHEETNAME'!E53-'SHEETNAME'!$E$47	$='SHEETNAME'!E68-'SHEETNAME'!$E$62	$='SHEETNAME'!E83-'SHEETNAME'!$E$77	$='SHEETNAME'!E98-'SHEETNAME'!$E$92	$='SHEETNAME'!E113-'SHEETNAME'!$E$107	$='SHEETNAME'!E128-'SHEETNAME'!$E$122	$='SHEETNAME'!E143-'SHEETNAME'!$E$137	#DIV/0!	#DIV/0!
70	$='SHEETNAME'!E9-'SHEETNAME'!$E$2	$='SHEETNAME'!E24-'SHEETNAME'!$E$17	$='SHEETNAME'!E39-'SHEETNAME'!$E$32	$='SHEETNAME'!E54-'SHEETNAME'!$E$47	$='SHEETNAME'!E69-'SHEETNAME'!$E$62	$='SHEETNAME'!E84-'SHEETNAME'!$E$77	$='SHEETNAME'!E99-'SHEETNAME'!$E$92	$='SHEETNAME'!E114-'SHEETNAME'!$E$107	$='SHEETNAME'!E129-'SHEETNAME'!$E$122	$='SHEETNAME'!E144-'SHEETNAME'!$E$137	#DIV/0!	#DIV/0!
80	$='SHEETNAME'!E10-'SHEETNAME'!$E$2	$='SHEETNAME'!E25-'SHEETNAME'!$E$17	$='SHEETNAME'!E40-'SHEETNAME'!$E$32	$='SHEETNAME'!E55-'SHEETNAME'!$E$47	$='SHEETNAME'!E70-'SHEETNAME'!$E$62	$='SHEETNAME'!E85-'SHEETNAME'!$E$77	$='SHEETNAME'!E100-'SHEETNAME'!$E$92	$='SHEETNAME'!E115-'SHEETNAME'!$E$107	$='SHEETNAME'!E130-'SHEETNAME'!$E$122	$='SHEETNAME'!E145-'SHEETNAME'!$E$137	#DIV/0!	#DIV/0!
90	$='SHEETNAME'!E11-'SHEETNAME'!$E$2	$='SHEETNAME'!E26-'SHEETNAME'!$E$17	$='SHEETNAME'!E41-'SHEETNAME'!$E$32	$='SHEETNAME'!E56-'SHEETNAME'!$E$47	$='SHEETNAME'!E71-'SHEETNAME'!$E$62	$='SHEETNAME'!E86-'SHEETNAME'!$E$77	$='SHEETNAME'!E101-'SHEETNAME'!$E$92	$='SHEETNAME'!E116-'SHEETNAME'!$E$107	$='SHEETNAME'!E131-'SHEETNAME'!$E$122	$='SHEETNAME'!E146-'SHEETNAME'!$E$137	#DIV/0!	#DIV/0!
100	$='SHEETNAME'!E12-'SHEETNAME'!$E$2	$='SHEETNAME'!E27-'SHEETNAME'!$E$17	$='SHEETNAME'!E42-'SHEETNAME'!$E$32	$='SHEETNAME'!E57-'SHEETNAME'!$E$47	$='SHEETNAME'!E72-'SHEETNAME'!$E$62	$='SHEETNAME'!E87-'SHEETNAME'!$E$77	$='SHEETNAME'!E102-'SHEETNAME'!$E$92	$='SHEETNAME'!E117-'SHEETNAME'!$E$107	$='SHEETNAME'!E132-'SHEETNAME'!$E$122	$='SHEETNAME'!E147-'SHEETNAME'!$E$137	#DIV/0!	#DIV/0!
110	$='SHEETNAME'!E13-'SHEETNAME'!$E$2	$='SHEETNAME'!E28-'SHEETNAME'!$E$17	$='SHEETNAME'!E43-'SHEETNAME'!$E$32	$='SHEETNAME'!E58-'SHEETNAME'!$E$47	$='SHEETNAME'!E73-'SHEETNAME'!$E$62	$='SHEETNAME'!E88-'SHEETNAME'!$E$77	$='SHEETNAME'!E103-'SHEETNAME'!$E$92	$='SHEETNAME'!E118-'SHEETNAME'!$E$107	$='SHEETNAME'!E133-'SHEETNAME'!$E$122	$='SHEETNAME'!E148-'SHEETNAME'!$E$137	#DIV/0!	#DIV/0!
120	$='SHEETNAME'!E14-'SHEETNAME'!$E$2	$='SHEETNAME'!E29-'SHEETNAME'!$E$17	$='SHEETNAME'!E44-'SHEETNAME'!$E$32	$='SHEETNAME'!E59-'SHEETNAME'!$E$47	$='SHEETNAME'!E74-'SHEETNAME'!$E$62	$='SHEETNAME'!E89-'SHEETNAME'!$E$77	$='SHEETNAME'!E104-'SHEETNAME'!$E$92	$='SHEETNAME'!E119-'SHEETNAME'!$E$107	$='SHEETNAME'!E134-'SHEETNAME'!$E$122	$='SHEETNAME'!E149-'SHEETNAME'!$E$137	#DIV/0!	#DIV/0!
Δtotal power
Time	Rat 1	Rat 2	Rat 3	Rat 4	Rat 5	Rat 6	Rat 7	Rat 8	Rat 9	Rat 10	Mean	SEM
0	$='SHEETNAME'!F2-'SHEETNAME'!$F$2	$='SHEETNAME'!F17-'SHEETNAME'!$F$17	$='SHEETNAME'!F32-'SHEETNAME'!$F$32	$='SHEETNAME'!F47-'SHEETNAME'!$F$47	$='SHEETNAME'!F62-'SHEETNAME'!$F$62	$='SHEETNAME'!F77-'SHEETNAME'!$F$77	$='SHEETNAME'!F92-'SHEETNAME'!$F$92	$='SHEETNAME'!F107-'SHEETNAME'!$F$107	$='SHEETNAME'!F122-'SHEETNAME'!$F$122	$='SHEETNAME'!F137-'SHEETNAME'!$F$137	#DIV/0!	#DIV/0!
10	$='SHEETNAME'!F3-'SHEETNAME'!$F$2	$='SHEETNAME'!F18-'SHEETNAME'!$F$17	$='SHEETNAME'!F33-'SHEETNAME'!$F$32	$='SHEETNAME'!F48-'SHEETNAME'!$F$47	$='SHEETNAME'!F63-'SHEETNAME'!$F$62	$='SHEETNAME'!F78-'SHEETNAME'!$F$77	$='SHEETNAME'!F93-'SHEETNAME'!$F$92	$='SHEETNAME'!F108-'SHEETNAME'!$F$107	$='SHEETNAME'!F123-'SHEETNAME'!$F$122	$='SHEETNAME'!F138-'SHEETNAME'!$F$137	#DIV/0!	#DIV/0!
20	$='SHEETNAME'!F4-'SHEETNAME'!$F$2	$='SHEETNAME'!F19-'SHEETNAME'!$F$17	$='SHEETNAME'!F34-'SHEETNAME'!$F$32	$='SHEETNAME'!F49-'SHEETNAME'!$F$47	$='SHEETNAME'!F64-'SHEETNAME'!$F$62	$='SHEETNAME'!F79-'SHEETNAME'!$F$77	$='SHEETNAME'!F94-'SHEETNAME'!$F$92	$='SHEETNAME'!F109-'SHEETNAME'!$F$107	$='SHEETNAME'!F124-'SHEETNAME'!$F$122	$='SHEETNAME'!F139-'SHEETNAME'!$F$137	#DIV/0!	#DIV/0!
30	$='SHEETNAME'!F5-'SHEETNAME'!$F$2	$='SHEETNAME'!F20-'SHEETNAME'!$F$17	$='SHEETNAME'!F35-'SHEETNAME'!$F$32	$='SHEETNAME'!F50-'SHEETNAME'!$F$47	$='SHEETNAME'!F65-'SHEETNAME'!$F$62	$='SHEETNAME'!F80-'SHEETNAME'!$F$77	$='SHEETNAME'!F95-'SHEETNAME'!$F$92	$='SHEETNAME'!F110-'SHEETNAME'!$F$107	$='SHEETNAME'!F125-'SHEETNAME'!$F$122	$='SHEETNAME'!F140-'SHEETNAME'!$F$137	#DIV/0!	#DIV/0!
40	$='SHEETNAME'!F6-'SHEETNAME'!$F$2	$='SHEETNAME'!F21-'SHEETNAME'!$F$17	$='SHEETNAME'!F36-'SHEETNAME'!$F$32	$='SHEETNAME'!F51-'SHEETNAME'!$F$47	$='SHEETNAME'!F66-'SHEETNAME'!$F$62	$='SHEETNAME'!F81-'SHEETNAME'!$F$77	$='SHEETNAME'!F96-'SHEETNAME'!$F$92	$='SHEETNAME'!F111-'SHEETNAME'!$F$107	$='SHEETNAME'!F126-'SHEETNAME'!$F$122	$='SHEETNAME'!F141-'SHEETNAME'!$F$137	#DIV/0!	#DIV/0!
50	$='SHEETNAME'!F7-'SHEETNAME'!$F$2	$='SHEETNAME'!F22-'SHEETNAME'!$F$17	$='SHEETNAME'!F37-'SHEETNAME'!$F$32	$='SHEETNAME'!F52-'SHEETNAME'!$F$47	$='SHEETNAME'!F67-'SHEETNAME'!$F$62	$='SHEETNAME'!F82-'SHEETNAME'!$F$77	$='SHEETNAME'!F97-'SHEETNAME'!$F$92	$='SHEETNAME'!F112-'SHEETNAME'!$F$107	$='SHEETNAME'!F127-'SHEETNAME'!$F$122	$='SHEETNAME'!F142-'SHEETNAME'!$F$137	#DIV/0!	#DIV/0!
60	$='SHEETNAME'!F8-'SHEETNAME'!$F$2	$='SHEETNAME'!F23-'SHEETNAME'!$F$17	$='SHEETNAME'!F38-'SHEETNAME'!$F$32	$='SHEETNAME'!F53-'SHEETNAME'!$F$47	$='SHEETNAME'!F68-'SHEETNAME'!$F$62	$='SHEETNAME'!F83-'SHEETNAME'!$F$77	$='SHEETNAME'!F98-'SHEETNAME'!$F$92	$='SHEETNAME'!F113-'SHEETNAME'!$F$107	$='SHEETNAME'!F128-'SHEETNAME'!$F$122	$='SHEETNAME'!F143-'SHEETNAME'!$F$137	#DIV/0!	#DIV/0!
70	$='SHEETNAME'!F9-'SHEETNAME'!$F$2	$='SHEETNAME'!F24-'SHEETNAME'!$F$17	$='SHEETNAME'!F39-'SHEETNAME'!$F$32	$='SHEETNAME'!F54-'SHEETNAME'!$F$47	$='SHEETNAME'!F69-'SHEETNAME'!$F$62	$='SHEETNAME'!F84-'SHEETNAME'!$F$77	$='SHEETNAME'!F99-'SHEETNAME'!$F$92	$='SHEETNAME'!F114-'SHEETNAME'!$F$107	$='SHEETNAME'!F129-'SHEETNAME'!$F$122	$='SHEETNAME'!F144-'SHEETNAME'!$F$137	#DIV/0!	#DIV/0!
80	$='SHEETNAME'!F10-'SHEETNAME'!$F$2	$='SHEETNAME'!F25-'SHEETNAME'!$F$17	$='SHEETNAME'!F40-'SHEETNAME'!$F$32	$='SHEETNAME'!F55-'SHEETNAME'!$F$47	$='SHEETNAME'!F70-'SHEETNAME'!$F$62	$='SHEETNAME'!F85-'SHEETNAME'!$F$77	$='SHEETNAME'!F100-'SHEETNAME'!$F$92	$='SHEETNAME'!F115-'SHEETNAME'!$F$107	$='SHEETNAME'!F130-'SHEETNAME'!$F$122	$='SHEETNAME'!F145-'SHEETNAME'!$F$137	#DIV/0!	#DIV/0!
90	$='SHEETNAME'!F11-'SHEETNAME'!$F$2	$='SHEETNAME'!F26-'SHEETNAME'!$F$17	$='SHEETNAME'!F41-'SHEETNAME'!$F$32	$='SHEETNAME'!F56-'SHEETNAME'!$F$47	$='SHEETNAME'!F71-'SHEETNAME'!$F$62	$='SHEETNAME'!F86-'SHEETNAME'!$F$77	$='SHEETNAME'!F101-'SHEETNAME'!$F$92	$='SHEETNAME'!F116-'SHEETNAME'!$F$107	$='SHEETNAME'!F131-'SHEETNAME'!$F$122	$='SHEETNAME'!F146-'SHEETNAME'!$F$137	#DIV/0!	#DIV/0!
100	$='SHEETNAME'!F12-'SHEETNAME'!$F$2	$='SHEETNAME'!F27-'SHEETNAME'!$F$17	$='SHEETNAME'!F42-'SHEETNAME'!$F$32	$='SHEETNAME'!F57-'SHEETNAME'!$F$47	$='SHEETNAME'!F72-'SHEETNAME'!$F$62	$='SHEETNAME'!F87-'SHEETNAME'!$F$77	$='SHEETNAME'!F102-'SHEETNAME'!$F$92	$='SHEETNAME'!F117-'SHEETNAME'!$F$107	$='SHEETNAME'!F132-'SHEETNAME'!$F$122	$='SHEETNAME'!F147-'SHEETNAME'!$F$137	#DIV/0!	#DIV/0!
110	$='SHEETNAME'!F13-'SHEETNAME'!$F$2	$='SHEETNAME'!F28-'SHEETNAME'!$F$17	$='SHEETNAME'!F43-'SHEETNAME'!$F$32	$='SHEETNAME'!F58-'SHEETNAME'!$F$47	$='SHEETNAME'!F73-'SHEETNAME'!$F$62	$='SHEETNAME'!F88-'SHEETNAME'!$F$77	$='SHEETNAME'!F103-'SHEETNAME'!$F$92	$='SHEETNAME'!F118-'SHEETNAME'!$F$107	$='SHEETNAME'!F133-'SHEETNAME'!$F$122	$='SHEETNAME'!F148-'SHEETNAME'!$F$137	#DIV/0!	#DIV/0!
120	$='SHEETNAME'!F14-'SHEETNAME'!$F$2	$='SHEETNAME'!F29-'SHEETNAME'!$F$17	$='SHEETNAME'!F44-'SHEETNAME'!$F$32	$='SHEETNAME'!F59-'SHEETNAME'!$F$47	$='SHEETNAME'!F74-'SHEETNAME'!$F$62	$='SHEETNAME'!F89-'SHEETNAME'!$F$77	$='SHEETNAME'!F104-'SHEETNAME'!$F$92	$='SHEETNAME'!F119-'SHEETNAME'!$F$107	$='SHEETNAME'!F134-'SHEETNAME'!$F$122	$='SHEETNAME'!F149-'SHEETNAME'!$F$137	#DIV/0!	#DIV/0!
ΔVLF
time	rat1	rat2	rat3	rat4	Rat 5	Rat 6	Rat 7	Rat 8	Rat 9	Rat 10	Mean	SEM
0	$='SHEETNAME'!G2-'SHEETNAME'!$G$2	$='SHEETNAME'!G17-'SHEETNAME'!$G$17	$='SHEETNAME'!G32-'SHEETNAME'!$G$32	$='SHEETNAME'!G47-'SHEETNAME'!$G$47	$='SHEETNAME'!G62-'SHEETNAME'!$G$62	$='SHEETNAME'!G77-'SHEETNAME'!$G$77	$='SHEETNAME'!G92-'SHEETNAME'!$G$92	$='SHEETNAME'!G107-'SHEETNAME'!$G$107	$='SHEETNAME'!G122-'SHEETNAME'!$G$122	$='SHEETNAME'!G137-'SHEETNAME'!$G$137	#DIV/0!	#DIV/0!
10	$='SHEETNAME'!G3-'SHEETNAME'!$G$2	$='SHEETNAME'!G18-'SHEETNAME'!$G$17	$='SHEETNAME'!G33-'SHEETNAME'!$G$32	$='SHEETNAME'!G48-'SHEETNAME'!$G$47	$='SHEETNAME'!G63-'SHEETNAME'!$G$62	$='SHEETNAME'!G78-'SHEETNAME'!$G$77	$='SHEETNAME'!G93-'SHEETNAME'!$G$92	$='SHEETNAME'!G108-'SHEETNAME'!$G$107	$='SHEETNAME'!G123-'SHEETNAME'!$G$122	$='SHEETNAME'!G138-'SHEETNAME'!$G$137	#DIV/0!	#DIV/0!
20	$='SHEETNAME'!G4-'SHEETNAME'!$G$2	$='SHEETNAME'!G19-'SHEETNAME'!$G$17	$='SHEETNAME'!G34-'SHEETNAME'!$G$32	$='SHEETNAME'!G49-'SHEETNAME'!$G$47	$='SHEETNAME'!G64-'SHEETNAME'!$G$62	$='SHEETNAME'!G79-'SHEETNAME'!$G$77	$='SHEETNAME'!G94-'SHEETNAME'!$G$92	$='SHEETNAME'!G109-'SHEETNAME'!$G$107	$='SHEETNAME'!G124-'SHEETNAME'!$G$122	$='SHEETNAME'!G139-'SHEETNAME'!$G$137	#DIV/0!	#DIV/0!
30	$='SHEETNAME'!G5-'SHEETNAME'!$G$2	$='SHEETNAME'!G20-'SHEETNAME'!$G$17	$='SHEETNAME'!G35-'SHEETNAME'!$G$32	$='SHEETNAME'!G50-'SHEETNAME'!$G$47	$='SHEETNAME'!G65-'SHEETNAME'!$G$62	$='SHEETNAME'!G80-'SHEETNAME'!$G$77	$='SHEETNAME'!G95-'SHEETNAME'!$G$92	$='SHEETNAME'!G110-'SHEETNAME'!$G$107	$='SHEETNAME'!G125-'SHEETNAME'!$G$122	$='SHEETNAME'!G140-'SHEETNAME'!$G$137	#DIV/0!	#DIV/0!
40	$='SHEETNAME'!G6-'SHEETNAME'!$G$2	$='SHEETNAME'!G21-'SHEETNAME'!$G$17	$='SHEETNAME'!G36-'SHEETNAME'!$G$32	$='SHEETNAME'!G51-'SHEETNAME'!$G$47	$='SHEETNAME'!G66-'SHEETNAME'!$G$62	$='SHEETNAME'!G81-'SHEETNAME'!$G$77	$='SHEETNAME'!G96-'SHEETNAME'!$G$92	$='SHEETNAME'!G111-'SHEETNAME'!$G$107	$='SHEETNAME'!G126-'SHEETNAME'!$G$122	$='SHEETNAME'!G141-'SHEETNAME'!$G$137	#DIV/0!	#DIV/0!
50	$='SHEETNAME'!G7-'SHEETNAME'!$G$2	$='SHEETNAME'!G22-'SHEETNAME'!$G$17	$='SHEETNAME'!G37-'SHEETNAME'!$G$32	$='SHEETNAME'!G52-'SHEETNAME'!$G$47	$='SHEETNAME'!G67-'SHEETNAME'!$G$62	$='SHEETNAME'!G82-'SHEETNAME'!$G$77	$='SHEETNAME'!G97-'SHEETNAME'!$G$92	$='SHEETNAME'!G112-'SHEETNAME'!$G$107	$='SHEETNAME'!G127-'SHEETNAME'!$G$122	$='SHEETNAME'!G142-'SHEETNAME'!$G$137	#DIV/0!	#DIV/0!
60	$='SHEETNAME'!G8-'SHEETNAME'!$G$2	$='SHEETNAME'!G23-'SHEETNAME'!$G$17	$='SHEETNAME'!G38-'SHEETNAME'!$G$32	$='SHEETNAME'!G53-'SHEETNAME'!$G$47	$='SHEETNAME'!G68-'SHEETNAME'!$G$62	$='SHEETNAME'!G83-'SHEETNAME'!$G$77	$='SHEETNAME'!G98-'SHEETNAME'!$G$92	$='SHEETNAME'!G113-'SHEETNAME'!$G$107	$='SHEETNAME'!G128-'SHEETNAME'!$G$122	$='SHEETNAME'!G143-'SHEETNAME'!$G$137	#DIV/0!	#DIV/0!
70	$='SHEETNAME'!G9-'SHEETNAME'!$G$2	$='SHEETNAME'!G24-'SHEETNAME'!$G$17	$='SHEETNAME'!G39-'SHEETNAME'!$G$32	$='SHEETNAME'!G54-'SHEETNAME'!$G$47	$='SHEETNAME'!G69-'SHEETNAME'!$G$62	$='SHEETNAME'!G84-'SHEETNAME'!$G$77	$='SHEETNAME'!G99-'SHEETNAME'!$G$92	$='SHEETNAME'!G114-'SHEETNAME'!$G$107	$='SHEETNAME'!G129-'SHEETNAME'!$G$122	$='SHEETNAME'!G144-'SHEETNAME'!$G$137	#DIV/0!	#DIV/0!
80	$='SHEETNAME'!G10-'SHEETNAME'!$G$2	$='SHEETNAME'!G25-'SHEETNAME'!$G$17	$='SHEETNAME'!G40-'SHEETNAME'!$G$32	$='SHEETNAME'!G55-'SHEETNAME'!$G$47	$='SHEETNAME'!G70-'SHEETNAME'!$G$62	$='SHEETNAME'!G85-'SHEETNAME'!$G$77	$='SHEETNAME'!G100-'SHEETNAME'!$G$92	$='SHEETNAME'!G115-'SHEETNAME'!$G$107	$='SHEETNAME'!G130-'SHEETNAME'!$G$122	$='SHEETNAME'!G145-'SHEETNAME'!$G$137	#DIV/0!	#DIV/0!
90	$='SHEETNAME'!G11-'SHEETNAME'!$G$2	$='SHEETNAME'!G26-'SHEETNAME'!$G$17	$='SHEETNAME'!G41-'SHEETNAME'!$G$32	$='SHEETNAME'!G56-'SHEETNAME'!$G$47	$='SHEETNAME'!G71-'SHEETNAME'!$G$62	$='SHEETNAME'!G86-'SHEETNAME'!$G$77	$='SHEETNAME'!G101-'SHEETNAME'!$G$92	$='SHEETNAME'!G116-'SHEETNAME'!$G$107	$='SHEETNAME'!G131-'SHEETNAME'!$G$122	$='SHEETNAME'!G146-'SHEETNAME'!$G$137	#DIV/0!	#DIV/0!
100	$='SHEETNAME'!G12-'SHEETNAME'!$G$2	$='SHEETNAME'!G27-'SHEETNAME'!$G$17	$='SHEETNAME'!G42-'SHEETNAME'!$G$32	$='SHEETNAME'!G57-'SHEETNAME'!$G$47	$='SHEETNAME'!G72-'SHEETNAME'!$G$62	$='SHEETNAME'!G87-'SHEETNAME'!$G$77	$='SHEETNAME'!G102-'SHEETNAME'!$G$92	$='SHEETNAME'!G117-'SHEETNAME'!$G$107	$='SHEETNAME'!G132-'SHEETNAME'!$G$122	$='SHEETNAME'!G147-'SHEETNAME'!$G$137	#DIV/0!	#DIV/0!
110	$='SHEETNAME'!G13-'SHEETNAME'!$G$2	$='SHEETNAME'!G28-'SHEETNAME'!$G$17	$='SHEETNAME'!G43-'SHEETNAME'!$G$32	$='SHEETNAME'!G58-'SHEETNAME'!$G$47	$='SHEETNAME'!G73-'SHEETNAME'!$G$62	$='SHEETNAME'!G88-'SHEETNAME'!$G$77	$='SHEETNAME'!G103-'SHEETNAME'!$G$92	$='SHEETNAME'!G118-'SHEETNAME'!$G$107	$='SHEETNAME'!G133-'SHEETNAME'!$G$122	$='SHEETNAME'!G148-'SHEETNAME'!$G$137	#DIV/0!	#DIV/0!
120	$='SHEETNAME'!G14-'SHEETNAME'!$G$2	$='SHEETNAME'!G29-'SHEETNAME'!$G$17	$='SHEETNAME'!G44-'SHEETNAME'!$G$32	$='SHEETNAME'!G59-'SHEETNAME'!$G$47	$='SHEETNAME'!G74-'SHEETNAME'!$G$62	$='SHEETNAME'!G89-'SHEETNAME'!$G$77	$='SHEETNAME'!G104-'SHEETNAME'!$G$92	$='SHEETNAME'!G119-'SHEETNAME'!$G$107	$='SHEETNAME'!G134-'SHEETNAME'!$G$122	$='SHEETNAME'!G149-'SHEETNAME'!$G$137	#DIV/0!	#DIV/0!
ΔLF ms2
Time	Rat 1	Rat 2	Rat 3	Rat 4	Rat 5	Rat 6	Rat 7	Rat 8	Rat 9	Rat 10	Mean	SEM
0	$='SHEETNAME'!H2-'SHEETNAME'!$H$2	$='SHEETNAME'!H17-'SHEETNAME'!$H$17	$='SHEETNAME'!H32-'SHEETNAME'!$H$32	$='SHEETNAME'!H47-'SHEETNAME'!$H$47	$='SHEETNAME'!H62-'SHEETNAME'!$H$62	$='SHEETNAME'!H77-'SHEETNAME'!$H$77	$='SHEETNAME'!H92-'SHEETNAME'!$H$92	$='SHEETNAME'!H107-'SHEETNAME'!$H$107	$='SHEETNAME'!H122-'SHEETNAME'!$H$122	$='SHEETNAME'!H137-'SHEETNAME'!$H$137	#DIV/0!	#DIV/0!
10	$='SHEETNAME'!H3-'SHEETNAME'!$H$2	$='SHEETNAME'!H18-'SHEETNAME'!$H$17	$='SHEETNAME'!H33-'SHEETNAME'!$H$32	$='SHEETNAME'!H48-'SHEETNAME'!$H$47	$='SHEETNAME'!H63-'SHEETNAME'!$H$62	$='SHEETNAME'!H78-'SHEETNAME'!$H$77	$='SHEETNAME'!H93-'SHEETNAME'!$H$92	$='SHEETNAME'!H108-'SHEETNAME'!$H$107	$='SHEETNAME'!H123-'SHEETNAME'!$H$122	$='SHEETNAME'!H138-'SHEETNAME'!$H$137	#DIV/0!	#DIV/0!
20	$='SHEETNAME'!H4-'SHEETNAME'!$H$2	$='SHEETNAME'!H19-'SHEETNAME'!$H$17	$='SHEETNAME'!H34-'SHEETNAME'!$H$32	$='SHEETNAME'!H49-'SHEETNAME'!$H$47	$='SHEETNAME'!H64-'SHEETNAME'!$H$62	$='SHEETNAME'!H79-'SHEETNAME'!$H$77	$='SHEETNAME'!H94-'SHEETNAME'!$H$92	$='SHEETNAME'!H109-'SHEETNAME'!$H$107	$='SHEETNAME'!H124-'SHEETNAME'!$H$122	$='SHEETNAME'!H139-'SHEETNAME'!$H$137	#DIV/0!	#DIV/0!
30	$='SHEETNAME'!H5-'SHEETNAME'!$H$2	$='SHEETNAME'!H20-'SHEETNAME'!$H$17	$='SHEETNAME'!H35-'SHEETNAME'!$H$32	$='SHEETNAME'!H50-'SHEETNAME'!$H$47	$='SHEETNAME'!H65-'SHEETNAME'!$H$62	$='SHEETNAME'!H80-'SHEETNAME'!$H$77	$='SHEETNAME'!H95-'SHEETNAME'!$H$92	$='SHEETNAME'!H110-'SHEETNAME'!$H$107	$='SHEETNAME'!H125-'SHEETNAME'!$H$122	$='SHEETNAME'!H140-'SHEETNAME'!$H$137	#DIV/0!	#DIV/0!
40	$='SHEETNAME'!H6-'SHEETNAME'!$H$2	$='SHEETNAME'!H21-'SHEETNAME'!$H$17	$='SHEETNAME'!H36-'SHEETNAME'!$H$32	$='SHEETNAME'!H51-'SHEETNAME'!$H$47	$='SHEETNAME'!H66-'SHEETNAME'!$H$62	$='SHEETNAME'!H81-'SHEETNAME'!$H$77	$='SHEETNAME'!H96-'SHEETNAME'!$H$92	$='SHEETNAME'!H111-'SHEETNAME'!$H$107	$='SHEETNAME'!H126-'SHEETNAME'!$H$122	$='SHEETNAME'!H141-'SHEETNAME'!$H$137	#DIV/0!	#DIV/0!
50	$='SHEETNAME'!H7-'SHEETNAME'!$H$2	$='SHEETNAME'!H22-'SHEETNAME'!$H$17	$='SHEETNAME'!H37-'SHEETNAME'!$H$32	$='SHEETNAME'!H52-'SHEETNAME'!$H$47	$='SHEETNAME'!H67-'SHEETNAME'!$H$62	$='SHEETNAME'!H82-'SHEETNAME'!$H$77	$='SHEETNAME'!H97-'SHEETNAME'!$H$92	$='SHEETNAME'!H112-'SHEETNAME'!$H$107	$='SHEETNAME'!H127-'SHEETNAME'!$H$122	$='SHEETNAME'!H142-'SHEETNAME'!$H$137	#DIV/0!	#DIV/0!
60	$='SHEETNAME'!H8-'SHEETNAME'!$H$2	$='SHEETNAME'!H23-'SHEETNAME'!$H$17	$='SHEETNAME'!H38-'SHEETNAME'!$H$32	$='SHEETNAME'!H53-'SHEETNAME'!$H$47	$='SHEETNAME'!H68-'SHEETNAME'!$H$62	$='SHEETNAME'!H83-'SHEETNAME'!$H$77	$='SHEETNAME'!H98-'SHEETNAME'!$H$92	$='SHEETNAME'!H113-'SHEETNAME'!$H$107	$='SHEETNAME'!H128-'SHEETNAME'!$H$122	$='SHEETNAME'!H143-'SHEETNAME'!$H$137	#DIV/0!	#DIV/0!
70	$='SHEETNAME'!H9-'SHEETNAME'!$H$2	$='SHEETNAME'!H24-'SHEETNAME'!$H$17	$='SHEETNAME'!H39-'SHEETNAME'!$H$32	$='SHEETNAME'!H54-'SHEETNAME'!$H$47	$='SHEETNAME'!H69-'SHEETNAME'!$H$62	$='SHEETNAME'!H84-'SHEETNAME'!$H$77	$='SHEETNAME'!H99-'SHEETNAME'!$H$92	$='SHEETNAME'!H114-'SHEETNAME'!$H$107	$='SHEETNAME'!H129-'SHEETNAME'!$H$122	$='SHEETNAME'!H144-'SHEETNAME'!$H$137	#DIV/0!	#DIV/0!
80	$='SHEETNAME'!H10-'SHEETNAME'!$H$2	$='SHEETNAME'!H25-'SHEETNAME'!$H$17	$='SHEETNAME'!H40-'SHEETNAME'!$H$32	$='SHEETNAME'!H55-'SHEETNAME'!$H$47	$='SHEETNAME'!H70-'SHEETNAME'!$H$62	$='SHEETNAME'!H85-'SHEETNAME'!$H$77	$='SHEETNAME'!H100-'SHEETNAME'!$H$92	$='SHEETNAME'!H115-'SHEETNAME'!$H$107	$='SHEETNAME'!H130-'SHEETNAME'!$H$122	$='SHEETNAME'!H145-'SHEETNAME'!$H$137	#DIV/0!	#DIV/0!
90	$='SHEETNAME'!H11-'SHEETNAME'!$H$2	$='SHEETNAME'!H26-'SHEETNAME'!$H$17	$='SHEETNAME'!H41-'SHEETNAME'!$H$32	$='SHEETNAME'!H56-'SHEETNAME'!$H$47	$='SHEETNAME'!H71-'SHEETNAME'!$H$62	$='SHEETNAME'!H86-'SHEETNAME'!$H$77	$='SHEETNAME'!H101-'SHEETNAME'!$H$92	$='SHEETNAME'!H116-'SHEETNAME'!$H$107	$='SHEETNAME'!H131-'SHEETNAME'!$H$122	$='SHEETNAME'!H146-'SHEETNAME'!$H$137	#DIV/0!	#DIV/0!
100	$='SHEETNAME'!H12-'SHEETNAME'!$H$2	$='SHEETNAME'!H27-'SHEETNAME'!$H$17	$='SHEETNAME'!H42-'SHEETNAME'!$H$32	$='SHEETNAME'!H57-'SHEETNAME'!$H$47	$='SHEETNAME'!H72-'SHEETNAME'!$H$62	$='SHEETNAME'!H87-'SHEETNAME'!$H$77	$='SHEETNAME'!H102-'SHEETNAME'!$H$92	$='SHEETNAME'!H117-'SHEETNAME'!$H$107	$='SHEETNAME'!H132-'SHEETNAME'!$H$122	$='SHEETNAME'!H147-'SHEETNAME'!$H$137	#DIV/0!	#DIV/0!
110	$='SHEETNAME'!H13-'SHEETNAME'!$H$2	$='SHEETNAME'!H28-'SHEETNAME'!$H$17	$='SHEETNAME'!H43-'SHEETNAME'!$H$32	$='SHEETNAME'!H58-'SHEETNAME'!$H$47	$='SHEETNAME'!H73-'SHEETNAME'!$H$62	$='SHEETNAME'!H88-'SHEETNAME'!$H$77	$='SHEETNAME'!H103-'SHEETNAME'!$H$92	$='SHEETNAME'!H118-'SHEETNAME'!$H$107	$='SHEETNAME'!H133-'SHEETNAME'!$H$122	$='SHEETNAME'!H148-'SHEETNAME'!$H$137	#DIV/0!	#DIV/0!
120	$='SHEETNAME'!H14-'SHEETNAME'!$H$2	$='SHEETNAME'!H29-'SHEETNAME'!$H$17	$='SHEETNAME'!H44-'SHEETNAME'!$H$32	$='SHEETNAME'!H59-'SHEETNAME'!$H$47	$='SHEETNAME'!H74-'SHEETNAME'!$H$62	$='SHEETNAME'!H89-'SHEETNAME'!$H$77	$='SHEETNAME'!H104-'SHEETNAME'!$H$92	$='SHEETNAME'!H119-'SHEETNAME'!$H$107	$='SHEETNAME'!H134-'SHEETNAME'!$H$122	$='SHEETNAME'!H149-'SHEETNAME'!$H$137	#DIV/0!	#DIV/0!
ΔHFms2
time	rat1	rat2	rat3	rat4	Rat 5	Rat 6	Rat 7	Rat 8	Rat 9	Rat 10	Mean	SEM
0	$='SHEETNAME'!I2-'SHEETNAME'!$I$2	$='SHEETNAME'!I17-'SHEETNAME'!$I$17	$='SHEETNAME'!I32-'SHEETNAME'!$I$32	$='SHEETNAME'!I47-'SHEETNAME'!$I$47	$='SHEETNAME'!I62-'SHEETNAME'!$I$62	$='SHEETNAME'!I77-'SHEETNAME'!$I$77	$='SHEETNAME'!I92-'SHEETNAME'!$I$92	$='SHEETNAME'!I107-'SHEETNAME'!$I$107	$='SHEETNAME'!I122-'SHEETNAME'!$I$122	$='SHEETNAME'!I137-'SHEETNAME'!$I$137	#DIV/0!	#DIV/0!
10	$='SHEETNAME'!I3-'SHEETNAME'!$I$2	$='SHEETNAME'!I18-'SHEETNAME'!$I$17	$='SHEETNAME'!I33-'SHEETNAME'!$I$32	$='SHEETNAME'!I48-'SHEETNAME'!$I$47	$='SHEETNAME'!I63-'SHEETNAME'!$I$62	$='SHEETNAME'!I78-'SHEETNAME'!$I$77	$='SHEETNAME'!I93-'SHEETNAME'!$I$92	$='SHEETNAME'!I108-'SHEETNAME'!$I$107	$='SHEETNAME'!I123-'SHEETNAME'!$I$122	$='SHEETNAME'!I138-'SHEETNAME'!$I$137	#DIV/0!	#DIV/0!
20	$='SHEETNAME'!I4-'SHEETNAME'!$I$2	$='SHEETNAME'!I19-'SHEETNAME'!$I$17	$='SHEETNAME'!I34-'SHEETNAME'!$I$32	$='SHEETNAME'!I49-'SHEETNAME'!$I$47	$='SHEETNAME'!I64-'SHEETNAME'!$I$62	$='SHEETNAME'!I79-'SHEETNAME'!$I$77	$='SHEETNAME'!I94-'SHEETNAME'!$I$92	$='SHEETNAME'!I109-'SHEETNAME'!$I$107	$='SHEETNAME'!I124-'SHEETNAME'!$I$122	$='SHEETNAME'!I139-'SHEETNAME'!$I$137	#DIV/0!	#DIV/0!
30	$='SHEETNAME'!I5-'SHEETNAME'!$I$2	$='SHEETNAME'!I20-'SHEETNAME'!$I$17	$='SHEETNAME'!I35-'SHEETNAME'!$I$32	$='SHEETNAME'!I50-'SHEETNAME'!$I$47	$='SHEETNAME'!I65-'SHEETNAME'!$I$62	$='SHEETNAME'!I80-'SHEETNAME'!$I$77	$='SHEETNAME'!I95-'SHEETNAME'!$I$92	$='SHEETNAME'!I110-'SHEETNAME'!$I$107	$='SHEETNAME'!I125-'SHEETNAME'!$I$122	$='SHEETNAME'!I140-'SHEETNAME'!$I$137	#DIV/0!	#DIV/0!
40	$='SHEETNAME'!I6-'SHEETNAME'!$I$2	$='SHEETNAME'!I21-'SHEETNAME'!$I$17	$='SHEETNAME'!I36-'SHEETNAME'!$I$32	$='SHEETNAME'!I51-'SHEETNAME'!$I$47	$='SHEETNAME'!I66-'SHEETNAME'!$I$62	$='SHEETNAME'!I81-'SHEETNAME'!$I$77	$='SHEETNAME'!I96-'SHEETNAME'!$I$92	$='SHEETNAME'!I111-'SHEETNAME'!$I$107	$='SHEETNAME'!I126-'SHEETNAME'!$I$122	$='SHEETNAME'!I141-'SHEETNAME'!$I$137	#DIV/0!	#DIV/0!
50	$='SHEETNAME'!I7-'SHEETNAME'!$I$2	$='SHEETNAME'!I22-'SHEETNAME'!$I$17	$='SHEETNAME'!I37-'SHEETNAME'!$I$32	$='SHEETNAME'!I52-'SHEETNAME'!$I$47	$='SHEETNAME'!I67-'SHEETNAME'!$I$62	$='SHEETNAME'!I82-'SHEETNAME'!$I$77	$='SHEETNAME'!I97-'SHEETNAME'!$I$92	$='SHEETNAME'!I112-'SHEETNAME'!$I$107	$='SHEETNAME'!I127-'SHEETNAME'!$I$122	$='SHEETNAME'!I142-'SHEETNAME'!$I$137	#DIV/0!	#DIV/0!
60	$='SHEETNAME'!I8-'SHEETNAME'!$I$2	$='SHEETNAME'!I23-'SHEETNAME'!$I$17	$='SHEETNAME'!I38-'SHEETNAME'!$I$32	$='SHEETNAME'!I53-'SHEETNAME'!$I$47	$='SHEETNAME'!I68-'SHEETNAME'!$I$62	$='SHEETNAME'!I83-'SHEETNAME'!$I$77	$='SHEETNAME'!I98-'SHEETNAME'!$I$92	$='SHEETNAME'!I113-'SHEETNAME'!$I$107	$='SHEETNAME'!I128-'SHEETNAME'!$I$122	$='SHEETNAME'!I143-'SHEETNAME'!$I$137	#DIV/0!	#DIV/0!
70	$='SHEETNAME'!I9-'SHEETNAME'!$I$2	$='SHEETNAME'!I24-'SHEETNAME'!$I$17	$='SHEETNAME'!I39-'SHEETNAME'!$I$32	$='SHEETNAME'!I54-'SHEETNAME'!$I$47	$='SHEETNAME'!I69-'SHEETNAME'!$I$62	$='SHEETNAME'!I84-'SHEETNAME'!$I$77	$='SHEETNAME'!I99-'SHEETNAME'!$I$92	$='SHEETNAME'!I114-'SHEETNAME'!$I$107	$='SHEETNAME'!I129-'SHEETNAME'!$I$122	$='SHEETNAME'!I144-'SHEETNAME'!$I$137	#DIV/0!	#DIV/0!
80	$='SHEETNAME'!I10-'SHEETNAME'!$I$2	$='SHEETNAME'!I25-'SHEETNAME'!$I$17	$='SHEETNAME'!I40-'SHEETNAME'!$I$32	$='SHEETNAME'!I55-'SHEETNAME'!$I$47	$='SHEETNAME'!I70-'SHEETNAME'!$I$62	$='SHEETNAME'!I85-'SHEETNAME'!$I$77	$='SHEETNAME'!I100-'SHEETNAME'!$I$92	$='SHEETNAME'!I115-'SHEETNAME'!$I$107	$='SHEETNAME'!I130-'SHEETNAME'!$I$122	$='SHEETNAME'!I145-'SHEETNAME'!$I$137	#DIV/0!	#DIV/0!
90	$='SHEETNAME'!I11-'SHEETNAME'!$I$2	$='SHEETNAME'!I26-'SHEETNAME'!$I$17	$='SHEETNAME'!I41-'SHEETNAME'!$I$32	$='SHEETNAME'!I56-'SHEETNAME'!$I$47	$='SHEETNAME'!I71-'SHEETNAME'!$I$62	$='SHEETNAME'!I86-'SHEETNAME'!$I$77	$='SHEETNAME'!I101-'SHEETNAME'!$I$92	$='SHEETNAME'!I116-'SHEETNAME'!$I$107	$='SHEETNAME'!I131-'SHEETNAME'!$I$122	$='SHEETNAME'!I146-'SHEETNAME'!$I$137	#DIV/0!	#DIV/0!
100	$='SHEETNAME'!I12-'SHEETNAME'!$I$2	$='SHEETNAME'!I27-'SHEETNAME'!$I$17	$='SHEETNAME'!I42-'SHEETNAME'!$I$32	$='SHEETNAME'!I57-'SHEETNAME'!$I$47	$='SHEETNAME'!I72-'SHEETNAME'!$I$62	$='SHEETNAME'!I87-'SHEETNAME'!$I$77	$='SHEETNAME'!I102-'SHEETNAME'!$I$92	$='SHEETNAME'!I117-'SHEETNAME'!$I$107	$='SHEETNAME'!I132-'SHEETNAME'!$I$122	$='SHEETNAME'!I147-'SHEETNAME'!$I$137	#DIV/0!	#DIV/0!
110	$='SHEETNAME'!I13-'SHEETNAME'!$I$2	$='SHEETNAME'!I28-'SHEETNAME'!$I$17	$='SHEETNAME'!I43-'SHEETNAME'!$I$32	$='SHEETNAME'!I58-'SHEETNAME'!$I$47	$='SHEETNAME'!I73-'SHEETNAME'!$I$62	$='SHEETNAME'!I88-'SHEETNAME'!$I$77	$='SHEETNAME'!I103-'SHEETNAME'!$I$92	$='SHEETNAME'!I118-'SHEETNAME'!$I$107	$='SHEETNAME'!I133-'SHEETNAME'!$I$122	$='SHEETNAME'!I148-'SHEETNAME'!$I$137	#DIV/0!	#DIV/0!
120	$='SHEETNAME'!I14-'SHEETNAME'!$I$2	$='SHEETNAME'!I29-'SHEETNAME'!$I$17	$='SHEETNAME'!I44-'SHEETNAME'!$I$32	$='SHEETNAME'!I59-'SHEETNAME'!$I$47	$='SHEETNAME'!I74-'SHEETNAME'!$I$62	$='SHEETNAME'!I89-'SHEETNAME'!$I$77	$='SHEETNAME'!I104-'SHEETNAME'!$I$92	$='SHEETNAME'!I119-'SHEETNAME'!$I$107	$='SHEETNAME'!I134-'SHEETNAME'!$I$122	$='SHEETNAME'!I149-'SHEETNAME'!$I$137	#DIV/0!	#DIV/0!
ΔLF nu
Time	Rat 1	Rat 2	Rat 3	Rat 4	Rat 5	Rat 6	Rat 7	Rat 8	Rat 9	Rat 10	Mean	SEM
0	$='SHEETNAME'!J2-'SHEETNAME'!$J$2	$='SHEETNAME'!J17-'SHEETNAME'!$J$17	$='SHEETNAME'!J32-'SHEETNAME'!$J$32	$='SHEETNAME'!J47-'SHEETNAME'!$J$47	$='SHEETNAME'!J62-'SHEETNAME'!$J$62	$='SHEETNAME'!J77-'SHEETNAME'!$J$77	$='SHEETNAME'!J92-'SHEETNAME'!$J$92	$='SHEETNAME'!J107-'SHEETNAME'!$J$107	$='SHEETNAME'!J122-'SHEETNAME'!$J$122	$='SHEETNAME'!J137-'SHEETNAME'!$J$137	#DIV/0!	#DIV/0!
10	$='SHEETNAME'!J3-'SHEETNAME'!$J$2	$='SHEETNAME'!J18-'SHEETNAME'!$J$17	$='SHEETNAME'!J33-'SHEETNAME'!$J$32	$='SHEETNAME'!J48-'SHEETNAME'!$J$47	$='SHEETNAME'!J63-'SHEETNAME'!$J$62	$='SHEETNAME'!J78-'SHEETNAME'!$J$77	$='SHEETNAME'!J93-'SHEETNAME'!$J$92	$='SHEETNAME'!J108-'SHEETNAME'!$J$107	$='SHEETNAME'!J123-'SHEETNAME'!$J$122	$='SHEETNAME'!J138-'SHEETNAME'!$J$137	#DIV/0!	#DIV/0!
20	$='SHEETNAME'!J4-'SHEETNAME'!$J$2	$='SHEETNAME'!J19-'SHEETNAME'!$J$17	$='SHEETNAME'!J34-'SHEETNAME'!$J$32	$='SHEETNAME'!J49-'SHEETNAME'!$J$47	$='SHEETNAME'!J64-'SHEETNAME'!$J$62	$='SHEETNAME'!J79-'SHEETNAME'!$J$77	$='SHEETNAME'!J94-'SHEETNAME'!$J$92	$='SHEETNAME'!J109-'SHEETNAME'!$J$107	$='SHEETNAME'!J124-'SHEETNAME'!$J$122	$='SHEETNAME'!J139-'SHEETNAME'!$J$137	#DIV/0!	#DIV/0!
30	$='SHEETNAME'!J5-'SHEETNAME'!$J$2	$='SHEETNAME'!J20-'SHEETNAME'!$J$17	$='SHEETNAME'!J35-'SHEETNAME'!$J$32	$='SHEETNAME'!J50-'SHEETNAME'!$J$47	$='SHEETNAME'!J65-'SHEETNAME'!$J$62	$='SHEETNAME'!J80-'SHEETNAME'!$J$77	$='SHEETNAME'!J95-'SHEETNAME'!$J$92	$='SHEETNAME'!J110-'SHEETNAME'!$J$107	$='SHEETNAME'!J125-'SHEETNAME'!$J$122	$='SHEETNAME'!J140-'SHEETNAME'!$J$137	#DIV/0!	#DIV/0!
40	$='SHEETNAME'!J6-'SHEETNAME'!$J$2	$='SHEETNAME'!J21-'SHEETNAME'!$J$17	$='SHEETNAME'!J36-'SHEETNAME'!$J$32	$='SHEETNAME'!J51-'SHEETNAME'!$J$47	$='SHEETNAME'!J66-'SHEETNAME'!$J$62	$='SHEETNAME'!J81-'SHEETNAME'!$J$77	$='SHEETNAME'!J96-'SHEETNAME'!$J$92	$='SHEETNAME'!J111-'SHEETNAME'!$J$107	$='SHEETNAME'!J126-'SHEETNAME'!$J$122	$='SHEETNAME'!J141-'SHEETNAME'!$J$137	#DIV/0!	#DIV/0!
50	$='SHEETNAME'!J7-'SHEETNAME'!$J$2	$='SHEETNAME'!J22-'SHEETNAME'!$J$17	$='SHEETNAME'!J37-'SHEETNAME'!$J$32	$='SHEETNAME'!J52-'SHEETNAME'!$J$47	$='SHEETNAME'!J67-'SHEETNAME'!$J$62	$='SHEETNAME'!J82-'SHEETNAME'!$J$77	$='SHEETNAME'!J97-'SHEETNAME'!$J$92	$='SHEETNAME'!J112-'SHEETNAME'!$J$107	$='SHEETNAME'!J127-'SHEETNAME'!$J$122	$='SHEETNAME'!J142-'SHEETNAME'!$J$137	#DIV/0!	#DIV/0!
60	$='SHEETNAME'!J8-'SHEETNAME'!$J$2	$='SHEETNAME'!J23-'SHEETNAME'!$J$17	$='SHEETNAME'!J38-'SHEETNAME'!$J$32	$='SHEETNAME'!J53-'SHEETNAME'!$J$47	$='SHEETNAME'!J68-'SHEETNAME'!$J$62	$='SHEETNAME'!J83-'SHEETNAME'!$J$77	$='SHEETNAME'!J98-'SHEETNAME'!$J$92	$='SHEETNAME'!J113-'SHEETNAME'!$J$107	$='SHEETNAME'!J128-'SHEETNAME'!$J$122	$='SHEETNAME'!J143-'SHEETNAME'!$J$137	#DIV/0!	#DIV/0!
70	$='SHEETNAME'!J9-'SHEETNAME'!$J$2	$='SHEETNAME'!J24-'SHEETNAME'!$J$17	$='SHEETNAME'!J39-'SHEETNAME'!$J$32	$='SHEETNAME'!J54-'SHEETNAME'!$J$47	$='SHEETNAME'!J69-'SHEETNAME'!$J$62	$='SHEETNAME'!J84-'SHEETNAME'!$J$77	$='SHEETNAME'!J99-'SHEETNAME'!$J$92	$='SHEETNAME'!J114-'SHEETNAME'!$J$107	$='SHEETNAME'!J129-'SHEETNAME'!$J$122	$='SHEETNAME'!J144-'SHEETNAME'!$J$137	#DIV/0!	#DIV/0!
80	$='SHEETNAME'!J10-'SHEETNAME'!$J$2	$='SHEETNAME'!J25-'SHEETNAME'!$J$17	$='SHEETNAME'!J40-'SHEETNAME'!$J$32	$='SHEETNAME'!J55-'SHEETNAME'!$J$47	$='SHEETNAME'!J70-'SHEETNAME'!$J$62	$='SHEETNAME'!J85-'SHEETNAME'!$J$77	$='SHEETNAME'!J100-'SHEETNAME'!$J$92	$='SHEETNAME'!J115-'SHEETNAME'!$J$107	$='SHEETNAME'!J130-'SHEETNAME'!$J$122	$='SHEETNAME'!J145-'SHEETNAME'!$J$137	#DIV/0!	#DIV/0!
90	$='SHEETNAME'!J11-'SHEETNAME'!$J$2	$='SHEETNAME'!J26-'SHEETNAME'!$J$17	$='SHEETNAME'!J41-'SHEETNAME'!$J$32	$='SHEETNAME'!J56-'SHEETNAME'!$J$47	$='SHEETNAME'!J71-'SHEETNAME'!$J$62	$='SHEETNAME'!J86-'SHEETNAME'!$J$77	$='SHEETNAME'!J101-'SHEETNAME'!$J$92	$='SHEETNAME'!J116-'SHEETNAME'!$J$107	$='SHEETNAME'!J131-'SHEETNAME'!$J$122	$='SHEETNAME'!J146-'SHEETNAME'!$J$137	#DIV/0!	#DIV/0!
100	$='SHEETNAME'!J12-'SHEETNAME'!$J$2	$='SHEETNAME'!J27-'SHEETNAME'!$J$17	$='SHEETNAME'!J42-'SHEETNAME'!$J$32	$='SHEETNAME'!J57-'SHEETNAME'!$J$47	$='SHEETNAME'!J72-'SHEETNAME'!$J$62	$='SHEETNAME'!J87-'SHEETNAME'!$J$77	$='SHEETNAME'!J102-'SHEETNAME'!$J$92	$='SHEETNAME'!J117-'SHEETNAME'!$J$107	$='SHEETNAME'!J132-'SHEETNAME'!$J$122	$='SHEETNAME'!J147-'SHEETNAME'!$J$137	#DIV/0!	#DIV/0!
110	$='SHEETNAME'!J13-'SHEETNAME'!$J$2	$='SHEETNAME'!J28-'SHEETNAME'!$J$17	$='SHEETNAME'!J43-'SHEETNAME'!$J$32	$='SHEETNAME'!J58-'SHEETNAME'!$J$47	$='SHEETNAME'!J73-'SHEETNAME'!$J$62	$='SHEETNAME'!J88-'SHEETNAME'!$J$77	$='SHEETNAME'!J103-'SHEETNAME'!$J$92	$='SHEETNAME'!J118-'SHEETNAME'!$J$107	$='SHEETNAME'!J133-'SHEETNAME'!$J$122	$='SHEETNAME'!J148-'SHEETNAME'!$J$137	#DIV/0!	#DIV/0!
120	$='SHEETNAME'!J14-'SHEETNAME'!$J$2	$='SHEETNAME'!J29-'SHEETNAME'!$J$17	$='SHEETNAME'!J44-'SHEETNAME'!$J$32	$='SHEETNAME'!J59-'SHEETNAME'!$J$47	$='SHEETNAME'!J74-'SHEETNAME'!$J$62	$='SHEETNAME'!J89-'SHEETNAME'!$J$77	$='SHEETNAME'!J104-'SHEETNAME'!$J$92	$='SHEETNAME'!J119-'SHEETNAME'!$J$107	$='SHEETNAME'!J134-'SHEETNAME'!$J$122	$='SHEETNAME'!J149-'SHEETNAME'!$J$137	#DIV/0!	#DIV/0!
ΔHFnu
Time	Rat 1	Rat 2	Rat 3	Rat 4	Rat 5	Rat 6	Rat 7	Rat 8	Rat 9	Rat 10	Mean	SEM
0	$='SHEETNAME'!K2-'SHEETNAME'!$K$2	$='SHEETNAME'!K17-'SHEETNAME'!$K$17	$='SHEETNAME'!K32-'SHEETNAME'!$K$32	$='SHEETNAME'!K47-'SHEETNAME'!$K$47	$='SHEETNAME'!K62-'SHEETNAME'!$K$62	$='SHEETNAME'!K77-'SHEETNAME'!$K$77	$='SHEETNAME'!K92-'SHEETNAME'!$K$92	$='SHEETNAME'!K107-'SHEETNAME'!$K$107	$='SHEETNAME'!K122-'SHEETNAME'!$K$122	$='SHEETNAME'!K137-'SHEETNAME'!$K$137	#DIV/0!	#DIV/0!
10	$='SHEETNAME'!K3-'SHEETNAME'!$K$2	$='SHEETNAME'!K18-'SHEETNAME'!$K$17	$='SHEETNAME'!K33-'SHEETNAME'!$K$32	$='SHEETNAME'!K48-'SHEETNAME'!$K$47	$='SHEETNAME'!K63-'SHEETNAME'!$K$62	$='SHEETNAME'!K78-'SHEETNAME'!$K$77	$='SHEETNAME'!K93-'SHEETNAME'!$K$92	$='SHEETNAME'!K108-'SHEETNAME'!$K$107	$='SHEETNAME'!K123-'SHEETNAME'!$K$122	$='SHEETNAME'!K138-'SHEETNAME'!$K$137	#DIV/0!	#DIV/0!
20	$='SHEETNAME'!K4-'SHEETNAME'!$K$2	$='SHEETNAME'!K19-'SHEETNAME'!$K$17	$='SHEETNAME'!K34-'SHEETNAME'!$K$32	$='SHEETNAME'!K49-'SHEETNAME'!$K$47	$='SHEETNAME'!K64-'SHEETNAME'!$K$62	$='SHEETNAME'!K79-'SHEETNAME'!$K$77	$='SHEETNAME'!K94-'SHEETNAME'!$K$92	$='SHEETNAME'!K109-'SHEETNAME'!$K$107	$='SHEETNAME'!K124-'SHEETNAME'!$K$122	$='SHEETNAME'!K139-'SHEETNAME'!$K$137	#DIV/0!	#DIV/0!
30	$='SHEETNAME'!K5-'SHEETNAME'!$K$2	$='SHEETNAME'!K20-'SHEETNAME'!$K$17	$='SHEETNAME'!K35-'SHEETNAME'!$K$32	$='SHEETNAME'!K50-'SHEETNAME'!$K$47	$='SHEETNAME'!K65-'SHEETNAME'!$K$62	$='SHEETNAME'!K80-'SHEETNAME'!$K$77	$='SHEETNAME'!K95-'SHEETNAME'!$K$92	$='SHEETNAME'!K110-'SHEETNAME'!$K$107	$='SHEETNAME'!K125-'SHEETNAME'!$K$122	$='SHEETNAME'!K140-'SHEETNAME'!$K$137	#DIV/0!	#DIV/0!
40	$='SHEETNAME'!K6-'SHEETNAME'!$K$2	$='SHEETNAME'!K21-'SHEETNAME'!$K$17	$='SHEETNAME'!K36-'SHEETNAME'!$K$32	$='SHEETNAME'!K51-'SHEETNAME'!$K$47	$='SHEETNAME'!K66-'SHEETNAME'!$K$62	$='SHEETNAME'!K81-'SHEETNAME'!$K$77	$='SHEETNAME'!K96-'SHEETNAME'!$K$92	$='SHEETNAME'!K111-'SHEETNAME'!$K$107	$='SHEETNAME'!K126-'SHEETNAME'!$K$122	$='SHEETNAME'!K141-'SHEETNAME'!$K$137	#DIV/0!	#DIV/0!
50	$='SHEETNAME'!K7-'SHEETNAME'!$K$2	$='SHEETNAME'!K22-'SHEETNAME'!$K$17	$='SHEETNAME'!K37-'SHEETNAME'!$K$32	$='SHEETNAME'!K52-'SHEETNAME'!$K$47	$='SHEETNAME'!K67-'SHEETNAME'!$K$62	$='SHEETNAME'!K82-'SHEETNAME'!$K$77	$='SHEETNAME'!K97-'SHEETNAME'!$K$92	$='SHEETNAME'!K112-'SHEETNAME'!$K$107	$='SHEETNAME'!K127-'SHEETNAME'!$K$122	$='SHEETNAME'!K142-'SHEETNAME'!$K$137	#DIV/0!	#DIV/0!
60	$='SHEETNAME'!K8-'SHEETNAME'!$K$2	$='SHEETNAME'!K23-'SHEETNAME'!$K$17	$='SHEETNAME'!K38-'SHEETNAME'!$K$32	$='SHEETNAME'!K53-'SHEETNAME'!$K$47	$='SHEETNAME'!K68-'SHEETNAME'!$K$62	$='SHEETNAME'!K83-'SHEETNAME'!$K$77	$='SHEETNAME'!K98-'SHEETNAME'!$K$92	$='SHEETNAME'!K113-'SHEETNAME'!$K$107	$='SHEETNAME'!K128-'SHEETNAME'!$K$122	$='SHEETNAME'!K143-'SHEETNAME'!$K$137	#DIV/0!	#DIV/0!
70	$='SHEETNAME'!K9-'SHEETNAME'!$K$2	$='SHEETNAME'!K24-'SHEETNAME'!$K$17	$='SHEETNAME'!K39-'SHEETNAME'!$K$32	$='SHEETNAME'!K54-'SHEETNAME'!$K$47	$='SHEETNAME'!K69-'SHEETNAME'!$K$62	$='SHEETNAME'!K84-'SHEETNAME'!$K$77	$='SHEETNAME'!K99-'SHEETNAME'!$K$92	$='SHEETNAME'!K114-'SHEETNAME'!$K$107	$='SHEETNAME'!K129-'SHEETNAME'!$K$122	$='SHEETNAME'!K144-'SHEETNAME'!$K$137	#DIV/0!	#DIV/0!
80	$='SHEETNAME'!K10-'SHEETNAME'!$K$2	$='SHEETNAME'!K25-'SHEETNAME'!$K$17	$='SHEETNAME'!K40-'SHEETNAME'!$K$32	$='SHEETNAME'!K55-'SHEETNAME'!$K$47	$='SHEETNAME'!K70-'SHEETNAME'!$K$62	$='SHEETNAME'!K85-'SHEETNAME'!$K$77	$='SHEETNAME'!K100-'SHEETNAME'!$K$92	$='SHEETNAME'!K115-'SHEETNAME'!$K$107	$='SHEETNAME'!K130-'SHEETNAME'!$K$122	$='SHEETNAME'!K145-'SHEETNAME'!$K$137	#DIV/0!	#DIV/0!
90	$='SHEETNAME'!K11-'SHEETNAME'!$K$2	$='SHEETNAME'!K26-'SHEETNAME'!$K$17	$='SHEETNAME'!K41-'SHEETNAME'!$K$32	$='SHEETNAME'!K56-'SHEETNAME'!$K$47	$='SHEETNAME'!K71-'SHEETNAME'!$K$62	$='SHEETNAME'!K86-'SHEETNAME'!$K$77	$='SHEETNAME'!K101-'SHEETNAME'!$K$92	$='SHEETNAME'!K116-'SHEETNAME'!$K$107	$='SHEETNAME'!K131-'SHEETNAME'!$K$122	$='SHEETNAME'!K146-'SHEETNAME'!$K$137	#DIV/0!	#DIV/0!
100	$='SHEETNAME'!K12-'SHEETNAME'!$K$2	$='SHEETNAME'!K27-'SHEETNAME'!$K$17	$='SHEETNAME'!K42-'SHEETNAME'!$K$32	$='SHEETNAME'!K57-'SHEETNAME'!$K$47	$='SHEETNAME'!K72-'SHEETNAME'!$K$62	$='SHEETNAME'!K87-'SHEETNAME'!$K$77	$='SHEETNAME'!K102-'SHEETNAME'!$K$92	$='SHEETNAME'!K117-'SHEETNAME'!$K$107	$='SHEETNAME'!K132-'SHEETNAME'!$K$122	$='SHEETNAME'!K147-'SHEETNAME'!$K$137	#DIV/0!	#DIV/0!
110	$='SHEETNAME'!K13-'SHEETNAME'!$K$2	$='SHEETNAME'!K28-'SHEETNAME'!$K$17	$='SHEETNAME'!K43-'SHEETNAME'!$K$32	$='SHEETNAME'!K58-'SHEETNAME'!$K$47	$='SHEETNAME'!K73-'SHEETNAME'!$K$62	$='SHEETNAME'!K88-'SHEETNAME'!$K$77	$='SHEETNAME'!K103-'SHEETNAME'!$K$92	$='SHEETNAME'!K118-'SHEETNAME'!$K$107	$='SHEETNAME'!K133-'SHEETNAME'!$K$122	$='SHEETNAME'!K148-'SHEETNAME'!$K$137	#DIV/0!	#DIV/0!
120	$='SHEETNAME'!K14-'SHEETNAME'!$K$2	$='SHEETNAME'!K29-'SHEETNAME'!$K$17	$='SHEETNAME'!K44-'SHEETNAME'!$K$32	$='SHEETNAME'!K59-'SHEETNAME'!$K$47	$='SHEETNAME'!K74-'SHEETNAME'!$K$62	$='SHEETNAME'!K89-'SHEETNAME'!$K$77	$='SHEETNAME'!K104-'SHEETNAME'!$K$92	$='SHEETNAME'!K119-'SHEETNAME'!$K$107	$='SHEETNAME'!K134-'SHEETNAME'!$K$122	$='SHEETNAME'!K149-'SHEETNAME'!$K$137	#DIV/0!	#DIV/0!
ΔLF/HF ratio
Time	Rat 1	Rat 2	Rat 3	Rat 4	Rat 5	Rat 6	Rat 7	Rat 8	Rat 9	Rat 10	Mean	SEM
0	$='SHEETNAME'!L2-'SHEETNAME'!$L$2	$='SHEETNAME'!L17-'SHEETNAME'!$L$17	$='SHEETNAME'!L32-'SHEETNAME'!$L$32	$='SHEETNAME'!L47-'SHEETNAME'!$L$47	$='SHEETNAME'!L62-'SHEETNAME'!$L$62	$='SHEETNAME'!L77-'SHEETNAME'!$L$77	$='SHEETNAME'!L92-'SHEETNAME'!$L$92	$='SHEETNAME'!L107-'SHEETNAME'!$L$107	$='SHEETNAME'!L122-'SHEETNAME'!$L$122	$='SHEETNAME'!L137-'SHEETNAME'!$L$137	#DIV/0!	#DIV/0!
10	$='SHEETNAME'!L3-'SHEETNAME'!$L$2	$='SHEETNAME'!L18-'SHEETNAME'!$L$17	$='SHEETNAME'!L33-'SHEETNAME'!$L$32	$='SHEETNAME'!L48-'SHEETNAME'!$L$47	$='SHEETNAME'!L63-'SHEETNAME'!$L$62	$='SHEETNAME'!L78-'SHEETNAME'!$L$77	$='SHEETNAME'!L93-'SHEETNAME'!$L$92	$='SHEETNAME'!L108-'SHEETNAME'!$L$107	$='SHEETNAME'!L123-'SHEETNAME'!$L$122	$='SHEETNAME'!L138-'SHEETNAME'!$L$137	#DIV/0!	#DIV/0!
20	$='SHEETNAME'!L4-'SHEETNAME'!$L$2	$='SHEETNAME'!L19-'SHEETNAME'!$L$17	$='SHEETNAME'!L34-'SHEETNAME'!$L$32	$='SHEETNAME'!L49-'SHEETNAME'!$L$47	$='SHEETNAME'!L64-'SHEETNAME'!$L$62	$='SHEETNAME'!L79-'SHEETNAME'!$L$77	$='SHEETNAME'!L94-'SHEETNAME'!$L$92	$='SHEETNAME'!L109-'SHEETNAME'!$L$107	$='SHEETNAME'!L124-'SHEETNAME'!$L$122	$='SHEETNAME'!L139-'SHEETNAME'!$L$137	#DIV/0!	#DIV/0!
30	$='SHEETNAME'!L5-'SHEETNAME'!$L$2	$='SHEETNAME'!L20-'SHEETNAME'!$L$17	$='SHEETNAME'!L35-'SHEETNAME'!$L$32	$='SHEETNAME'!L50-'SHEETNAME'!$L$47	$='SHEETNAME'!L65-'SHEETNAME'!$L$62	$='SHEETNAME'!L80-'SHEETNAME'!$L$77	$='SHEETNAME'!L95-'SHEETNAME'!$L$92	$='SHEETNAME'!L110-'SHEETNAME'!$L$107	$='SHEETNAME'!L125-'SHEETNAME'!$L$122	$='SHEETNAME'!L140-'SHEETNAME'!$L$137	#DIV/0!	#DIV/0!
40	$='SHEETNAME'!L6-'SHEETNAME'!$L$2	$='SHEETNAME'!L21-'SHEETNAME'!$L$17	$='SHEETNAME'!L36-'SHEETNAME'!$L$32	$='SHEETNAME'!L51-'SHEETNAME'!$L$47	$='SHEETNAME'!L66-'SHEETNAME'!$L$62	$='SHEETNAME'!L81-'SHEETNAME'!$L$77	$='SHEETNAME'!L96-'SHEETNAME'!$L$92	$='SHEETNAME'!L111-'SHEETNAME'!$L$107	$='SHEETNAME'!L126-'SHEETNAME'!$L$122	$='SHEETNAME'!L141-'SHEETNAME'!$L$137	#DIV/0!	#DIV/0!
50	$='SHEETNAME'!L7-'SHEETNAME'!$L$2	$='SHEETNAME'!L22-'SHEETNAME'!$L$17	$='SHEETNAME'!L37-'SHEETNAME'!$L$32	$='SHEETNAME'!L52-'SHEETNAME'!$L$47	$='SHEETNAME'!L67-'SHEETNAME'!$L$62	$='SHEETNAME'!L82-'SHEETNAME'!$L$77	$='SHEETNAME'!L97-'SHEETNAME'!$L$92	$='SHEETNAME'!L112-'SHEETNAME'!$L$107	$='SHEETNAME'!L127-'SHEETNAME'!$L$122	$='SHEETNAME'!L142-'SHEETNAME'!$L$137	#DIV/0!	#DIV/0!
60	$='SHEETNAME'!L8-'SHEETNAME'!$L$2	$='SHEETNAME'!L23-'SHEETNAME'!$L$17	$='SHEETNAME'!L38-'SHEETNAME'!$L$32	$='SHEETNAME'!L53-'SHEETNAME'!$L$47	$='SHEETNAME'!L68-'SHEETNAME'!$L$62	$='SHEETNAME'!L83-'SHEETNAME'!$L$77	$='SHEETNAME'!L98-'SHEETNAME'!$L$92	$='SHEETNAME'!L113-'SHEETNAME'!$L$107	$='SHEETNAME'!L128-'SHEETNAME'!$L$122	$='SHEETNAME'!L143-'SHEETNAME'!$L$137	#DIV/0!	#DIV/0!
70	$='SHEETNAME'!L9-'SHEETNAME'!$L$2	$='SHEETNAME'!L24-'SHEETNAME'!$L$17	$='SHEETNAME'!L39-'SHEETNAME'!$L$32	$='SHEETNAME'!L54-'SHEETNAME'!$L$47	$='SHEETNAME'!L69-'SHEETNAME'!$L$62	$='SHEETNAME'!L84-'SHEETNAME'!$L$77	$='SHEETNAME'!L99-'SHEETNAME'!$L$92	$='SHEETNAME'!L114-'SHEETNAME'!$L$107	$='SHEETNAME'!L129-'SHEETNAME'!$L$122	$='SHEETNAME'!L144-'SHEETNAME'!$L$137	#DIV/0!	#DIV/0!
80	$='SHEETNAME'!L10-'SHEETNAME'!$L$2	$='SHEETNAME'!L25-'SHEETNAME'!$L$17	$='SHEETNAME'!L40-'SHEETNAME'!$L$32	$='SHEETNAME'!L55-'SHEETNAME'!$L$47	$='SHEETNAME'!L70-'SHEETNAME'!$L$62	$='SHEETNAME'!L85-'SHEETNAME'!$L$77	$='SHEETNAME'!L100-'SHEETNAME'!$L$92	$='SHEETNAME'!L115-'SHEETNAME'!$L$107	$='SHEETNAME'!L130-'SHEETNAME'!$L$122	$='SHEETNAME'!L145-'SHEETNAME'!$L$137	#DIV/0!	#DIV/0!
90	$='SHEETNAME'!L11-'SHEETNAME'!$L$2	$='SHEETNAME'!L26-'SHEETNAME'!$L$17	$='SHEETNAME'!L41-'SHEETNAME'!$L$32	$='SHEETNAME'!L56-'SHEETNAME'!$L$47	$='SHEETNAME'!L71-'SHEETNAME'!$L$62	$='SHEETNAME'!L86-'SHEETNAME'!$L$77	$='SHEETNAME'!L101-'SHEETNAME'!$L$92	$='SHEETNAME'!L116-'SHEETNAME'!$L$107	$='SHEETNAME'!L131-'SHEETNAME'!$L$122	$='SHEETNAME'!L146-'SHEETNAME'!$L$137	#DIV/0!	#DIV/0!
100	$='SHEETNAME'!L12-'SHEETNAME'!$L$2	$='SHEETNAME'!L27-'SHEETNAME'!$L$17	$='SHEETNAME'!L42-'SHEETNAME'!$L$32	$='SHEETNAME'!L57-'SHEETNAME'!$L$47	$='SHEETNAME'!L72-'SHEETNAME'!$L$62	$='SHEETNAME'!L87-'SHEETNAME'!$L$77	$='SHEETNAME'!L102-'SHEETNAME'!$L$92	$='SHEETNAME'!L117-'SHEETNAME'!$L$107	$='SHEETNAME'!L132-'SHEETNAME'!$L$122	$='SHEETNAME'!L147-'SHEETNAME'!$L$137	#DIV/0!	#DIV/0!
110	$='SHEETNAME'!L13-'SHEETNAME'!$L$2	$='SHEETNAME'!L28-'SHEETNAME'!$L$17	$='SHEETNAME'!L43-'SHEETNAME'!$L$32	$='SHEETNAME'!L58-'SHEETNAME'!$L$47	$='SHEETNAME'!L73-'SHEETNAME'!$L$62	$='SHEETNAME'!L88-'SHEETNAME'!$L$77	$='SHEETNAME'!L103-'SHEETNAME'!$L$92	$='SHEETNAME'!L118-'SHEETNAME'!$L$107	$='SHEETNAME'!L133-'SHEETNAME'!$L$122	$='SHEETNAME'!L148-'SHEETNAME'!$L$137	#DIV/0!	#DIV/0!
120	$='SHEETNAME'!L14-'SHEETNAME'!$L$2	$='SHEETNAME'!L29-'SHEETNAME'!$L$17	$='SHEETNAME'!L44-'SHEETNAME'!$L$32	$='SHEETNAME'!L59-'SHEETNAME'!$L$47	$='SHEETNAME'!L74-'SHEETNAME'!$L$62	$='SHEETNAME'!L89-'SHEETNAME'!$L$77	$='SHEETNAME'!L104-'SHEETNAME'!$L$92	$='SHEETNAME'!L119-'SHEETNAME'!$L$107	$='SHEETNAME'!L134-'SHEETNAME'!$L$122	$='SHEETNAME'!L149-'SHEETNAME'!$L$137	#DIV/0!	#DIV/0!

## Sheet: empty sheet
Rat 1	SDNN	RMSSD	Range	Average HR	Total Power	VLF	LFms2	HFms2	Lf nu	HF nu	LF/HF	1	SDNN	RMSSD	Range	Average HR	Total Power	VLF	LFms2	HFms2	Lf nu	HF nu	LF/HF		Rat 1	Cycle Duration (s)	Max dP/dt (mmHg/s)	Min dP/dt (mmHg/s)	IRP (mmHg/s)	Tau (s)	PTI (mmHg.s)		Rat 1	Cycle Duration (s)	Max dP/dt (mmHg/s)	Min dP/dt (mmHg/s)	IRP (mmHg/s)	Tau (s)	PTI (mmHg.s)
Area 1													0	0	0	0	0	0	0	0	0	0	0		Area 1							1	Area 1	0	0	0	0	0	0
Area 2													0	0	0	0	0	0	0	0	0	0	0		Area 2								Area 2	0	0	0	0	0	0
Area 3													0	0	0	0	0	0	0	0	0	0	0		Area 3								Area 3	0	0	0	0	0	0
Area 4													0	0	0	0	0	0	0	0	0	0	0		Area 4								Area 4	0	0	0	0	0	0
Area 5													0	0	0	0	0	0	0	0	0	0	0		Area 5								Area 5	0	0	0	0	0	0
Area 6													0	0	0	0	0	0	0	0	0	0	0		Area 6								Area 6	0	0	0	0	0	0
Area 7													0	0	0	0	0	0	0	0	0	0	0		Area 7								Area 7	0	0	0	0	0	0
Area 8													0	0	0	0	0	0	0	0	0	0	0		Area 8								Area 8	0	0	0	0	0	0
Area 9													0	0	0	0	0	0	0	0	0	0	0		Area 9								Area 9	0	0	0	0	0	0
Area 10													0	0	0	0	0	0	0	0	0	0	0		Area 10								Area 10	0	0	0	0	0	0
Area 11													0	0	0	0	0	0	0	0	0	0	0		Area 11								Area 11	0	0	0	0	0	0
Area 12													0	0	0	0	0	0	0	0	0	0	0		Area 12								Area 12	0	0	0	0	0	0
Area 13													0	0	0	0	0	0	0	0	0	0	0		Area 13								Area 13	0	0	0	0	0	0
Rat 2	SDNN	RMSSD	Range	Average HR	Total Power	VLF	LFms2	HFms2	Lf nu	HF nu	LF/HF	1	SDNN	RMSSD	Range	Average HR	Total Power	VLF	LFms2	HFms2	Lf nu	HF nu	LF/HF		Rat 2	Cycle Duration (s)	Max dP/dt (mmHg/s)	Min dP/dt (mmHg/s)	IRP (mmHg/s)	Tau (s)	PTI (mmHg.s)	1	Rat 2	Cycle Duration (s)	Max dP/dt (mmHg/s)	Min dP/dt (mmHg/s)	IRP (mmHg/s)	Tau (s)	PTI (mmHg.s)
Area 1													0	0	0	0	0	0	0	0	0	0	0		Area 1								Area 1	0	0	0	0	0	0
Area 2													0	0	0	0	0	0	0	0	0	0	0		Area 2								Area 2	0	0	0	0	0	0
Area 3													0	0	0	0	0	0	0	0	0	0	0		Area 3								Area 3	0	0	0	0	0	0
Area 4													0	0	0	0	0	0	0	0	0	0	0		Area 4								Area 4	0	0	0	0	0	0
Area 5													0	0	0	0	0	0	0	0	0	0	0		Area 5								Area 5	0	0	0	0	0	0
Area 6													0	0	0	0	0	0	0	0	0	0	0		Area 6								Area 6	0	0	0	0	0	0
Area 7													0	0	0	0	0	0	0	0	0	0	0		Area 7								Area 7	0	0	0	0	0	0
Area 8													0	0	0	0	0	0	0	0	0	0	0		Area 8								Area 8	0	0	0	0	0	0
Area 9													0	0	0	0	0	0	0	0	0	0	0		Area 9								Area 9	0	0	0	0	0	0
Area 10													0	0	0	0	0	0	0	0	0	0	0		Area 10								Area 10	0	0	0	0	0	0
Area 11													0	0	0	0	0	0	0	0	0	0	0		Area 11								Area 11	0	0	0	0	0	0
Area 12													0	0	0	0	0	0	0	0	0	0	0		Area 12								Area 12	0	0	0	0	0	0
Area 13													0	0	0	0	0	0	0	0	0	0	0		Area 13								Area 13	0	0	0	0	0	0
Rat 3	SDNN	RMSSD	Range	Average HR	Total Power	VLF	LFms2	HFms2	Lf nu	HF nu	LF/HF	1	SDNN	RMSSD	Range	Average HR	Total Power	VLF	LFms2	HFms2	Lf nu	HF nu	LF/HF		Rat 3	Cycle Duration (s)	Max dP/dt (mmHg/s)	Min dP/dt (mmHg/s)	IRP (mmHg/s)	Tau (s)	PTI (mmHg.s)	1	Rat 3	Cycle Duration (s)	Max dP/dt (mmHg/s)	Min dP/dt (mmHg/s)	IRP (mmHg/s)	Tau (s)	PTI (mmHg.s)
Area 1													0	0	0	0	0	0	0	0	0	0	0		Area 1								Area 1	0	0	0	0	0	0
Area 2													0	0	0	0	0	0	0	0	0	0	0		Area 2								Area 2	0	0	0	0	0	0
Area 3													0	0	0	0	0	0	0	0	0	0	0		Area 3								Area 3	0	0	0	0	0	0
Area 4													0	0	0	0	0	0	0	0	0	0	0		Area 4								Area 4	0	0	0	0	0	0
Area 5													0	0	0	0	0	0	0	0	0	0	0		Area 5								Area 5	0	0	0	0	0	0
Area 6													0	0	0	0	0	0	0	0	0	0	0		Area 6								Area 6	0	0	0	0	0	0
Area 7													0	0	0	0	0	0	0	0	0	0	0		Area 7								Area 7	0	0	0	0	0	0
Area 8													0	0	0	0	0	0	0	0	0	0	0		Area 8								Area 8	0	0	0	0	0	0
Area 9													0	0	0	0	0	0	0	0	0	0	0		Area 9								Area 9	0	0	0	0	0	0
Area 10													0	0	0	0	0	0	0	0	0	0	0		Area 10								Area 10	0	0	0	0	0	0
Area 11													0	0	0	0	0	0	0	0	0	0	0		Area 11								Area 11	0	0	0	0	0	0
Area 12													0	0	0	0	0	0	0	0	0	0	0		Area 12								Area 12	0	0	0	0	0	0
Area 13													0	0	0	0	0	0	0	0	0	0	0		Area 13								Area 13	0	0	0	0	0	0
													0
Rat 4	SDNN	RMSSD	Range	Average HR	Total Power	VLF	LFms2	HFms2	Lf nu	HF nu	LF/HF	1	SDNN	RMSSD	Range	Average HR	Total Power	VLF	LFms2	HFms2	Lf nu	HF nu	LF/HF		Rat 4	Cycle Duration (s)	Max dP/dt (mmHg/s)	Min dP/dt (mmHg/s)	IRP (mmHg/s)	Tau (s)	PTI (mmHg.s)	1	Rat 4	Cycle Duration (s)	Max dP/dt (mmHg/s)	Min dP/dt (mmHg/s)	IRP (mmHg/s)	Tau (s)	PTI (mmHg.s)
Area 1													0	0	0	0	0	0	0	0	0	0	0		Area 1								Area 1	0	0	0	0	0	0
Area 2													0	0	0	0	0	0	0	0	0	0	0		Area 2								Area 2	0	0	0	0	0	0
Area 3													0	0	0	0	0	0	0	0	0	0	0		Area 3								Area 3	0	0	0	0	0	0
Area 4													0	0	0	0	0	0	0	0	0	0	0		Area 4								Area 4	0	0	0	0	0	0
Area 5													0	0	0	0	0	0	0	0	0	0	0		Area 5								Area 5	0	0	0	0	0	0
Area 6													0	0	0	0	0	0	0	0	0	0	0		Area 6								Area 6	0	0	0	0	0	0
Area 7													0	0	0	0	0	0	0	0	0	0	0		Area 7								Area 7	0	0	0	0	0	0
Area 8													0	0	0	0	0	0	0	0	0	0	0		Area 8								Area 8	0	0	0	0	0	0
Area 9													0	0	0	0	0	0	0	0	0	0	0		Area 9								Area 9	0	0	0	0	0	0
Area 10													0	0	0	0	0	0	0	0	0	0	0		Area 10								Area 10	0	0	0	0	0	0
Area 11													0	0	0	0	0	0	0	0	0	0	0		Area 11								Area 11	0	0	0	0	0	0
Area 12													0	0	0	0	0	0	0	0	0	0	0		Area 12								Area 12	0	0	0	0	0	0
Area 13													0	0	0	0	0	0	0	0	0	0	0		Area 13								Area 13	0	0	0	0	0	0
													0
Rat 5	SDNN	RMSSD	Range	Average HR	Total Power	VLF	LFms2	HFms2	Lf nu	HF nu	LF/HF	1	SDNN	RMSSD	Range	Average HR	Total Power	VLF	LFms2	HFms2	Lf nu	HF nu	LF/HF		Rat 5	Cycle Duration (s)	Max dP/dt (mmHg/s)	Min dP/dt (mmHg/s)	IRP (mmHg/s)	Tau (s)	PTI (mmHg.s)	1	Rat 5	Cycle Duration (s)	Max dP/dt (mmHg/s)	Min dP/dt (mmHg/s)	IRP (mmHg/s)	Tau (s)	PTI (mmHg.s)
Area 1													0	0	0	0	0	0	0	0	0	0	0		Area 1								Area 1	0	0	0	0	0	0
Area 2													0	0	0	0	0	0	0	0	0	0	0		Area 2								Area 2	0	0	0	0	0	0
Area 3													0	0	0	0	0	0	0	0	0	0	0		Area 3								Area 3	0	0	0	0	0	0
Area 4													0	0	0	0	0	0	0	0	0	0	0		Area 4								Area 4	0	0	0	0	0	0
Area 5													0	0	0	0	0	0	0	0	0	0	0		Area 5								Area 5	0	0	0	0	0	0
Area 6													0	0	0	0	0	0	0	0	0	0	0		Area 6								Area 6	0	0	0	0	0	0
Area 7													0	0	0	0	0	0	0	0	0	0	0		Area 7								Area 7	0	0	0	0	0	0
Area 8													0	0	0	0	0	0	0	0	0	0	0		Area 8								Area 8	0	0	0	0	0	0
Area 9													0	0	0	0	0	0	0	0	0	0	0		Area 9								Area 9	0	0	0	0	0	0
Area 10													0	0	0	0	0	0	0	0	0	0	0		Area 10								Area 10	0	0	0	0	0	0
Area 11													0	0	0	0	0	0	0	0	0	0	0		Area 11								Area 11	0	0	0	0	0	0
Area 12													0	0	0	0	0	0	0	0	0	0	0		Area 12								Area 12	0	0	0	0	0	0
Area 13													0	0	0	0	0	0	0	0	0	0	0		Area 13								Area 13	0	0	0	0	0	0
Rat 6	SDNN	RMSSD	Range	Average HR	Total Power	VLF	LFms2	HFms2	Lf nu	HF nu	LF/HF	1	SDNN	RMSSD	Range	Average HR	Total Power	VLF	LFms2	HFms2	Lf nu	HF nu	LF/HF		Rat 6	Cycle Duration (s)	Max dP/dt (mmHg/s)	Min dP/dt (mmHg/s)	IRP (mmHg/s)	Tau (s)	PTI (mmHg.s)	1	Rat 6	Cycle Duration (s)	Max dP/dt (mmHg/s)	Min dP/dt (mmHg/s)	IRP (mmHg/s)	Tau (s)	PTI (mmHg.s)
Area 1													0	0	0	0	0	0	0	0	0	0	0		Area 1								Area 1	0	0	0	0	0	0
Area 2													0	0	0	0	0	0	0	0	0	0	0		Area 2								Area 2	0	0	0	0	0	0
Area 3													0	0	0	0	0	0	0	0	0	0	0		Area 3								Area 3	0	0	0	0	0	0
Area 4													0	0	0	0	0	0	0	0	0	0	0		Area 4								Area 4	0	0	0	0	0	0
Area 5													0	0	0	0	0	0	0	0	0	0	0		Area 5								Area 5	0	0	0	0	0	0
Area 6													0	0	0	0	0	0	0	0	0	0	0		Area 6								Area 6	0	0	0	0	0	0
Area 7													0	0	0	0	0	0	0	0	0	0	0		Area 7								Area 7	0	0	0	0	0	0
Area 8													0	0	0	0	0	0	0	0	0	0	0		Area 8								Area 8	0	0	0	0	0	0
Area 9													0	0	0	0	0	0	0	0	0	0	0		Area 9								Area 9	0	0	0	0	0	0
Area 10													0	0	0	0	0	0	0	0	0	0	0		Area 10								Area 10	0	0	0	0	0	0
Area 11													0	0	0	0	0	0	0	0	0	0	0		Area 11								Area 11	0	0	0	0	0	0
Area 12													0	0	0	0	0	0	0	0	0	0	0		Area 12								Area 12	0	0	0	0	0	0
Area 13													0	0	0	0	0	0	0	0	0	0	0		Area 13								Area 13	0	0	0	0	0	0
Rat 7	SDNN	RMSSD	Range	Average HR	Total Power	VLF	LFms2	HFms2	Lf nu	HF nu	LF/HF	1	SDNN	RMSSD	Range	Average HR	Total Power	VLF	LFms2	HFms2	Lf nu	HF nu	LF/HF		Rat 7	Cycle Duration (s)	Max dP/dt (mmHg/s)	Min dP/dt (mmHg/s)	IRP (mmHg/s)	Tau (s)	PTI (mmHg.s)	1	Rat 7	Cycle Duration (s)	Max dP/dt (mmHg/s)	Min dP/dt (mmHg/s)	IRP (mmHg/s)	Tau (s)	PTI (mmHg.s)
Area 1													0	0	0	0	0	0	0	0	0	0	0		Area 1								Area 1	0	0	0	0	0	0
Area 2													0	0	0	0	0	0	0	0	0	0	0		Area 2								Area 2	0	0	0	0	0	0
Area 3													0	0	0	0	0	0	0	0	0	0	0		Area 3								Area 3	0	0	0	0	0	0
Area 4													0	0	0	0	0	0	0	0	0	0	0		Area 4								Area 4	0	0	0	0	0	0
Area 5													0	0	0	0	0	0	0	0	0	0	0		Area 5								Area 5	0	0	0	0	0	0
Area 6													0	0	0	0	0	0	0	0	0	0	0		Area 6								Area 6	0	0	0	0	0	0
Area 7													0	0	0	0	0	0	0	0	0	0	0		Area 7								Area 7	0	0	0	0	0	0
Area 8													0	0	0	0	0	0	0	0	0	0	0		Area 8								Area 8	0	0	0	0	0	0
Area 9													0	0	0	0	0	0	0	0	0	0	0		Area 9								Area 9	0	0	0	0	0	0
Area 10													0	0	0	0	0	0	0	0	0	0	0		Area 10								Area 10	0	0	0	0	0	0
Area 11													0	0	0	0	0	0	0	0	0	0	0		Area 11								Area 11	0	0	0	0	0	0
Area 12													0	0	0	0	0	0	0	0	0	0	0		Area 12								Area 12	0	0	0	0	0	0
Area 13													0	0	0	0	0	0	0	0	0	0	0		Area 13								Area 13	0	0	0	0	0	0
Rat 8	SDNN	RMSSD	Range	Average HR	Total Power	VLF	LFms2	HFms2	Lf nu	HF nu	LF/HF	1	SDNN	RMSSD	Range	Average HR	Total Power	VLF	LFms2	HFms2	Lf nu	HF nu	LF/HF		Rat 8	Cycle Duration (s)	Max dP/dt (mmHg/s)	Min dP/dt (mmHg/s)	IRP (mmHg/s)	Tau (s)	PTI (mmHg.s)	1	Rat 8	Cycle Duration (s)	Max dP/dt (mmHg/s)	Min dP/dt (mmHg/s)	IRP (mmHg/s)	Tau (s)	PTI (mmHg.s)
Area 1													0	0	0	0	0	0	0	0	0	0	0		Area 1								Area 1	0	0	0	0	0	0
Area 2													0	0	0	0	0	0	0	0	0	0	0		Area 2								Area 2	0	0	0	0	0	0
Area 3													0	0	0	0	0	0	0	0	0	0	0		Area 3								Area 3	0	0	0	0	0	0
Area 4													0	0	0	0	0	0	0	0	0	0	0		Area 4								Area 4	0	0	0	0	0	0
Area 5													0	0	0	0	0	0	0	0	0	0	0		Area 5								Area 5	0	0	0	0	0	0
Area 6													0	0	0	0	0	0	0	0	0	0	0		Area 6								Area 6	0	0	0	0	0	0
Area 7													0	0	0	0	0	0	0	0	0	0	0		Area 7								Area 7	0	0	0	0	0	0
Area 8													0	0	0	0	0	0	0	0	0	0	0		Area 8								Area 8	0	0	0	0	0	0
Area 9													0	0	0	0	0	0	0	0	0	0	0		Area 9								Area 9	0	0	0	0	0	0
Area 10													0	0	0	0	0	0	0	0	0	0	0		Area 10								Area 10	0	0	0	0	0	0
Area 11													0	0	0	0	0	0	0	0	0	0	0		Area 11								Area 11	0	0	0	0	0	0
Area 12													0	0	0	0	0	0	0	0	0	0	0		Area 12								Area 12	0	0	0	0	0	0
Area 13													0	0	0	0	0	0	0	0	0	0	0		Area 13								Area 13	0	0	0	0	0	0
Rat 9	SDNN	RMSSD	Range	Average HR	Total Power	VLF	LFms2	HFms2	Lf nu	HF nu	LF/HF	1	SDNN	RMSSD	Range	Average HR	Total Power	VLF	LFms2	HFms2	Lf nu	HF nu	LF/HF		Rat 9	Cycle Duration (s)	Max dP/dt (mmHg/s)	Min dP/dt (mmHg/s)	IRP (mmHg/s)	Tau (s)	PTI (mmHg.s)	1	Rat 9	Cycle Duration (s)	Max dP/dt (mmHg/s)	Min dP/dt (mmHg/s)	IRP (mmHg/s)	Tau (s)	PTI (mmHg.s)
Area 1													0	0	0	0	0	0	0	0	0	0	0		Area 1								Area 1	0	0	0	0	0	0
Area 2													0	0	0	0	0	0	0	0	0	0	0		Area 2								Area 2	0	0	0	0	0	0
Area 3													0	0	0	0	0	0	0	0	0	0	0		Area 3								Area 3	0	0	0	0	0	0
Area 4													0	0	0	0	0	0	0	0	0	0	0		Area 4								Area 4	0	0	0	0	0	0
Area 5													0	0	0	0	0	0	0	0	0	0	0		Area 5								Area 5	0	0	0	0	0	0
Area 6													0	0	0	0	0	0	0	0	0	0	0		Area 6								Area 6	0	0	0	0	0	0
Area 7													0	0	0	0	0	0	0	0	0	0	0		Area 7								Area 7	0	0	0	0	0	0
Area 8													0	0	0	0	0	0	0	0	0	0	0		Area 8								Area 8	0	0	0	0	0	0
Area 9													0	0	0	0	0	0	0	0	0	0	0		Area 9								Area 9	0	0	0	0	0	0
Area 10													0	0	0	0	0	0	0	0	0	0	0		Area 10								Area 10	0	0	0	0	0	0
Area 11													0	0	0	0	0	0	0	0	0	0	0		Area 11								Area 11	0	0	0	0	0	0
Area 12													0	0	0	0	0	0	0	0	0	0	0		Area 12								Area 12	0	0	0	0	0	0
Area 13													0	0	0	0	0	0	0	0	0	0	0		Area 13								Area 13	0	0	0	0	0	0
Rat 10	SDNN	RMSSD	Range	Average HR	Total Power	VLF	LFms2	HFms2	Lf nu	HF nu	LF/HF	1	SDNN	RMSSD	Range	Average HR	Total Power	VLF	LFms2	HFms2	Lf nu	HF nu	LF/HF		Rat 10	Cycle Duration (s)	Max dP/dt (mmHg/s)	Min dP/dt (mmHg/s)	IRP (mmHg/s)	Tau (s)	PTI (mmHg.s)	1	Rat 10	Cycle Duration (s)	Max dP/dt (mmHg/s)	Min dP/dt (mmHg/s)	IRP (mmHg/s)	Tau (s)	PTI (mmHg.s)
Area 1													0	0	0	0	0	0	0	0	0	0	0		Area 1								Area 1	0	0	0	0	0	0
Area 2													0	0	0	0	0	0	0	0	0	0	0		Area 2								Area 2	0	0	0	0	0	0
Area 3													0	0	0	0	0	0	0	0	0	0	0		Area 3								Area 3	0	0	0	0	0	0
Area 4													0	0	0	0	0	0	0	0	0	0	0		Area 4								Area 4	0	0	0	0	0	0
Area 5													0	0	0	0	0	0	0	0	0	0	0		Area 5								Area 5	0	0	0	0	0	0
Area 6													0	0	0	0	0	0	0	0	0	0	0		Area 6								Area 6	0	0	0	0	0	0
Area 7													0	0	0	0	0	0	0	0	0	0	0		Area 7								Area 7	0	0	0	0	0	0
Area 8													0	0	0	0	0	0	0	0	0	0	0		Area 8								Area 8	0	0	0	0	0	0
Area 9													0	0	0	0	0	0	0	0	0	0	0		Area 9								Area 9	0	0	0	0	0	0
Area 10													0	0	0	0	0	0	0	0	0	0	0		Area 10								Area 10	0	0	0	0	0	0
Area 11													0	0	0	0	0	0	0	0	0	0	0		Area 11								Area 11	0	0	0	0	0	0
Area 12													0	0	0	0	0	0	0	0	0	0	0		Area 12								Area 12	0	0	0	0	0	0
Area 13													0	0	0	0	0	0	0	0	0	0	0		Area 13								Area 13	0	0	0	0	0	0
MEAN1													0	0	0	0	0	0	0	0	0	0	0		MEAN1	#DIV/0!	#DIV/0!	#DIV/0!	#DIV/0!	#DIV/0!	#DIV/0!		MEAN1	0	0	0	0	0	0
SEM1													0	0	0	0	0	0	0	0	0	0	0		SEM	#DIV/0!	#DIV/0!	#DIV/0!	#DIV/0!	#DIV/0!	#DIV/0!		SEM	0	0	0	0	0	0
MEAN2													0	0	0	0	0	0	0	0	0	0	0		MEAN2	#DIV/0!	#DIV/0!	#DIV/0!	#DIV/0!	#DIV/0!	#DIV/0!		MEAN2	0	0	0	0	0	0
SEM2													0	0	0	0	0	0	0	0	0	0	0		SEM	#DIV/0!	#DIV/0!	#DIV/0!	#DIV/0!	#DIV/0!	#DIV/0!		SEM	0	0	0	0	0	0
MEAN3													0	0	0	0	0	0	0	0	0	0	0		MEAN3	#DIV/0!	#DIV/0!	#DIV/0!	#DIV/0!	#DIV/0!	#DIV/0!		MEAN3	0	0	0	0	0	0
SEM3													0	0	0	0	0	0	0	0	0	0	0		SEM	#DIV/0!	#DIV/0!	#DIV/0!	#DIV/0!	#DIV/0!	#DIV/0!		SEM	0	0	0	0	0	0
MEAN4													0	0	0	0	0	0	0	0	0	0	0		MEAN4	#DIV/0!	#DIV/0!	#DIV/0!	#DIV/0!	#DIV/0!	#DIV/0!		MEAN4	0	0	0	0	0	0
SEM4													0	0	0	0	0	0	0	0	0	0	0		SEM	#DIV/0!	#DIV/0!	#DIV/0!	#DIV/0!	#DIV/0!	#DIV/0!		SEM	0	0	0	0	0	0
MEAN5													0	0	0	0	0	0	0	0	0	0	0		MEAN5	#DIV/0!	#DIV/0!	#DIV/0!	#DIV/0!	#DIV/0!	#DIV/0!		MEAN5	0	0	0	0	0	0
SEM5													0	0	0	0	0	0	0	0	0	0	0		SEM	#DIV/0!	#DIV/0!	#DIV/0!	#DIV/0!	#DIV/0!	#DIV/0!		SEM	0	0	0	0	0	0
MEAN6													0	0	0	0	0	0	0	0	0	0	0		MEAN6	#DIV/0!	#DIV/0!	#DIV/0!	#DIV/0!	#DIV/0!	#DIV/0!		MEAN6	0	0	0	0	0	0
SEM6													0	0	0	0	0	0	0	0	0	0	0		SEM	#DIV/0!	#DIV/0!	#DIV/0!	#DIV/0!	#DIV/0!	#DIV/0!		SEM	0	0	0	0	0	0
MEAN7													0	0	0	0	0	0	0	0	0	0	0		MEAN7	#DIV/0!	#DIV/0!	#DIV/0!	#DIV/0!	#DIV/0!	#DIV/0!		MEAN7	0	0	0	0	0	0
SEM7													0	0	0	0	0	0	0	0	0	0	0		SEM	#DIV/0!	#DIV/0!	#DIV/0!	#DIV/0!	#DIV/0!	#DIV/0!		SEM	0	0	0	0	0	0
MEAN8													0	0	0	0	0	0	0	0	0	0	0		MEAN8	#DIV/0!	#DIV/0!	#DIV/0!	#DIV/0!	#DIV/0!	#DIV/0!		MEAN8	0	0	0	0	0	0
SEM8													0	0	0	0	0	0	0	0	0	0	0		SEM	#DIV/0!	#DIV/0!	#DIV/0!	#DIV/0!	#DIV/0!	#DIV/0!		SEM	0	0	0	0	0	0
MEAN9													0	0	0	0	0	0	0	0	0	0	0		MEAN9	#DIV/0!	#DIV/0!	#DIV/0!	#DIV/0!	#DIV/0!	#DIV/0!		MEAN9	0	0	0	0	0	0
SEM9													0	0	0	0	0	0	0	0	0	0	0		SEM	#DIV/0!	#DIV/0!	#DIV/0!	#DIV/0!	#DIV/0!	#DIV/0!		SEM	0	0	0	0	0	0
MEAN10													0	0	0	0	0	0	0	0	0	0	0		MEAN10	#DIV/0!	#DIV/0!	#DIV/0!	#DIV/0!	#DIV/0!	#DIV/0!		MEAN10	0	0	0	0	0	0
SEM10													0	0	0	0	0	0	0	0	0	0	0		SEM	#DIV/0!	#DIV/0!	#DIV/0!	#DIV/0!	#DIV/0!	#DIV/0!		SEM	0	0	0	0	0	0
MEAN11													0	0	0	0	0	0	0	0	0	0	0		MEAN11	#DIV/0!	#DIV/0!	#DIV/0!	#DIV/0!	#DIV/0!	#DIV/0!		MEAN11	0	0	0	0	0	0
SEM11													0	0	0	0	0	0	0	0	0	0	0		SEM	#DIV/0!	#DIV/0!	#DIV/0!	#DIV/0!	#DIV/0!	#DIV/0!		SEM	0	0	0	0	0	0
MEAN12													0	0	0	0	0	0	0	0	0	0	0		MEAN12	#DIV/0!	#DIV/0!	#DIV/0!	#DIV/0!	#DIV/0!	#DIV/0!		MEAN12	0	0	0	0	0	0
SEM12													0	0	0	0	0	0	0	0	0	0	0		SEM	#DIV/0!	#DIV/0!	#DIV/0!	#DIV/0!	#DIV/0!	#DIV/0!		SEM	0	0	0	0	0	0
MEAN13													0	0	0	0	0	0	0	0	0	0	0		MEAN13	#DIV/0!	#DIV/0!	#DIV/0!	#DIV/0!	#DIV/0!	#DIV/0!		MEAN13	0	0	0	0	0	0
SEM13													0	0	0	0	0	0	0	0	0	0	0		SEM	#DIV/0!	#DIV/0!	#DIV/0!	#DIV/0!	#DIV/0!	#DIV/0!		SEM	0	0	0	0	0	0
													SDNN	RMSSD	Range	Average HR	Total Power	VLF	LFms2	HFms2	Lf nu	HF nu	LF/HF											Cycle Duration (s)	Max dP/dt (mmHg/s)	Min dP/dt (mmHg/s)	IRP (mmHg/s)	Tau (s)	PTI (mmHg.s)
												MEAN1	0	0	0	0	0	0	0	0	0	0	0										MEAN1	0	0	0	0	0	0
												MEAN2	0	0	0	0	0	0	0	0	0	0	0										MEAN2	0	0	0	0	0	0
												MEAN3	0	0	0	0	0	0	0	0	0	0	0										MEAN3	0	0	0	0	0	0
												MEAN4	0	0	0	0	0	0	0	0	0	0	0										MEAN4	0	0	0	0	0	0
												MEAN5	0	0	0	0	0	0	0	0	0	0	0										MEAN5	0	0	0	0	0	0
												MEAN6	0	0	0	0	0	0	0	0	0	0	0										MEAN6	0	0	0	0	0	0
												MEAN7	0	0	0	0	0	0	0	0	0	0	0										MEAN7	0	0	0	0	0	0
												MEAN8	0	0	0	0	0	0	0	0	0	0	0										MEAN8	0	0	0	0	0	0
												MEAN9	0	0	0	0	0	0	0	0	0	0	0										MEAN9	0	0	0	0	0	0
												MEAN10	0	0	0	0	0	0	0	0	0	0	0										MEAN10	0	0	0	0	0	0
												MEAN11	0	0	0	0	0	0	0	0	0	0	0										MEAN11	0	0	0	0	0	0
												MEAN12	0	0	0	0	0	0	0	0	0	0	0										MEAN12	0	0	0	0	0	0
												MEAN13	0	0	0	0	0	0	0	0	0	0	0										MEAN13	0	0	0	0	0	0
													SDNN	RMSSD	Range	Average HR	Total Power	VLF	LFms2	HFms2	Lf nu	HF nu	LF/HF											Cycle Duration (s)	Max dP/dt (mmHg/s)	Min dP/dt (mmHg/s)	IRP (mmHg/s)	Tau (s)	PTI (mmHg.s)
												SEM1	0	0	0	0	0	0	0	0	0	0	0										SEM 1	0	0	0	0	0	0
												SEM2	0	0	0	0	0	0	0	0	0	0	0										SEM 2	0	0	0	0	0	0
												SEM3	0	0	0	0	0	0	0	0	0	0	0										SEM 3	0	0	0	0	0	0
												SEM4	0	0	0	0	0	0	0	0	0	0	0										SEM 4	0	0	0	0	0	0
												SEM5	0	0	0	0	0	0	0	0	0	0	0										SEM 5	0	0	0	0	0	0
												SEM6	0	0	0	0	0	0	0	0	0	0	0										SEM 6	0	0	0	0	0	0
												SEM7	0	0	0	0	0	0	0	0	0	0	0										SEM 7	0	0	0	0	0	0
												SEM8	0	0	0	0	0	0	0	0	0	0	0										SEM 8	0	0	0	0	0	0
												SEM9	0	0	0	0	0	0	0	0	0	0	0										SEM 9	0	0	0	0	0	0
												SEM10	0	0	0	0	0	0	0	0	0	0	0										SEM 10	0	0	0	0	0	0
												SEM11	0	0	0	0	0	0	0	0	0	0	0										SEM 11	0	0	0	0	0	0
												SEM12	0	0	0	0	0	0	0	0	0	0	0										SEM 12	0	0	0	0	0	0
												SEM13	0	0	0	0	0	0	0	0	0	0	0										SEM 13	0	0	0	0	0	0
													SDNN	RMSSD	Range	Average HR	Total Power	VLF	LFms2	HFms2	Lf nu	HF nu	LF/HF											Cycle Duration (s)	Max dP/dt (mmHg/s)	Min dP/dt (mmHg/s)	IRP (mmHg/s)	Tau (s)	PTI (mmHg.s)
												SDEV 1	0	0	0	0	0	0	0	0	0	0	0										SDEV 1	0	0	0	0	0	0
												SDEV 2	0	0	0	0	0	0	0	0	0	0	0										SDEV 2	0	0	0	0	0	0
												SDEV 3	0	0	0	0	0	0	0	0	0	0	0										SDEV 3	0	0	0	0	0	0
												SDEV 4	0	0	0	0	0	0	0	0	0	0	0										SDEV 4	0	0	0	0	0	0
												SDEV 5	0	0	0	0	0	0	0	0	0	0	0										SDEV 5	0	0	0	0	0	0
												SDEV 6	0	0	0	0	0	0	0	0	0	0	0										SDEV 6	0	0	0	0	0	0
												SDEV 7	0	0	0	0	0	0	0	0	0	0	0										SDEV 7	0	0	0	0	0	0
												SDEV 8	0	0	0	0	0	0	0	0	0	0	0										SDEV 8	0	0	0	0	0	0
												SDEV 9	0	0	0	0	0	0	0	0	0	0	0										SDEV 9	0	0	0	0	0	0
												SDEV 10	0	0	0	0	0	0	0	0	0	0	0										SDEV 10	0	0	0	0	0	0
												SDEV 11	0	0	0	0	0	0	0	0	0	0	0										SDEV 11	0	0	0	0	0	0
												SDEV 12	0	0	0	0	0	0	0	0	0	0	0										SDEV 12	0	0	0	0	0	0
												SDEV 13	0	0	0	0	0	0	0	0	0	0	0										SDEV 13	0	0	0	0	0	0

## Sheet: Baseline
CPA	SDNN	RMSSD	Range	Average HR	Total Power	VLF	LFms2	HFms2	Lf nu	HF nu	LF/HF		CPA	Cycle Duration (s)	Max dP/dt (mmHg/s)	Min dP/dt (mmHg/s)	IRP (mmHg/s)	Tau (s)	PTI (mmHg.s)
rat 1	2.2738	3.4544	12.3047	361.609	5.5123	1.903	0.169	3.439	4.6833	95.2828	0.0492		rat 1	0.1659	1653.44	-681.82	-433.546	0.171846	7.5691
rat 2	6.9615	9.8396	149.852	405.964	8.5165	1.2567	0.9855	5.8024	13.5752	79.925	0.1698		rat 2	0.143848	1302.64	-508.487	-393.105	0.22843	6.82919
rat 3	1.5716	1.8839	19.9201	432.609	3.1106	0.6805	0.3147	1.8874	12.9511	77.6686	0.1667		rat 3	0.141058	4876.29	-1759.23	-475.334	0.0853565	6.47418
rat 4	2.6741	2.9338	19.752	340.796	5.1532	1.9722	0.4892	2.6918	15.3774	84.6226	0.1817		rat 4	0.1762	1230.99	-549.88	-337.339	0.135588	7.604
rat 5	3.8626	5.383	54.639	402.901	14.8276	3.5364	0.7999	10.0977	7.0847	89.43	0.0792		rat 5	0.159307	1249.55	-565.646	-352.841	0.152081	6.16429
rat 6	4.8891	7.575	28.3778	358.611	18.0486	2.6576	0.5525	14.8385	3.5897	96.4103	0.0372		rat 6	0.172329	1486.95	-731.464	-313.145	0.106602	7.009
rat 7	3.0453	3.3045	19.5205	361.394	5.6275	1.5035	0.2919	3.781	7.0771	91.6827	0.0772		rat 7	0.165585	950.008	-521.546	-368.408	1.19923	10.6216
MEAN	3.61114	4.9106	43.4808	380.555	8.68519	1.92999	0.514671	6.07683	9.19121	87.8603	0.108714		MEAN	0.160604	1821.41	-759.725	-381.96	0.297019	7.46734
SDEV	1.82883	2.86897	48.8732	33.2742	5.60355	0.940649	0.292751	4.73019	4.6945	7.3325	0.0618347		SDEV	0.0135281	1364.82	448.596	56.66	0.400517	1.48773
SEM	0.691233	1.08437	18.4723	12.5765	2.11794	0.355532	0.110649	1.78784	1.77436	2.77142	0.0233713		SEM	0.00511315	515.855	169.553	21.4155	0.151381	0.562308
CPA-NIC	SDNN	RMSSD	Range	Average HR	Total Power	VLF	LFms2	HFms2	Lf nu	HF nu	LF/HF		CPA-NIC	Cycle Duration (s)	Max dP/dt (mmHg/s)	Min dP/dt (mmHg/s)	IRP (mmHg/s)	Tau (s)	PTI (mmHg.s)
rat 1	4.3644	5.339	23.9692	408.196	12.1097	2.7323	0.7701	8.0846	8.2119	86.2139	0.0953		rat 1	0.1685	1380.18	-509.882	-332.279	0.756691	7.28981
rat 2	4.5131	4.0758	40.2509	330.005	10.3462	7.2216	0.2682	2.8565	8.5819	91.4181	0.0939		rat 2	0.173866	1274.45	-546.727	-354.097	0.345631	8.24465
rat 3	2.2723	2.0709	15.806	351.445	4.1335	2.5926	0.1579	1.383	10.2449	89.7551	0.1141		rat 3	0.159939	1244.87	-642.371	-372.11	0.0944294	6.98051
rat 4	2.6742	3.5794	12.6722	339.962	7.3538	3.8498	0.1245	3.3795	3.5525	96.4475	0.0368		rat 4	0.1764	1701.45	-929.394	-377.16	0.100265	7.42501
rat 5	2.6778	3.1434	31.9198	403.725	4.5631	1.9257	0.1553	2.2972	5.8895	87.105	0.0676		rat 5	0.19413	1428.15	-834.52	-259.324	0.148415	6.52271
rat 6	2.0662	2.4242	18.2235	382.102	5.3855	2.4629	0.4567	2.3571	15.6249	80.6513	0.1937		rat 6	0.156952	2690.17	-1168.34	-357.867	0.124888	5.66509
rat 7	3.2945	5.0253	18.0927	320.307	10.7247	2.2083	0.8109	7.7055	9.5215	90.4785	0.1052		rat 7	0.187105	1435.99	-503.158	-332.726	5.97677	8.51079
rat 8	2.1376	2.371	20.4062	404.669	5.4468	3.4546	0.1749	1.6699	8.7789	83.8235	0.1047		rat 8	0.148331	1982.29	-1315.84	-477.875	0.18302	9.41679
MEAN	3.00001	3.50362	22.6676	367.551	7.50791	3.30597	0.364812	3.71666	8.80075	88.2366	0.101412		MEAN	0.170653	1642.19	-806.279	-357.93	0.966264	7.50692
SDEV	0.970494	1.23333	9.17491	36.2773	3.12628	1.70331	0.283235	2.65496	3.49671	4.88813	0.0449046		SDEV	0.0154485	488.075	311.829	60.9317	2.03661	1.18873
SEM	0.343121	0.436047	3.24382	12.826	1.10531	0.60221	0.100139	0.938671	1.23627	1.72822	0.0158762		SEM	0.00546189	172.56	110.248	21.5426	0.720052	0.42028
DPCPX	SDNN	RMSSD	Range	Average HR	Total Power	VLF	LFms2	HFms2	Lf nu	HF nu	LF/HF		DPCPX	Cycle Duration (s)	Max dP/dt (mmHg/s)	Min dP/dt (mmHg/s)	IRP (mmHg/s)	Tau (s)	PTI (mmHg.s)
rat 1	6.8494	7.2361	52.4978	392.576	27.9606	6.5433	4.1008	16.2465	19.1472	75.8569	0.2524		rat 1	0.1545	1304.28	-526.533	-384.062	0.431785	8.66436
rat 2	4.832	6.1183	32.304	401.212	16.134	4.0035	0.7193	10.7991	5.9298	89.0236	0.0666		rat 2	0.1502	1727.99	-819.907	-506.015	0.109015	7.47637
rat 3	5.268	5.7744	37.7519	356.793	27.0454	15.7482	1.3681	9.929	12.1104	87.8896	0.1378		rat 3	0.167471	1676.02	-753.62	-416.479	0.105828	8.04355
rat 4	3.1539	4.2001	30.4522	378.779	5.7201	1.1815	0.2603	3.9447	5.7355	86.9146	0.066		rat 4	0.1522	1344.76	-613.707	-379.31	0.199378	7.52847
rat 5	3.1539	4.2001	30.4522	378.779	5.7201	1.1815	0.2603	3.9447	5.7355	86.9146	0.066		rat 5	0.161026	1284.46	-541.407	-388.385	0.159262	8.02412
rat 6	4.0804	5.1537	22.5046	435.071	15.7387	5.2921	1.0939	8.8031	10.4718	84.2673	0.1243		rat 6	0.137695	1835.02	-822.901	-537.668	0.128757	6.991
rat 7	2.8266	2.2474	16.4454	375.212	9.5105	7.0307	0.4264	1.9526	17.1944	78.7431	0.2184		rat 7	0.1598	2706.67	-979.807	-288.93	0.0994586	7.09686
MEAN	4.30917	4.99001	31.7726	388.346	15.4042	5.8544	1.17559	7.94567	10.9035	84.23	0.133071		MEAN	0.154699	1697.03	-722.555	-414.407	0.176212	7.68925
SDEV	1.44713	1.61915	11.4737	24.8924	9.27474	4.95243	1.35681	4.99411	5.58765	5.01667	0.0764146		SDEV	0.00952922	498.059	168.215	83.829	0.118148	0.591348
SEM	0.546964	0.611981	4.33665	9.40843	3.50552	1.87184	0.512826	1.8876	2.11193	1.89612	0.028882		SEM	0.00360171	188.248	63.5792	31.6844	0.0446558	0.223508
DPCPX-NIC	SDNN	RMSSD	Range	Average HR	Total Power	VLF	LFms2	HFms2	Lf nu	HF nu	LF/HF		DPXPX-NIC	Cycle Duration (s)	Max dP/dt (mmHg/s)	Min dP/dt (mmHg/s)	IRP (mmHg/s)	Tau (s)	PTI (mmHg.s)
rat 1	3.9438	5.6753	20.2767	333.986	17.7311	6.7735	0.7926	10.165	7.2337	92.7663	0.078		rat 1	0.1799	1393.24	-658.578	-394.724	0.135894	6.4435
rat 2	2.4883	4.067	12.23	370.109	5.1835	0.4184	0.0735	4.6078	1.5425	96.6995	0.016		rat 2	0.162153	1685.61	-794.621	-411.332	0.07874	7.37123
rat 3	4.4448	6.1526	24.6915	385.81	17.1057	4.4654	1.4593	9.4735	11.5449	74.9467	0.154		rat 3	0.155445	3417.8	-1336.19	-324.84	0.432107	7.16952
rat 4	1.3372	1.6802	16.8018	456.602	1.4989	0.4399	0.0152	0.9682	1.4331	91.4269	0.0157		rat 4	0.131472	2461.07	-1355.16	-554.988	0.0436026	5.86633
rat 5	2.1109	3.0125	14.6758	440.009	3.6801	1.0765	0.1011	2.3248	3.8815	89.2945	0.0435		rat 5	0.136421	1186.15	-572.633	-351.494	0.0941332	5.58399
rat 6	1.8104	2.632	10.3923	408.691	3.344	0.8197	0.1608	2.1348	6.3686	84.5664	0.0753		rat 6	0.146831	2023.83	-1130.52	-413.178	0.0517689	6.11041
rat 7	3.7767	5.7164	19.0214	348.423	13.7851	4.2319	0.449	9.1042	4.7001	95.2999	0.0493		rat 7	0.154065	1355.83	-554.71	-391.505	0.197032	9.29271
rat 8	4.4378	5.6443	24.8629	379.149	19.5586	8.2348	0.2185	10.3671	1.9298	91.5511	0.0211		rat 8	0.154948	2521.59	-1353.35	-391.282	0.0951905	8.49436
MEAN	3.04374	4.32254	17.8691	390.347	10.2359	3.30751	0.40875	6.14317	4.82927	89.5689	0.0566125		MEAN	0.152654	2005.64	-969.47	-404.168	0.141059	7.04151
SDEV	1.2459	1.7109	5.36684	42.5644	7.51399	3.07579	0.494572	4.02954	3.4828	6.97141	0.0464462		SDEV	0.0150888	759.644	361.203	67.994	0.127351	1.31115
SEM	0.440491	0.604896	1.89747	15.0488	2.6566	1.08745	0.174858	1.42466	1.23136	2.46476	0.0164212		SEM	0.00533471	268.575	127.705	24.0395	0.0450255	0.463561
	SDNN			RMSSD			Range			average HR			total power
	MEAN	SDEV	SEM	MEAN	SDEV	SEM	MEAN	SDEV	SEM	MEAN	SDEV	SEM	MEAN	SDEV	SEM
CPA	3.61114	1.82883	0.691233	4.9106	2.86897	1.08437	43.4808	48.8732	18.4723	380.555	33.2742	12.5765	8.68519	5.60355	2.11794
CPA-NIC	3.00001	0.970494	0.343121	3.50362	1.23333	0.436047	22.6676	9.17491	3.24382	367.551	36.2773	12.826	7.50791	3.12628	1.10531
DPCPX	4.30917	1.44713	0.546964	4.99001	1.61915	0.611981	31.7726	11.4737	4.33665	388.346	24.8924	9.40843	15.4042	9.27474	3.50552
DPCPX-NIC	3.04374	1.2459	0.440491	4.32254	1.7109	0.604896	17.8691	5.36684	1.89747	390.347	42.5644	15.0488	10.2359	7.51399	2.6566
	VLF			LFms2			HFms2			Lfnu			Hfnu			LF/HF
	MEAN	SDV	SEM	MEAN	SDEV	SEM	MEAN	SDEV	SEM	MEAN	SDEV	SEM	MEAN	SDEV	SEM	MEAN	SDEV	SEM
CPA	1.92999	0.940649	0.355532	0.514671	0.292751	0.110649	6.07683	4.73019	1.78784	9.19121	4.6945	1.77436	87.8603	7.3325	2.77142	0.108714	0.0618347	0.0233713
CPA-NIC	3.30597	1.70331	0.60221	0.364812	0.283235	0.100139	3.71666	2.65496	0.938671	8.80075	3.49671	1.23627	88.2366	4.88813	1.72822	0.101412	0.0449046	0.0158762
DPCPX	5.8544	4.95243	1.87184	1.17559	1.35681	0.512826	7.94567	4.99411	1.8876	10.9035	5.58765	2.11193	84.23	5.01667	1.89612	0.133071	0.0764146	0.028882
DPCPX-NIC	3.30751	3.07579	1.08745	0.40875	0.494572	0.174858	6.14317	4.02954	1.42466	4.82927	3.4828	1.23136	89.5689	6.97141	2.46476	0.0566125	0.0464462	0.0164212
							Cycle duration			max dP/dt			Min dP/dt			IRP			Tau			PTI
							MEAN	SDEV	SEM	MEAN	SDEV	SEM	MEAN	SDEV	SEM	MEAN	SDEV	SEM	MEAN	SDEV	SEM	MEAN	SDEV	SEM
CPA							0.160604	0.0135281	0.00511315	1821.41	1364.82	515.855	-759.725	448.596	169.553	-381.96	56.66	21.4155	0.297019	0.400517	0.151381	7.46734	1.48773	0.562308
CPA-NIC							0.170653	0.0154485	0.00546189	1642.19	488.075	172.56	-806.279	311.829	110.248	-357.93	60.9317	21.5426	0.966264	2.03661	0.720052	7.50692	1.18873	0.42028
DPCPX							0.154699	0.00952922	0.00360171	1697.03	498.059	188.248	-722.555	168.215	63.5792	-414.407	83.829	31.6844	0.176212	0.118148	0.0446558	7.68925	0.591348	0.223508
DPCPX-NIC							0.152654	0.0150888	0.00533471	2005.64	759.644	268.575	-969.47	361.203	127.705	-404.168	67.994	24.0395	0.141059	0.127351	0.0450255	7.04151	1.31115	0.463561

## Sheet: CPA-NIC
Rat 1 (28.4.2021.ch 1)	SDNN	RMSSD	Range	Average HR	Total Power	VLF	LFms2	HFms2	Lf nu	HF nu	LF/HF	1	SDNN	RMSSD	Range	Average HR	Total Power	VLF	LFms2	HFms2	Lf nu	HF nu	LF/HF		Rat 1	Cycle Duration (s)	Max dP/dt (mmHg/s)	Min dP/dt (mmHg/s)	IRP (mmHg/s)	Tau (s)	PTI (mmHg.s)		Rat 1	Cycle Duration (s)	Max dP/dt (mmHg/s)	Min dP/dt (mmHg/s)	IRP (mmHg/s)	Tau (s)	PTI (mmHg.s)
Area 1	4.3644	5.339	23.9692	408.196	12.1097	2.7323	0.7701	8.0846	8.2119	86.2139	0.0953		4.3644	5.339	23.9692	408.196	12.1097	2.7323	0.7701	8.0846	8.2119	86.2139	0.0953		Area 1	0.1685	1380.18	-509.882	-332.279	0.756691	7.28981	1	Area 1	0.1685	1380.18	-509.882	-332.279	0.756691	7.28981
Area 2	9.7616	12.3631	46.1526	289.565	74.7498	28.4189	3.1475	43.1834	6.7935	93.2065	0.0729		9.7616	12.3631	46.1526	289.565	74.7498	28.4189	3.1475	43.1834	6.7935	93.2065	0.0729		Area 2	0.2808	2481.89	-1321.37	-314.71	0.155054	11.0251		Area 2	0.2808	2481.89	-1321.37	-314.71	0.155054	11.0251
Area 3	5.4573	7.1001	55.8997	316.58	20.4278	3.7582	0.8095	15.8601	4.8561	95.1439	0.051		5.4573	7.1001	55.8997	316.58	20.4278	3.7582	0.8095	15.8601	4.8561	95.1439	0.051		Area 3	0.2677	2210	-1098.84	-323.378	0.136968	10.8917		Area 3	0.2677	2210	-1098.84	-323.378	0.136968	10.8917
Area 4	5.3678	8.3025	48.7047	336.991	37.7661	7.7584	2.2248	27.7829	7.4141	92.5859	0.0801		5.3678	8.3025	48.7047	336.991	37.7661	7.7584	2.2248	27.7829	7.4141	92.5859	0.0801		Area 4	0.1786	2107.58	-789.602	-435.031	0.128642	9.09329		Area 4	0.1786	2107.58	-789.602	-435.031	0.128642	9.09329
Area 5	6.0612	8.8366	64.5968	332.413	41.6157	5.1527	6.4584	30.0046	17.7122	82.2878	0.2152		6.0612	8.8366	64.5968	332.413	41.6157	5.1527	6.4584	30.0046	17.7122	82.2878	0.2152		Area 5	0.2144	1714.19	-580.479	-319.3	1.38103	9.28883		Area 5	0.2144	1714.19	-580.479	-319.3	1.38103	9.28883
Area 6	7.102	9.5441	69.0068	337.648	32.8219	9.466	3.2115	20.1444	13.7503	86.2497	0.1594		7.102	9.5441	69.0068	337.648	32.8219	9.466	3.2115	20.1444	13.7503	86.2497	0.1594		Area 6	0.2036	1510.42	-503.672	-326.485	0.326127	9.80075		Area 6	0.2036	1510.42	-503.672	-326.485	0.326127	9.80075
Area 7	10.7671	12.5549	74.9147	324.008	62.0709	10.538	9.0631	42.4697	17.5871	82.4129	0.2134		10.7671	12.5549	74.9147	324.008	62.0709	10.538	9.0631	42.4697	17.5871	82.4129	0.2134		Area 7	0.185645	2451.2	-1088.13	-364.099	0.118489	8.09165		Area 7	0.185645	2451.2	-1088.13	-364.099	0.118489	8.09165
Area 8	4.9193	6.067	38.3765	358.123	26.8528	8.5796	4.6595	13.6137	25.4993	74.5007	0.3423		4.9193	6.067	38.3765	358.123	26.8528	8.5796	4.6595	13.6137	25.4993	74.5007	0.3423		Area 8	0.167383	2189.91	-989.774	-358.283	0.0966667	7.24721		Area 8	0.167383	2189.91	-989.774	-358.283	0.0966667	7.24721
Area 9	10.6068	9.483	70.0527	342.466	47.4753	18.6591	4.2047	24.6115	14.5916	85.4084	0.1708		10.6068	9.483	70.0527	342.466	47.4753	18.6591	4.2047	24.6115	14.5916	85.4084	0.1708		Area 9	0.175145	2319.02	-1007.66	-386.971	0.122361	7.45739		Area 9	0.175145	2319.02	-1007.66	-386.971	0.122361	7.45739
Area 10	6.0502	4.9285	39.5941	379.752	19.498	9.6908	1.6307	7.7647	16.6276	79.1741	0.21		6.0502	4.9285	39.5941	379.752	19.498	9.6908	1.6307	7.7647	16.6276	79.1741	0.21		Area 10	0.173416	1616.23	-515.815	-352.228	1.11498	8.69358		Area 10	0.173416	1616.23	-515.815	-352.228	1.11498	8.69358
Area 11	4.0754	4.1843	23.3414	408.065	17.8675	10.2576	1.274	6.0672	16.7414	79.7277	0.21		4.0754	4.1843	23.3414	408.065	17.8675	10.2576	1.274	6.0672	16.7414	79.7277	0.21		Area 11	0.160319	2163.25	-965.478	-378.156	0.103781	6.87579		Area 11	0.160319	2163.25	-965.478	-378.156	0.103781	6.87579
Area 12	6	5.6935	33.6179	379.929	27.3274	13.8598	2.6631	10.2988	19.774	76.471	0.2586		6	5.6935	33.6179	379.929	27.3274	13.8598	2.6631	10.2988	19.774	76.471	0.2586		Area 12	0.139781	2295.43	-1078.49	-428.233	0.0912665	6.16564		Area 12	0.139781	2295.43	-1078.49	-428.233	0.0912665	6.16564
Area 13	7.6266	5.3923	51.1083	392.027	26.381	13.5131	3.4862	8.7147	27.092	67.7246	0.4		7.6266	5.3923	51.1083	392.027	26.381	13.5131	3.4862	8.7147	27.092	67.7246	0.4		Area 13	0.151799	2911.26	-1502.92	-387.943	0.0924044	6.66431		Area 13	0.151799	2911.26	-1502.92	-387.943	0.0924044	6.66431
Rat 2 (28.4.2021.ch 2)	SDNN	RMSSD	Range	Average HR	Total Power	VLF	LFms2	HFms2	Lf nu	HF nu	LF/HF	1	SDNN	RMSSD	Range	Average HR	Total Power	VLF	LFms2	HFms2	Lf nu	HF nu	LF/HF		Rat 2	Cycle Duration (s)	Max dP/dt (mmHg/s)	Min dP/dt (mmHg/s)	IRP (mmHg/s)	Tau (s)	PTI (mmHg.s)	1	Rat 2	Cycle Duration (s)	Max dP/dt (mmHg/s)	Min dP/dt (mmHg/s)	IRP (mmHg/s)	Tau (s)	PTI (mmHg.s)
Area 1	4.5131	4.0758	40.2509	330.005	10.3462	7.2216	0.2682	2.8565	8.5819	91.4181	0.0939		4.5131	4.0758	40.2509	330.005	10.3462	7.2216	0.2682	2.8565	8.5819	91.4181	0.0939		Area 1	0.173866	1274.45	-546.727	-354.097	0.345631	8.24465		Area 1	0.173866	1274.45	-546.727	-354.097	0.345631	8.24465
Area 2	4.2415	6.4688	21.0078	308.661	18.4903	5.0278	1.305	12.1575	9.6932	90.3068	0.1073		4.2415	6.4688	21.0078	308.661	18.4903	5.0278	1.305	12.1575	9.6932	90.3068	0.1073		Area 2	0.194332	1584.04	-758.101	-288.335	0.13255	7.75142		Area 2	0.194332	1584.04	-758.101	-288.335	0.13255	7.75142
Area 3	4.548	6.4541	22.5615	301.3	18.7313	4.2705	0.3983	14.0624	2.7546	97.2454	0.0283		4.548	6.4541	22.5615	301.3	18.7313	4.2705	0.3983	14.0624	2.7546	97.2454	0.0283		Area 3	0.198787	1351.15	-609.105	-279.853	0.161846	8.06823		Area 3	0.198787	1351.15	-609.105	-279.853	0.161846	8.06823
Area 4	7.0228	7.4959	40.7863	281.173	48.4384	29.2942	1.3322	17.812	6.9586	93.0414	0.0748		7.0228	7.4959	40.7863	281.173	48.4384	29.2942	1.3322	17.812	6.9586	93.0414	0.0748		Area 4	0.213445	1221.55	-499.917	-245.364	0.190954	8.46901		Area 4	0.213445	1221.55	-499.917	-245.364	0.190954	8.46901
Area 5	6.6983	6.9045	63.8315	283.86	39.0257	23.659	1.4155	13.9512	9.2116	90.7884	0.1015		6.6983	6.9045	63.8315	283.86	39.0257	23.659	1.4155	13.9512	9.2116	90.7884	0.1015		Area 5	0.218585	1325.3	-599.151	-254.601	0.177821	8.38551		Area 5	0.218585	1325.3	-599.151	-254.601	0.177821	8.38551
Area 6	38.6789	51.0184	400.115	282.206	48.0189	19.6255	4.7531	23.6403	16.7401	83.2599	0.2011		38.6789	51.0184	400.115	282.206	48.0189	19.6255	4.7531	23.6403	16.7401	83.2599	0.2011		Area 6	0.207765	834.417	-289.052	-188.399	7.81797	11.576		Area 6	0.207765	834.417	-289.052	-188.399	7.81797	11.576
Area 7	13.0526	18.7169	211.713	278.615	28.7785	14.7358	2.287	11.7558	16.2856	83.7144	0.1945		13.0526	18.7169	211.713	278.615	28.7785	14.7358	2.287	11.7558	16.2856	83.7144	0.1945		Area 7	0.215174	836.519	-280.909	-187.899	3.39558	11.2511		Area 7	0.215174	836.519	-280.909	-187.899	3.39558	11.2511
Area 8	7.5579	5.0386	42.9559	362.295	37.5336	18.568	6.975	11.9668	36.777	63.0972	0.5829		7.5579	5.0386	42.9559	362.295	37.5336	18.568	6.975	11.9668	36.777	63.0972	0.5829		Area 8	0.206271	1471.27	-631.545	-249.34	0.12127	7.98711		Area 8	0.206271	1471.27	-631.545	-249.34	0.12127	7.98711
Area 9	6.3739	5.0441	35.612	300.497	22.0401	12.7994	1.073	8.1678	11.6111	88.3889	0.1314		6.3739	5.0441	35.612	300.497	22.0401	12.7994	1.073	8.1678	11.6111	88.3889	0.1314		Area 9	0.200473	1218.62	-486.054	-247.923	0.152906	8.14265		Area 9	0.200473	1218.62	-486.054	-247.923	0.152906	8.14265
Area 10	6.5305	4.8033	30.5168	293.117	51.9217	43.1883	1.2116	7.5218	13.8729	86.1271	0.1611		6.5305	4.8033	30.5168	293.117	51.9217	43.1883	1.2116	7.5218	13.8729	86.1271	0.1611		Area 10	0.204273	1143.98	-510.754	-227.966	0.15176	7.76604		Area 10	0.204273	1143.98	-510.754	-227.966	0.15176	7.76604
Area 11	10.2567	14.0441	191.652	293.914	77.0394	5.8225	17.8758	53.3411	25.1004	74.8996	0.3351		10.2567	14.0441	191.652	293.914	77.0394	5.8225	17.8758	53.3411	25.1004	74.8996	0.3351		Area 11	0.20235	2051.06	-1636.78	-371.941	0.0373291	12.1361		Area 11	0.20235	2051.06	-1636.78	-371.941	0.0373291	12.1361
Area 12	4.8537	6.0962	32.0303	303.314	21.6685	8.7602	1.8621	11.0462	14.4254	85.5746	0.1686		4.8537	6.0962	32.0303	303.314	21.6685	8.7602	1.8621	11.0462	14.4254	85.5746	0.1686		Area 12	0.197742	1823.97	-1203.29	-342.621	0.0533947	10.0876		Area 12	0.197742	1823.97	-1203.29	-342.621	0.0533947	10.0876
Area 13	6.933	5.4215	39.3485	303.16	27.321	15.9327	1.3807	10.0076	12.1241	87.8759	0.138		6.933	5.4215	39.3485	303.16	27.321	15.9327	1.3807	10.0076	12.1241	87.8759	0.138		Area 13	0.19934	1527	-745.544	-265.14	0.105078	8.81279		Area 13	0.19934	1527	-745.544	-265.14	0.105078	8.81279
Rat 3 (28.4.2021.ch 3)	SDNN	RMSSD	Range	Average HR	Total Power	VLF	LFms2	HFms2	Lf nu	HF nu	LF/HF	1	SDNN	RMSSD	Range	Average HR	Total Power	VLF	LFms2	HFms2	Lf nu	HF nu	LF/HF		Rat 3	Cycle Duration (s)	Max dP/dt (mmHg/s)	Min dP/dt (mmHg/s)	IRP (mmHg/s)	Tau (s)	PTI (mmHg.s)	1	Rat 3	Cycle Duration (s)	Max dP/dt (mmHg/s)	Min dP/dt (mmHg/s)	IRP (mmHg/s)	Tau (s)	PTI (mmHg.s)
Area 1	2.2723	2.0709	15.806	351.445	4.1335	2.5926	0.1579	1.383	10.2449	89.7551	0.1141		2.2723	2.0709	15.806	351.445	4.1335	2.5926	0.1579	1.383	10.2449	89.7551	0.1141		Area 1	0.159939	1244.87	-642.371	-372.11	0.0944294	6.98051		Area 1	0.159939	1244.87	-642.371	-372.11	0.0944294	6.98051
Area 2	7.5238	10.2372	51.5351	277.762	55.5296	17.6018	5.0252	32.9026	13.2494	86.7506	0.1527		7.5238	10.2372	51.5351	277.762	55.5296	17.6018	5.0252	32.9026	13.2494	86.7506	0.1527		Area 2	0.216188	1210.12	-567.134	-269.003	0.673184	7.10852		Area 2	0.216188	1210.12	-567.134	-269.003	0.673184	7.10852
Area 3	4.8365	7.7597	21.9737	313.807	23.6161	3.4138	0.8233	19.379	4.0751	95.9249	0.0425		4.8365	7.7597	21.9737	313.807	23.6161	3.4138	0.8233	19.379	4.0751	95.9249	0.0425		Area 3	0.1909	1148.66	-553.81	-291.544	0.162235	6.94541		Area 3	0.1909	1148.66	-553.81	-291.544	0.162235	6.94541
Area 4	5.0458	5.838	25.486	313.075	18.9832	6.5586	0.7806	11.644	6.283	93.717	0.067		5.0458	5.838	25.486	313.075	18.9832	6.5586	0.7806	11.644	6.283	93.717	0.067		Area 4	0.191308	1221.66	-664.174	-258.812	0.124005	6.51633		Area 4	0.191308	1221.66	-664.174	-258.812	0.124005	6.51633
Area 5	4.5894	3.3133	23.2132	314.586	12.0935	8.5342	0.3168	3.2425	8.9004	91.0996	0.0977		4.5894	3.3133	23.2132	314.586	12.0935	8.5342	0.3168	3.2425	8.9004	91.0996	0.0977		Area 5	0.192313	1110.84	-544.175	-252.862	0.152344	6.78194		Area 5	0.192313	1110.84	-544.175	-252.862	0.152344	6.78194
Area 6	6.3499	2.9442	29.5621	311.255	14.3559	10.6257	0.6132	3.117	16.4397	83.5603	0.1967		6.3499	2.9442	29.5621	311.255	14.3559	10.6257	0.6132	3.117	16.4397	83.5603	0.1967		Area 6	0.192	1256.82	-577.716	-280.264	0.129854	7.10047		Area 6	0.192	1256.82	-577.716	-280.264	0.129854	7.10047
Area 7	4.6198	3.5454	27.2627	311.859	19.4773	13.0146	0.7585	5.7042	11.7361	88.2639	0.133		4.6198	3.5454	27.2627	311.859	19.4773	13.0146	0.7585	5.7042	11.7361	88.2639	0.133		Area 7	0.183504	1661.35	-860.216	-325.37	0.08444	7.10208		Area 7	0.183504	1661.35	-860.216	-325.37	0.08444	7.10208
Area 8	6.8444	3.1759	35.2761	315.151	31.3693	25.0167	1.8121	4.5405	28.5251	71.4749	0.3991		6.8444	3.1759	35.2761	315.151	31.3693	25.0167	1.8121	4.5405	28.5251	71.4749	0.3991		Area 8	0.192095	1377.51	-747.198	-242.969	0.0909074	6.59447		Area 8	0.192095	1377.51	-747.198	-242.969	0.0909074	6.59447
Area 9	4.6458	2.5725	24.9388	326.898	24.4803	21.4002	0.6405	2.4396	20.7951	79.2049	0.2625		4.6458	2.5725	24.9388	326.898	24.4803	21.4002	0.6405	2.4396	20.7951	79.2049	0.2625		Area 9	0.183744	1421.33	-742.679	-272.796	0.0895259	6.84333		Area 9	0.183744	1421.33	-742.679	-272.796	0.0895259	6.84333
Area 10	4.0634	2.0769	21.8918	331.299	20.9062	19.1804	0.4326	1.2931	25.0685	74.9315	0.3346		4.0634	2.0769	21.8918	331.299	20.9062	19.1804	0.4326	1.2931	25.0685	74.9315	0.3346		Area 10	0.180756	1297.32	-653.272	-256.703	0.111361	6.83177		Area 10	0.180756	1297.32	-653.272	-256.703	0.111361	6.83177
Area 11	8.2783	6.9538	52.5701	297.967	82.7915	57.2885	6.6382	18.8647	26.0292	73.9708	0.3519		8.2783	6.9538	52.5701	297.967	82.7915	57.2885	6.6382	18.8647	26.0292	73.9708	0.3519		Area 11	0.201118	1314.61	-546.941	-266.75	0.774024	8.54924		Area 11	0.201118	1314.61	-546.941	-266.75	0.774024	8.54924
Area 12	6.8538	2.5241	31.8533	314.408	65.0808	61.5375	0.7281	2.8152	20.5481	79.4519	0.2586		6.8538	2.5241	31.8533	314.408	65.0808	61.5375	0.7281	2.8152	20.5481	79.4519	0.2586		Area 12	0.180223	1277.36	-575.368	-298.765	0.138645	7.63659		Area 12	0.180223	1277.36	-575.368	-298.765	0.138645	7.63659
Area 13	14.1704	3.3019	59.8257	313.943	67.5424	64.1306	0.3913	3.0204	11.4707	88.5293	0.1296		14.1704	3.3019	59.8257	313.943	67.5424	64.1306	0.3913	3.0204	11.4707	88.5293	0.1296		Area 13	0.175313	1252.87	-562.857	-303.898	0.157101	7.67383		Area 13	0.175313	1252.87	-562.857	-303.898	0.157101	7.67383
													0
Rat 4 (20.5.2021.ch 1)	SDNN	RMSSD	Range	Average HR	Total Power	VLF	LFms2	HFms2	Lf nu	HF nu	LF/HF	1	SDNN	RMSSD	Range	Average HR	Total Power	VLF	LFms2	HFms2	Lf nu	HF nu	LF/HF		Rat 4	Cycle Duration (s)	Max dP/dt (mmHg/s)	Min dP/dt (mmHg/s)	IRP (mmHg/s)	Tau (s)	PTI (mmHg.s)	1	Rat 4	Cycle Duration (s)	Max dP/dt (mmHg/s)	Min dP/dt (mmHg/s)	IRP (mmHg/s)	Tau (s)	PTI (mmHg.s)
Area 1	2.6742	3.5794	12.6722	339.962	7.3538	3.8498	0.1245	3.3795	3.5525	96.4475	0.0368		2.6742	3.5794	12.6722	339.962	7.3538	3.8498	0.1245	3.3795	3.5525	96.4475	0.0368		Area 1	0.1764	1701.45	-929.394	-377.16	0.100265	7.42501		Area 1	0.1764	1701.45	-929.394	-377.16	0.100265	7.42501
Area 2	11.1132	15.3408	195.406	304.421	12.8614	2.1922	1.0838	9.5855	10.1579	89.8421	0.1131		11.1132	15.3408	195.406	304.421	12.8614	2.1922	1.0838	9.5855	10.1579	89.8421	0.1131		Area 2	0.187416	1919.2	-1010.25	-386.836	0.113555	7.75075		Area 2	0.187416	1919.2	-1010.25	-386.836	0.113555	7.75075
Area 3	4.9596	6.3561	30.6468	300.902	22.5372	5.761	2.4604	14.3159	14.6657	85.3343	0.1719		4.9596	6.3561	30.6468	300.902	22.5372	5.761	2.4604	14.3159	14.6657	85.3343	0.1719		Area 3	0.2023	1528.79	-794.306	-324.124	0.157317	7.04992		Area 3	0.2023	1528.79	-794.306	-324.124	0.157317	7.04992
Area 4	4.3864	6.1396	37.5227	293.396	16.9082	6.3755	1.114	9.4187	10.5767	89.4233	0.1183		4.3864	6.1396	37.5227	293.396	16.9082	6.3755	1.114	9.4187	10.5767	89.4233	0.1183		Area 4	0.2045	1767.53	-908.019	-322.041	0.139275	7.68712		Area 4	0.2045	1767.53	-908.019	-322.041	0.139275	7.68712
Area 5	9.5088	7.1472	53.3515	274.456	38.164	21.6884	3.0519	13.4236	18.524	81.476	0.2274		9.5088	7.1472	53.3515	274.456	38.164	21.6884	3.0519	13.4236	18.524	81.476	0.2274		Area 5	0.2181	1639.35	-701.514	-283.225	0.173421	7.64931		Area 5	0.2181	1639.35	-701.514	-283.225	0.173421	7.64931
Area 6	6.1181	5.4951	43.7594	281.703	28.263	13.5018	2.7084	12.0529	18.3481	81.6519	0.2247		6.1181	5.4951	43.7594	281.703	28.263	13.5018	2.7084	12.0529	18.3481	81.6519	0.2247		Area 6	0.2121	1471.5	-624.517	-285.604	0.159823	7.04658		Area 6	0.2121	1471.5	-624.517	-285.604	0.159823	7.04658
Area 7	5.3274	3.837	30.5696	290.611	15.1876	8.3962	1.5515	5.2399	22.845	77.155	0.2961		5.3274	3.837	30.5696	290.611	15.1876	8.3962	1.5515	5.2399	22.845	77.155	0.2961		Area 7	0.206659	1378.96	-535.84	-290.656	0.221892	7.4242		Area 7	0.206659	1378.96	-535.84	-290.656	0.221892	7.4242
Area 8	5.2991	4.7031	36.0267	290.806	24.2757	13.8927	3.211	7.1719	30.926	69.074	0.4477		5.2991	4.7031	36.0267	290.806	24.2757	13.8927	3.211	7.1719	30.926	69.074	0.4477		Area 8	0.207266	1798.11	-928.741	-320.159	0.146215	7.44627		Area 8	0.207266	1798.11	-928.741	-320.159	0.146215	7.44627
Area 9	4.1432	3.4711	22.0897	301.329	15.809	11.3312	0.5837	3.894	13.0365	86.9635	0.1499		4.1432	3.4711	22.0897	301.329	15.809	11.3312	0.5837	3.894	13.0365	86.9635	0.1499		Area 9	0.206802	1742.83	-929.106	-287.992	0.158579	7.21644		Area 9	0.206802	1742.83	-929.106	-287.992	0.158579	7.21644
Area 10	7.0625	5.0785	32.5479	316.909	38.1889	29.8458	1.6635	6.6796	19.9388	80.0612	0.249		7.0625	5.0785	32.5479	316.909	38.1889	29.8458	1.6635	6.6796	19.9388	80.0612	0.249		Area 10	0.191873	1462.4	-602.269	-293.919	0.923819	7.28018		Area 10	0.191873	1462.4	-602.269	-293.919	0.923819	7.28018
Area 11	3.7635	2.4555	35.9741	293.271	13.484	11.4995	0.3481	1.6364	17.5416	82.4584	0.2127		3.7635	2.4555	35.9741	293.271	13.484	11.4995	0.3481	1.6364	17.5416	82.4584	0.2127		Area 11	0.207536	1747.76	-912.042	-260.719	0.191661	6.81204		Area 11	0.207536	1747.76	-912.042	-260.719	0.191661	6.81204
Area 12	4.041	2.2117	18.9986	303.077	19.7971	17.99	0.3665	1.4406	20.2795	79.7205	0.2544		4.041	2.2117	18.9986	303.077	19.7971	17.99	0.3665	1.4406	20.2795	79.7205	0.2544		Area 12	0.197172	1920.5	-1047.01	-288.135	0.175769	6.93834		Area 12	0.197172	1920.5	-1047.01	-288.135	0.175769	6.93834
Area 13	3.6983	2.3772	20.074	308.431	12.3007	10.0457	0.3528	1.9022	15.6462	84.3538	0.1855		3.6983	2.3772	20.074	308.431	12.3007	10.0457	0.3528	1.9022	15.6462	84.3538	0.1855		Area 13	0.19413	1428.15	-834.52	-259.324	0.148415	6.52271		Area 13	0.19413	1428.15	-834.52	-259.324	0.148415	6.52271
													0
Rat 5 (20.5.2021ch 2)	SDNN	RMSSD	Range	Average HR	Total Power	VLF	LFms2	HFms2	Lf nu	HF nu	LF/HF	1	SDNN	RMSSD	Range	Average HR	Total Power	VLF	LFms2	HFms2	Lf nu	HF nu	LF/HF		Rat 5	Cycle Duration (s)	Max dP/dt (mmHg/s)	Min dP/dt (mmHg/s)	IRP (mmHg/s)	Tau (s)	PTI (mmHg.s)	1	Rat 5	Cycle Duration (s)	Max dP/dt (mmHg/s)	Min dP/dt (mmHg/s)	IRP (mmHg/s)	Tau (s)	PTI (mmHg.s)
Area 1	2.6778	3.1434	31.9198	403.725	4.5631	1.9257	0.1553	2.2972	5.8895	87.105	0.0676		2.6778	3.1434	31.9198	403.725	4.5631	1.9257	0.1553	2.2972	5.8895	87.105	0.0676		Area 1	0.19413	1428.15	-834.52	-259.324	0.148415	6.52271		Area 1	0.19413	1428.15	-834.52	-259.324	0.148415	6.52271
Area 2	6.7048	10.7807	60.3313	319.92	46.6907	3.3494	2.7989	40.5424	6.4577	93.5423	0.069		6.7048	10.7807	60.3313	319.92	46.6907	3.3494	2.7989	40.5424	6.4577	93.5423	0.069		Area 2	0.149234	1865.86	-1265.52	-351.03	0.125786	7.36916		Area 2	0.149234	1865.86	-1265.52	-351.03	0.125786	7.36916
Area 3	10.4096	9.7994	147.198	332.586	36.7015	14.1701	4.7627	17.7687	21.138	78.862	0.268		10.4096	9.7994	147.198	332.586	36.7015	14.1701	4.7627	17.7687	21.138	78.862	0.268		Area 3	0.186151	1819.26	-1271.44	-325.46	0.519274	9.25212		Area 3	0.186151	1819.26	-1271.44	-325.46	0.519274	9.25212
Area 4	10.7295	7.905	60.4334	317.947	83.6249	59.4455	6.5896	17.5897	27.2532	72.7468	0.3746		10.7295	7.905	60.4334	317.947	83.6249	59.4455	6.5896	17.5897	27.2532	72.7468	0.3746		Area 4	0.179205	2171.41	-1322.01	-297.006	0.130531	7.77701		Area 4	0.179205	2171.41	-1322.01	-297.006	0.130531	7.77701
Area 5	7.067	7.6376	43.9129	295.926	53.8133	26.3558	3.8891	23.5685	14.1639	85.8361	0.165		7.067	7.6376	43.9129	295.926	53.8133	26.3558	3.8891	23.5685	14.1639	85.8361	0.165		Area 5	0.187448	1963.93	-1280.78	-287.703	0.624974	8.01164		Area 5	0.187448	1963.93	-1280.78	-287.703	0.624974	8.01164
Area 6	5.3745	6.1913	39.6044	317.464	32.3065	17.9853	1.85	12.4712	12.9177	87.0823	0.1483		5.3745	6.1913	39.6044	317.464	32.3065	17.9853	1.85	12.4712	12.9177	87.0823	0.1483		Area 6	0.202683	1666.45	-1169.39	-249.926	0.193087	9.21627		Area 6	0.202683	1666.45	-1169.39	-249.926	0.193087	9.21627
Area 7	6.4648	5.6387	33.1077	317.858	27.0056	12.1458	1.3259	13.5338	8.923	91.077	0.098		6.4648	5.6387	33.1077	317.858	27.0056	12.1458	1.3259	13.5338	8.923	91.077	0.098		Area 7	0.179455	1698.03	-1193.44	-298.049	0.184416	9.09965		Area 7	0.179455	1698.03	-1193.44	-298.049	0.184416	9.09965
Area 8	7.1154	5.1398	38.9146	328.432	56.6618	47.9739	1.3015	7.3864	14.9809	85.0191	0.1762		7.1154	5.1398	38.9146	328.432	56.6618	47.9739	1.3015	7.3864	14.9809	85.0191	0.1762		Area 8	0.190298	1828.06	-1202.07	-259.547	0.191561	8.59136		Area 8	0.190298	1828.06	-1202.07	-259.547	0.191561	8.59136
Area 9	4.2363	4.3297	20.0727	349.35	22.7259	15.5394	0.4919	6.6947	6.8443	93.1557	0.0735		4.2363	4.3297	20.0727	349.35	22.7259	15.5394	0.4919	6.6947	6.8443	93.1557	0.0735		Area 9	0.17838	2057.88	-1271.71	-299.858	0.140346	8.00882		Area 9	0.17838	2057.88	-1271.71	-299.858	0.140346	8.00882
Area 10	5.5659	3.5904	24.3919	349.966	24.4225	18.6501	0.383	5.3895	6.6342	93.3658	0.0711		5.5659	3.5904	24.3919	349.966	24.4225	18.6501	0.383	5.3895	6.6342	93.3658	0.0711		Area 10	0.170461	2171	-1304.72	-295.686	0.195917	7.56425		Area 10	0.170461	2171	-1304.72	-295.686	0.195917	7.56425
Area 11	6.7947	5.0585	37.9075	349.022	31.9612	22.9548	1.5685	7.4379	17.4151	82.5849	0.2109		6.7947	5.0585	37.9075	349.022	31.9612	22.9548	1.5685	7.4379	17.4151	82.5849	0.2109		Area 11	0.172908	1792.78	-1231.1	-285.643	0.162131	8.58775		Area 11	0.172908	1792.78	-1231.1	-285.643	0.162131	8.58775
Area 12	5.0498	4.1524	37.2538	351.848	18.3497	11.1877	0.7819	6.3801	10.9169	89.0831	0.1225		5.0498	4.1524	37.2538	351.848	18.3497	11.1877	0.7819	6.3801	10.9169	89.0831	0.1225		Area 12	0.172286	2099.06	-1292.5	-310.687	0.131872	8.26858		Area 12	0.172286	2099.06	-1292.5	-310.687	0.131872	8.26858
Area 13	4.4588	3.1921	23.7141	361.339	17.1476	12.8104	0.3276	3.9745	7.5532	91.6365	0.0824		4.4588	3.1921	23.7141	361.339	17.1476	12.8104	0.3276	3.9745	7.5532	91.6365	0.0824		Area 13	0.170348	2233.64	-1316.33	-285.851	0.144615	7.19656		Area 13	0.170348	2233.64	-1316.33	-285.851	0.144615	7.19656
																										0.166602	1862.14	-1238.45	-288.211	0.113865	8.01156
Rat 6 (20.5.2021.ch 3)	SDNN	RMSSD	Range	Average HR	Total Power	VLF	LFms2	HFms2	Lf nu	HF nu	LF/HF	1	SDNN	RMSSD	Range	Average HR	Total Power	VLF	LFms2	HFms2	Lf nu	HF nu	LF/HF		Rat 6	Cycle Duration (s)	Max dP/dt (mmHg/s)	Min dP/dt (mmHg/s)	IRP (mmHg/s)	Tau (s)	PTI (mmHg.s)	1	Rat 6	Cycle Duration (s)	Max dP/dt (mmHg/s)	Min dP/dt (mmHg/s)	IRP (mmHg/s)	Tau (s)	PTI (mmHg.s)
Area 1	2.0662	2.4242	18.2235	382.102	5.3855	2.4629	0.4567	2.3571	15.6249	80.6513	0.1937		2.0662	2.4242	18.2235	382.102	5.3855	2.4629	0.4567	2.3571	15.6249	80.6513	0.1937		Area 1	0.156952	2690.17	-1168.34	-357.867	0.124888	5.66509		Area 1	0.156952	2690.17	-1168.34	-357.867	0.124888	5.66509
Area 2	5.6236	7.1407	36.4483	281.781	38.2296	13.8897	6.1256	18.2143	25.1669	74.8331	0.3363		5.6236	7.1407	36.4483	281.781	38.2296	13.8897	6.1256	18.2143	25.1669	74.8331	0.3363		Area 2	0.212652	1893.48	-782.301	-274.341	0.798825	6.49434		Area 2	0.212652	1893.48	-782.301	-274.341	0.798825	6.49434
Area 3	5.1601	5.0716	40.116	314.105	15.5665	4.4732	4.9668	6.1265	44.7729	55.2271	0.8107		5.1601	5.0716	40.116	314.105	15.5665	4.4732	4.9668	6.1265	44.7729	55.2271	0.8107		Area 3	0.189388	3279.85	-1099.89	-335.255	0.10733	4.51029		Area 3	0.189388	3279.85	-1099.89	-335.255	0.10733	4.51029
Area 4	3.7401	5.0654	22.0356	322.41	14.4761	4.2912	1.7921	8.3928	17.5955	82.4045	0.2135		3.7401	5.0654	22.0356	322.41	14.4761	4.2912	1.7921	8.3928	17.5955	82.4045	0.2135		Area 4	0.186117	2880.63	-1038.92	-285.537	0.156601	4.49822		Area 4	0.186117	2880.63	-1038.92	-285.537	0.156601	4.49822
Area 5	8.9931	5.0995	40.7375	339.244	57.4581	47.2325	1.9945	8.2311	19.5051	80.4949	0.2423		8.9931	5.0995	40.7375	339.244	57.4581	47.2325	1.9945	8.2311	19.5051	80.4949	0.2423		Area 5	0.176526	2809.99	-1086.06	-276.357	0.482198	5.35433		Area 5	0.176526	2809.99	-1086.06	-276.357	0.482198	5.35433
Area 6	10.4637	5.1672	74.3726	392.499	47.1339	34.0973	4.7844	7.6782	36.6998	58.8971	0.6231		10.4637	5.1672	74.3726	392.499	47.1339	34.0973	4.7844	7.6782	36.6998	58.8971	0.6231		Area 6	0.150304	3037.02	-1345.45	-304.635	0.155206	5.16804		Area 6	0.150304	3037.02	-1345.45	-304.635	0.155206	5.16804
Area 7	7.8225	7.8078	141.533	356.102	13.9054	6.9561	1.1568	5.7924	16.6469	83.3531	0.1997		7.8225	7.8078	141.533	356.102	13.9054	6.9561	1.1568	5.7924	16.6469	83.3531	0.1997		Area 7	0.167985	2642.31	-1167.75	-289.232	0.268379	5.52816		Area 7	0.167985	2642.31	-1167.75	-289.232	0.268379	5.52816
Area 8	4.08	3.1177	33.126	367.385	19.4386	13.4764	2.1639	3.7697	36.2927	63.2254	0.574		4.08	3.1177	33.126	367.385	19.4386	13.4764	2.1639	3.7697	36.2927	63.2254	0.574		Area 8	0.163212	2777.51	-1172.39	-294.841	0.258972	5.37638		Area 8	0.163212	2777.51	-1172.39	-294.841	0.258972	5.37638
Area 9	8.2099	3.1462	38.2969	411.791	43.3866	38.9514	1.1631	2.813	26.2237	63.4251	0.4135		8.2099	3.1462	38.2969	411.791	43.3866	38.9514	1.1631	2.813	26.2237	63.4251	0.4135		Area 9	0.167811	3103.82	-1179.69	-311.075	0.229071	5.01116		Area 9	0.167811	3103.82	-1179.69	-311.075	0.229071	5.01116
Area 10	10.8675	8.3841	159.882	371.138	32.5544	17.8196	6.699	7.8118	45.4636	53.0162	0.8575		10.8675	8.3841	159.882	371.138	32.5544	17.8196	6.699	7.8118	45.4636	53.0162	0.8575		Area 10	0.160658	2787.64	-1227.34	-307.482	0.280194	5.4117		Area 10	0.160658	2787.64	-1227.34	-307.482	0.280194	5.4117
Area 11	4.5414	3.2312	25.7207	383.343	20.2792	14.8359	1.4857	3.5388	27.2936	65.0121	0.4198		4.5414	3.2312	25.7207	383.343	20.2792	14.8359	1.4857	3.5388	27.2936	65.0121	0.4198		Area 11	0.150271	2976.92	-1310.62	-331.599	0.172685	5.14853		Area 11	0.150271	2976.92	-1310.62	-331.599	0.172685	5.14853
Area 12	3.5715	2.9337	29.4334	409.374	21.3999	16.1925	1.1126	3.1526	21.3649	60.5415	0.3529		3.5715	2.9337	29.4334	409.374	21.3999	16.1925	1.1126	3.1526	21.3649	60.5415	0.3529		Area 12	0.1466	2942.26	-1443.38	-350.259	0.177846	5.38912		Area 12	0.1466	2942.26	-1443.38	-350.259	0.177846	5.38912
Area 13	4.6166	2.669	31.2003	396.994	17.1731	14.9323	0.4238	1.6821	18.9128	75.0674	0.2519		4.6166	2.669	31.2003	396.994	17.1731	14.9323	0.4238	1.6821	18.9128	75.0674	0.2519		Area 13	0.150718	2710.96	-1349.79	-356.046	0.167937	5.43202		Area 13	0.150718	2710.96	-1349.79	-356.046	0.167937	5.43202
Rat 7 (23.5.2021.ch 1)	SDNN	RMSSD	Range	Average HR	Total Power	VLF	LFms2	HFms2	Lf nu	HF nu	LF/HF	1	SDNN	RMSSD	Range	Average HR	Total Power	VLF	LFms2	HFms2	Lf nu	HF nu	LF/HF		Rat 7	Cycle Duration (s)	Max dP/dt (mmHg/s)	Min dP/dt (mmHg/s)	IRP (mmHg/s)	Tau (s)	PTI (mmHg.s)	1	Rat 7	Cycle Duration (s)	Max dP/dt (mmHg/s)	Min dP/dt (mmHg/s)	IRP (mmHg/s)	Tau (s)	PTI (mmHg.s)
Area 1	3.2945	5.0253	18.0927	320.307	10.7247	2.2083	0.8109	7.7055	9.5215	90.4785	0.1052		3.2945	5.0253	18.0927	320.307	10.7247	2.2083	0.8109	7.7055	9.5215	90.4785	0.1052		Area 1	0.187105	1435.99	-503.158	-332.726	5.97677	8.51079		Area 1	0.187105	1435.99	-503.158	-332.726	5.97677	8.51079
Area 2	8.8741	15.0645	53.6077	268.895	58.5623	7.7289	2.799	48.0344	5.5063	94.4937	0.0583		8.8741	15.0645	53.6077	268.895	58.5623	7.7289	2.799	48.0344	5.5063	94.4937	0.0583		Area 2	0.228435	1773.47	-752.509	-341.541	0.121388	9.53884		Area 2	0.228435	1773.47	-752.509	-341.541	0.121388	9.53884
Area 3	8.3531	12.2845	48.1804	268.149	67.461	21.17	8.7392	37.5518	18.8788	81.1212	0.2327		8.3531	12.2845	48.1804	268.149	67.461	21.17	8.7392	37.5518	18.8788	81.1212	0.2327		Area 3	0.223546	1663.78	-683.551	-320.856	0.163512	9.81283		Area 3	0.223546	1663.78	-683.551	-320.856	0.163512	9.81283
Area 4	6.6654	10.1363	34.4294	331.238	43.9126	7.0916	1.9599	34.8612	5.3227	94.6773	0.0562		6.6654	10.1363	34.4294	331.238	43.9126	7.0916	1.9599	34.8612	5.3227	94.6773	0.0562		Area 4	0.20333	1766.97	-858.867	-380.762	0.106322	10.0167		Area 4	0.20333	1766.97	-858.867	-380.762	0.106322	10.0167
Area 5	4.6284	7.027	36.7337	316.745	18.7929	2.4337	2.3047	14.0546	14.0879	85.9121	0.164		4.6284	7.027	36.7337	316.745	18.7929	2.4337	2.3047	14.0546	14.0879	85.9121	0.164		Area 5	0.189481	1637.62	-648.017	-364.647	1.11109	9.46067		Area 5	0.189481	1637.62	-648.017	-364.647	1.11109	9.46067
Area 6	4.6309	6.9685	27.4677	311.892	22.5165	1.5717	2.7298	18.215	13.0334	86.9666	0.1499		4.6309	6.9685	27.4677	311.892	22.5165	1.5717	2.7298	18.215	13.0334	86.9666	0.1499		Area 6	0.192396	1804.88	-765.925	-347.634	0.134747	8.59917		Area 6	0.192396	1804.88	-765.925	-347.634	0.134747	8.59917
Area 7	4.3803	5.5817	26.8493	321.727	21.2	6.9415	3.0118	11.2467	21.1232	78.8768	0.2678		4.3803	5.5817	26.8493	321.727	21.2	6.9415	3.0118	11.2467	21.1232	78.8768	0.2678		Area 7	0.186695	1351.47	-478.494	-302.143	3.65561	9.57645		Area 7	0.186695	1351.47	-478.494	-302.143	3.65561	9.57645
Area 8	6.2498	6.1362	52.746	334.813	17.7765	8.5774	1.1062	8.0929	12.0248	87.9752	0.1367		6.2498	6.1362	52.746	334.813	17.7765	8.5774	1.1062	8.0929	12.0248	87.9752	0.1367		Area 8	0.179361	2625.02	-1204.38	-374.813	0.104177	8.12599		Area 8	0.179361	2625.02	-1204.38	-374.813	0.104177	8.12599
Area 9	7.2583	5.913	59.9539	328.124	47.3024	27.6056	6.2588	13.4379	31.776	68.224	0.4658		7.2583	5.913	59.9539	328.124	47.3024	27.6056	6.2588	13.4379	31.776	68.224	0.4658		Area 9	0.183669	1693.07	-632.59	-320.587	0.989752	7.64397		Area 9	0.183669	1693.07	-632.59	-320.587	0.989752	7.64397
Area 10	4.2603	4.4004	24.9672	352.487	20.5693	11.2433	1.8697	7.4564	20.0477	79.9523	0.2507		4.2603	4.4004	24.9672	352.487	20.5693	11.2433	1.8697	7.4564	20.0477	79.9523	0.2507		Area 10	0.175789	2518.64	-1104.14	-322.854	0.137938	6.93729		Area 10	0.175789	2518.64	-1104.14	-322.854	0.137938	6.93729
Area 11	6.3672	3.1265	36.5513	355.053	21.3739	18.0286	0.5629	2.7824	16.8272	83.1728	0.2023		6.3672	3.1265	36.5513	355.053	21.3739	18.0286	0.5629	2.7824	16.8272	83.1728	0.2023		Area 11	0.170922	1500.29	-570.303	-313.635	0.200416	7.23285		Area 11	0.170922	1500.29	-570.303	-313.635	0.200416	7.23285
Area 12	8.2798	4.0883	41.0046	343.383	57.9104	49.4145	2.4396	6.0563	28.7152	71.2848	0.4028		8.2798	4.0883	41.0046	343.383	57.9104	49.4145	2.4396	6.0563	28.7152	71.2848	0.4028		Area 12	0.155723	2177.04	-1097.48	-347.601	0.0694302	6.50176		Area 12	0.155723	2177.04	-1097.48	-347.601	0.0694302	6.50176
Area 13	5.4967	3.9623	29.7316	353.039	38.8422	32.7844	0.5615	5.4963	9.2693	90.7307	0.1022		5.4967	3.9623	29.7316	353.039	38.8422	32.7844	0.5615	5.4963	9.2693	90.7307	0.1022		Area 13	0.168255	2296.49	-1104.41	-349.74	0.100497	7.00227		Area 13	0.168255	2296.49	-1104.41	-349.74	0.100497	7.00227
Rat 8 (23.5.2021.ch 2)	SDNN	RMSSD	Range	Average HR	Total Power	VLF	LFms2	HFms2	Lf nu	HF nu	LF/HF	1	SDNN	RMSSD	Range	Average HR	Total Power	VLF	LFms2	HFms2	Lf nu	HF nu	LF/HF		Rat 8	Cycle Duration (s)	Max dP/dt (mmHg/s)	Min dP/dt (mmHg/s)	IRP (mmHg/s)	Tau (s)	PTI (mmHg.s)	1	Rat 8	Cycle Duration (s)	Max dP/dt (mmHg/s)	Min dP/dt (mmHg/s)	IRP (mmHg/s)	Tau (s)	PTI (mmHg.s)
Area 1	2.1376	2.371	20.4062	404.669	5.4468	3.4546	0.1749	1.6699	8.7789	83.8235	0.1047		2.1376	2.371	20.4062	404.669	5.4468	3.4546	0.1749	1.6699	8.7789	83.8235	0.1047		Area 1	0.148331	1982.29	-1315.84	-477.875	0.18302	9.41679		Area 1	0.148331	1982.29	-1315.84	-477.875	0.18302	9.41679
Area 2	14.4641	17.3298	224.808	250.137	53.8123	12.0632	3.0854	38.6637	7.3904	92.6096	0.0798		14.4641	17.3298	224.808	250.137	53.8123	12.0632	3.0854	38.6637	7.3904	92.6096	0.0798		Area 2	0.23912	1841.44	-1276.56	-359.846	0.108813	15.7308		Area 2	0.23912	1841.44	-1276.56	-359.846	0.108813	15.7308
Area 3	32.9255	46.5651	467.726	259.554	41.1348	7.2382	3.4139	30.4828	10.0714	89.9286	0.112		32.9255	46.5651	467.726	259.554	41.1348	7.2382	3.4139	30.4828	10.0714	89.9286	0.112		Area 3	0.227143	1614.89	-1182.26	-329.246	0.207449	16.2039		Area 3	0.227143	1614.89	-1182.26	-329.246	0.207449	16.2039
Area 4	5.6401	7.737	45.0294	274.779	22.823	8.0674	0.9427	13.8128	6.3889	93.6111	0.0682		5.6401	7.737	45.0294	274.779	22.823	8.0674	0.9427	13.8128	6.3889	93.6111	0.0682		Area 4	0.201633	1450.66	-1094.77	-313.525	1.4389	15.2293		Area 4	0.201633	1450.66	-1094.77	-313.525	1.4389	15.2293
Area 5	3.7855	4.5367	23.7677	300.603	12.5625	5.0839	0.7156	6.7629	9.5691	90.4309	0.1058		3.7855	4.5367	23.7677	300.603	12.5625	5.0839	0.7156	6.7629	9.5691	90.4309	0.1058		Area 5	0.200194	1755.2	-1227.51	-341.597	0.112252	12.8294		Area 5	0.200194	1755.2	-1227.51	-341.597	0.112252	12.8294
Area 6	4.3852	3.3272	23.5077	332.39	12.1208	7.9358	0.9241	3.2609	22.0823	77.9177	0.2834		4.3852	3.3272	23.5077	332.39	12.1208	7.9358	0.9241	3.2609	22.0823	77.9177	0.2834		Area 6	0.182521	2026.69	-1288.75	-325.519	0.107321	10.1225		Area 6	0.182521	2026.69	-1288.75	-325.519	0.107321	10.1225
Area 7	3.9959	3.2949	27.856	333.688	15.4799	10.8284	0.9284	3.7232	19.9584	80.0416	0.2494		3.9959	3.2949	27.856	333.688	15.4799	10.8284	0.9284	3.7232	19.9584	80.0416	0.2494		Area 7	0.156041	1443.72	-1094.21	-352.296	1.6156	12.236		Area 7	0.156041	1443.72	-1094.21	-352.296	1.6156	12.236
Area 8	2.7494	2.2425	17.0195	356.688	7.6884	5.2005	0.5061	1.9818	20.343	79.657	0.2554		2.7494	2.2425	17.0195	356.688	7.6884	5.2005	0.5061	1.9818	20.343	79.657	0.2554		Area 8	0.167304	2173.05	-1335.29	-373.425	0.097956	9.04548		Area 8	0.167304	2173.05	-1335.29	-373.425	0.097956	9.04548
Area 9	5.4028	2.55	23.0574	382.307	16.7911	13.9753	0.5314	2.0461	18.8733	72.6632	0.2597		5.4028	2.55	23.0574	382.307	16.7911	13.9753	0.5314	2.0461	18.8733	72.6632	0.2597		Area 9	0.156658	1722.9	-1126.22	-353.328	0.140817	10.2113		Area 9	0.156658	1722.9	-1126.22	-353.328	0.140817	10.2113
Area 10	4.5805	3.4872	26.4016	403.318	12.2152	7.0034	0.5211	4.014	9.9981	77.0187	0.1298		4.5805	3.4872	26.4016	403.318	12.2152	7.0034	0.5211	4.014	9.9981	77.0187	0.1298		Area 10	0.158728	2137.94	-1325.83	-393.511	0.215978	8.96253		Area 10	0.158728	2137.94	-1325.83	-393.511	0.215978	8.96253
Area 11	29.4055	36.1381	361.924	329.793	33.4833	21.8021	3.1772	8.504	27.1989	72.8011	0.3736		29.4055	36.1381	361.924	329.793	33.4833	21.8021	3.1772	8.504	27.1989	72.8011	0.3736		Area 11	0.18016	1652.92	-1209.77	-371.983	0.200009	13.9391		Area 11	0.18016	1652.92	-1209.77	-371.983	0.200009	13.9391
Area 12	5.0239	1.7637	20.3647	392.685	18.7485	17.1335	0.3715	1.162	23.0031	71.952	0.3197		5.0239	1.7637	20.3647	392.685	18.7485	17.1335	0.3715	1.162	23.0031	71.952	0.3197		Area 12	0.154294	1913.61	-1178.28	-370.532	0.148282	10.2314		Area 12	0.154294	1913.61	-1178.28	-370.532	0.148282	10.2314
Area 13	3.0444	1.8073	16.3709	397.627	9.2541	7.9059	0.1701	0.9415	12.616	69.8347	0.1807		3.0444	1.8073	16.3709	397.627	9.2541	7.9059	0.1701	0.9415	12.616	69.8347	0.1807		Area 13	0.150938	1776.28	-1164.67	-357.212	0.164038	10.2792		Area 13	0.150938	1776.28	-1164.67	-357.212	0.164038	10.2792
MEAN1													3.00001	3.50362	22.6676	367.551	7.50791	3.30597	0.364812	3.71666	8.80075	88.2366	0.101412		MEAN1	0.170653	1642.19	-806.279	-357.93	0.966264	7.50692		MEAN1	0.170653	1642.19	-806.279	-357.93	0.966264	7.50692
SEM1													0.343121	0.436047	3.24382	12.826	1.10531	0.60221	0.100139	0.938671	1.23627	1.72822	0.0158762		SEM	0.00546189	172.56	110.248	21.5426	0.720052	0.42028		SEM	0.00546189	172.56	110.248	21.5426	0.720052	0.42028
MEAN2													8.53834	11.8407	86.1622	287.643	44.8657	11.284	3.1713	30.4105	10.5519	89.4481	0.123675		MEAN2	0.213522	1821.19	-966.718	-323.205	0.278644	9.09612		MEAN2	0.213522	1821.19	-966.718	-323.205	0.278644	9.09612
SEM2													1.15498	1.38673	27.5164	8.08326	7.36997	3.10044	0.601943	5.28868	2.26821	2.26821	0.0322374		SEM	0.0137546	125.761	103.168	15.3038	0.100628	1.07949		SEM	0.0137546	125.761	103.168	15.3038	0.100628	1.07949
MEAN3													9.58121	12.6738	104.288	300.873	30.772	8.03188	3.29676	19.4434	15.1516	84.8484	0.214637		MEAN3	0.210739	1827.05	-911.65	-316.215	0.201991	9.0918		MEAN3	0.210739	1827.05	-911.65	-316.215	0.201991	9.0918
SEM3													3.41454	4.90743	53.8539	8.83687	6.11035	2.24594	0.999794	3.53052	4.88359	4.88359	0.0908251		SEM	0.00977036	235.458	99.8691	6.92311	0.046398	1.23333		SEM	0.00977036	235.458	99.8691	6.92311	0.046398	1.23333
MEAN4													6.07474	7.32746	39.3034	308.876	35.8666	16.1103	2.09199	17.6643	10.9741	89.0259	0.131587		MEAN4	0.194767	1823.5	-897.035	-317.26	0.301904	8.66087		MEAN4	0.194767	1823.5	-897.035	-317.26	0.301904	8.66087
SEM4													0.767218	0.568776	4.40347	8.17589	8.2152	6.80497	0.667189	3.28192	2.71496	2.71496	0.0391175		SEM	0.0045403	197.717	91.1122	22.3371	0.162674	1.10891		SEM	0.0045403	197.717	91.1122	22.3371	0.162674	1.10891
MEAN5													6.41646	6.3128	43.7681	307.229	34.1907	17.5175	2.51831	14.1549	13.9593	86.0407	0.164862		MEAN5	0.199631	1744.55	-833.461	-297.536	0.526891	8.4702		MEAN5	0.199631	1744.55	-833.461	-297.536	0.526891	8.4702
SEM5													0.735427	0.645101	5.68429	8.01306	6.28756	5.39827	0.698477	3.13172	1.54193	1.54193	0.0208978		SEM	0.00560236	178.495	109.672	14.3354	0.171207	0.780384		SEM	0.00560236	178.495	109.672	14.3354	0.171207	0.780384
MEAN6													10.3879	11.332	88.4244	320.882	29.6922	14.3511	2.69681	12.5725	18.7514	80.6982	0.248325		MEAN6	0.192921	1701.02	-820.559	-288.558	1.12802	8.57872		MEAN6	0.192921	1701.02	-820.559	-288.558	1.12802	8.57872
SEM6													4.0971	5.7168	45.0195	12.5061	4.73249	3.46892	0.55184	2.71245	2.78558	3.29922	0.0558602		SEM	0.00697317	229.139	140.134	18.0054	0.956006	0.72497		SEM	0.00697317	229.139	140.134	18.0054	0.956006	0.72497
MEAN7													7.0538	7.62216	71.7258	316.808	25.3881	10.4446	2.51038	12.4332	16.8882	83.1118	0.206488		MEAN7	0.185145	1682.94	-837.374	-301.218	1.19305	8.78866		MEAN7	0.185145	1682.94	-837.374	-301.218	1.19305	8.78866
SEM7													1.16585	1.91437	24.4877	8.53103	5.58424	1.00629	0.972532	4.47664	1.65693	1.65693	0.0235427		SEM	0.00673984	210.749	126.397	19.0177	0.539396	0.784767		SEM	0.00673984	210.749	126.397	19.0177	0.539396	0.784767
MEAN8													5.60191	4.4526	36.8052	339.212	27.6996	17.6607	2.71691	7.31546	25.6711	74.2529	0.364287		MEAN8	0.184149	2030.05	-1026.42	-309.172	0.138466	7.55178		MEAN8	0.184149	2030.05	-1026.42	-309.172	0.138466	7.55178
SEM8													0.583872	0.510875	3.5527	9.4936	5.22457	4.86562	0.764842	1.40569	3.27556	3.31143	0.0596797		SEM	0.00619744	178.852	87.0146	19.6398	0.020926	0.41369		SEM	0.00619744	178.852	87.0146	19.6398	0.020926	0.41369
MEAN9													6.35962	4.5637	36.7593	342.845	30.0013	20.0327	1.86839	8.01307	17.9689	79.6792	0.240888		MEAN9	0.181585	1909.93	-921.964	-310.066	0.25292	7.56688		MEAN9	0.181585	1909.93	-921.964	-310.066	0.25292	7.56688
SEM9													0.796685	0.818629	6.64297	13.5891	4.83026	3.284	0.764205	2.73004	2.88932	3.75173	0.0489896		SEM	0.00577012	208.788	98.5392	15.6639	0.106182	0.512622		SEM	0.00577012	208.788	98.5392	15.6639	0.106182	0.512622
MEAN10													6.1226	4.59366	45.0241	349.748	27.5345	19.5777	1.8014	5.99136	19.7064	77.9559	0.282975		MEAN10	0.176994	1891.89	-905.518	-306.294	0.391493	7.43092		MEAN10	0.176994	1891.89	-905.518	-306.294	0.391493	7.43092
SEM10													0.778799	0.645877	16.528	12.579	4.50169	4.20953	0.730848	0.821223	4.22788	4.11042	0.0869598		SEM	0.00540689	211.582	129.721	18.3481	0.139417	0.3958		SEM	0.00540689	211.582	129.721	18.3481	0.139417	0.3958
MEAN11													9.18534	9.399	95.7052	338.803	37.285	20.3112	4.1163	12.7716	21.7684	76.8284	0.289538		MEAN11	0.180698	1899.95	-1047.88	-322.553	0.230255	8.66018		MEAN11	0.180698	1899.95	-1047.88	-322.553	0.230255	8.66018
SEM11													2.99272	4.04035	42.7787	15.2283	9.61763	5.67004	2.09115	6.09983	1.77169	2.24094	0.0316296		SEM	0.00744469	181.76	132.279	17.1315	0.0801951	1.04313		SEM	0.00744469	181.76	132.279	17.1315	0.0801951	1.04313
MEAN12													5.45919	3.68295	30.5696	349.752	31.2853	24.5095	1.29068	5.29397	19.8784	76.7599	0.267263		MEAN12	0.167978	2056.15	-1114.47	-342.104	0.123313	7.65238		MEAN12	0.167978	2056.15	-1114.47	-342.104	0.123313	7.65238
SEM12													0.542672	0.566997	2.69245	14.6006	6.69939	6.93894	0.322826	1.35323	1.89325	3.16731	0.032585		SEM	0.00790141	166.8	89.5028	15.8685	0.0166241	0.628606		SEM	0.00790141	166.8	89.5028	15.8685	0.0166241	0.628606
MEAN13													6.2556	3.51545	33.9217	353.32	26.9953	21.5069	0.88675	4.46741	14.3355	81.9691	0.183788		MEAN13	0.170105	2017.08	-1072.63	-320.644	0.135011	7.44796		MEAN13	0.170105	2017.08	-1072.63	-320.644	0.135011	7.44796
SEM13													1.25588	0.471231	5.38648	14.3395	6.69359	6.64688	0.393656	1.18697	2.20842	3.41117	0.036196		SEM	0.00673587	216.919	116.066	17.0598	0.0108472	0.529922		SEM	0.00673587	216.919	116.066	17.0598	0.0108472	0.529922
													SDNN	RMSSD	Range	Average HR	Total Power	VLF	LFms2	HFms2	Lf nu	HF nu	LF/HF											Cycle Duration (s)	Max dP/dt (mmHg/s)	Min dP/dt (mmHg/s)	IRP (mmHg/s)	Tau (s)	PTI (mmHg.s)
												MEAN1	3.00001	3.50362	22.6676	367.551	7.50791	3.30597	0.364812	3.71666	8.80075	88.2366	0.101412										MEAN1	0.170653	1642.19	-806.279	-357.93	0.966264	7.50692
												MEAN2	8.53834	11.8407	86.1622	287.643	44.8657	11.284	3.1713	30.4105	10.5519	89.4481	0.123675										MEAN2	0.213522	1821.19	-966.718	-323.205	0.278644	9.09612
												MEAN3	9.58121	12.6738	104.288	300.873	30.772	8.03188	3.29676	19.4434	15.1516	84.8484	0.214637										MEAN3	0.210739	1827.05	-911.65	-316.215	0.201991	9.0918
												MEAN4	6.07474	7.32746	39.3034	308.876	35.8666	16.1103	2.09199	17.6643	10.9741	89.0259	0.131587										MEAN4	0.194767	1823.5	-897.035	-317.26	0.301904	8.66087
												MEAN5	6.41646	6.3128	43.7681	307.229	34.1907	17.5175	2.51831	14.1549	13.9593	86.0407	0.164862										MEAN5	0.199631	1744.55	-833.461	-297.536	0.526891	8.4702
												MEAN6	10.3879	11.332	88.4244	320.882	29.6922	14.3511	2.69681	12.5725	18.7514	80.6982	0.248325										MEAN6	0.192921	1701.02	-820.559	-288.558	1.12802	8.57872
												MEAN7	7.0538	7.62216	71.7258	316.808	25.3881	10.4446	2.51038	12.4332	16.8882	83.1118	0.206488										MEAN7	0.185145	1682.94	-837.374	-301.218	1.19305	8.78866
												MEAN8	5.60191	4.4526	36.8052	339.212	27.6996	17.6607	2.71691	7.31546	25.6711	74.2529	0.364287										MEAN8	0.184149	2030.05	-1026.42	-309.172	0.138466	7.55178
												MEAN9	6.35962	4.5637	36.7593	342.845	30.0013	20.0327	1.86839	8.01307	17.9689	79.6792	0.240888										MEAN9	0.181585	1909.93	-921.964	-310.066	0.25292	7.56688
												MEAN10	6.1226	4.59366	45.0241	349.748	27.5345	19.5777	1.8014	5.99136	19.7064	77.9559	0.282975										MEAN10	0.176994	1891.89	-905.518	-306.294	0.391493	7.43092
												MEAN11	9.18534	9.399	95.7052	338.803	37.285	20.3112	4.1163	12.7716	21.7684	76.8284	0.289538										MEAN11	0.180698	1899.95	-1047.88	-322.553	0.230255	8.66018
												MEAN12	5.45919	3.68295	30.5696	349.752	31.2853	24.5095	1.29068	5.29397	19.8784	76.7599	0.267263										MEAN12	0.167978	2056.15	-1114.47	-342.104	0.123313	7.65238
												MEAN13	6.2556	3.51545	33.9217	353.32	26.9953	21.5069	0.88675	4.46741	14.3355	81.9691	0.183788										MEAN13	0.170105	2017.08	-1072.63	-320.644	0.135011	7.44796
													SDNN	RMSSD	Range	Average HR	Total Power	VLF	LFms2	HFms2	Lf nu	HF nu	LF/HF											Cycle Duration (s)	Max dP/dt (mmHg/s)	Min dP/dt (mmHg/s)	IRP (mmHg/s)	Tau (s)	PTI (mmHg.s)
												SEM1	0.343121	0.436047	3.24382	12.826	1.10531	0.60221	0.100139	0.938671	1.23627	1.72822	0.0158762										SEM 1	0.00546189	172.56	110.248	21.5426	0.720052	0.42028
												SEM2	1.15498	1.38673	27.5164	8.08326	7.36997	3.10044	0.601943	5.28868	2.26821	2.26821	0.0322374										SEM 2	0.0137546	125.761	103.168	15.3038	0.100628	1.07949
												SEM3	3.41454	4.90743	53.8539	8.83687	6.11035	2.24594	0.999794	3.53052	4.88359	4.88359	0.0908251										SEM 3	0.00977036	235.458	99.8691	6.92311	0.046398	1.23333
												SEM4	0.767218	0.568776	4.40347	8.17589	8.2152	6.80497	0.667189	3.28192	2.71496	2.71496	0.0391175										SEM 4	0.0045403	197.717	91.1122	22.3371	0.162674	1.10891
												SEM5	0.735427	0.645101	5.68429	8.01306	6.28756	5.39827	0.698477	3.13172	1.54193	1.54193	0.0208978										SEM 5	0.00560236	178.495	109.672	14.3354	0.171207	0.780384
												SEM6	4.0971	5.7168	45.0195	12.5061	4.73249	3.46892	0.55184	2.71245	2.78558	3.29922	0.0558602										SEM 6	0.00697317	229.139	140.134	18.0054	0.956006	0.72497
												SEM7	1.16585	1.91437	24.4877	8.53103	5.58424	1.00629	0.972532	4.47664	1.65693	1.65693	0.0235427										SEM 7	0.00673984	210.749	126.397	19.0177	0.539396	0.784767
												SEM8	0.583872	0.510875	3.5527	9.4936	5.22457	4.86562	0.764842	1.40569	3.27556	3.31143	0.0596797										SEM 8	0.00619744	178.852	87.0146	19.6398	0.020926	0.41369
												SEM9	0.796685	0.818629	6.64297	13.5891	4.83026	3.284	0.764205	2.73004	2.88932	3.75173	0.0489896										SEM 9	0.00577012	208.788	98.5392	15.6639	0.106182	0.512622
												SEM10	0.778799	0.645877	16.528	12.579	4.50169	4.20953	0.730848	0.821223	4.22788	4.11042	0.0869598										SEM 10	0.00540689	211.582	129.721	18.3481	0.139417	0.3958
												SEM11	2.99272	4.04035	42.7787	15.2283	9.61763	5.67004	2.09115	6.09983	1.77169	2.24094	0.0316296										SEM 11	0.00744469	181.76	132.279	17.1315	0.0801951	1.04313
												SEM12	0.542672	0.566997	2.69245	14.6006	6.69939	6.93894	0.322826	1.35323	1.89325	3.16731	0.032585										SEM 12	0.00790141	166.8	89.5028	15.8685	0.0166241	0.628606
												SEM13	1.25588	0.471231	5.38648	14.3395	6.69359	6.64688	0.393656	1.18697	2.20842	3.41117	0.036196										SEM 13	0.00673587	216.919	116.066	17.0598	0.0108472	0.529922
													SDNN	RMSSD	Range	Average HR	Total Power	VLF	LFms2	HFms2	Lf nu	HF nu	LF/HF											Cycle Duration (s)	Max dP/dt (mmHg/s)	Min dP/dt (mmHg/s)	IRP (mmHg/s)	Tau (s)	PTI (mmHg.s)
												SDEV 1	0.970494	1.23333	9.17491	36.2773	3.12628	1.70331	0.283235	2.65496	3.49671	4.88813	0.0449046										SDEV 1	0.0154485	488.075	311.829	60.9317	2.03661	1.18873
												SDEV 2	3.26679	3.92226	77.828	22.8629	20.8454	8.76938	1.70255	14.9587	6.41548	6.41548	0.0911813										SDEV 2	0.0389039	355.706	291.803	43.2857	0.28462	3.05325
												SDEV 3	9.65777	13.8803	152.322	24.9944	17.2827	6.35248	2.82784	9.98583	13.8129	13.8129	0.256892										SDEV 3	0.0276347	665.975	282.472	19.5815	0.131233	3.48838
												SDEV 4	2.17002	1.60874	12.4549	23.1249	23.2361	19.2474	1.88709	9.28267	7.67907	7.67907	0.110641										SDEV 4	0.0128419	559.229	257.704	63.179	0.460112	3.13648
												SDEV 5	2.0801	1.82462	16.0776	22.6644	17.7839	15.2686	1.97559	8.85784	4.36123	4.36123	0.0591078										SDEV 5	0.0158459	504.86	310.199	40.5465	0.484246	2.20726
												SDEV 6	11.5884	16.1695	127.334	35.3726	13.3855	9.8116	1.56084	7.67198	7.87882	9.3316	0.157996										SDEV 6	0.0197231	648.103	396.359	50.9268	2.70399	2.05053
												SDEV 7	3.29751	5.41466	69.2618	24.1294	15.7946	2.84622	2.75074	12.6618	4.6865	4.6865	0.0665889										SDEV 7	0.0190631	596.087	357.505	53.7901	1.52564	2.21965
												SDEV 8	1.65144	1.44497	10.0485	26.8519	14.7773	13.7621	2.1633	3.97588	9.26467	9.36614	0.1688										SDEV 8	0.017529	505.87	246.114	55.5499	0.0591877	1.17009
												SDEV 9	2.25337	2.31543	18.7892	38.4357	13.662	9.28856	2.1615	7.72172	8.17222	10.6115	0.138563										SDEV 9	0.0163204	590.543	278.711	44.3041	0.300328	1.44991
												SDEV 10	2.20278	1.82682	46.7482	35.5787	12.7327	11.9064	2.06715	2.32277	11.9582	11.626	0.24596										SDEV 10	0.015293	598.446	366.906	51.8963	0.394332	1.11949
												SDEV 11	8.46469	11.4278	120.996	43.0722	27.2028	16.0373	5.91465	17.2529	5.0111	6.33834	0.0894621										SDEV 11	0.0210568	514.094	374.142	48.4552	0.226826	2.95043
												SDEV 12	1.53491	1.60371	7.6154	41.2967	18.9487	19.6263	0.913091	3.82751	5.35492	8.95851	0.0921644										SDEV 12	0.0223486	471.781	253.152	44.8829	0.04702	1.77796
												SDEV 13	3.55216	1.33284	15.2353	40.5582	18.9323	18.8002	1.11343	3.35727	6.24635	9.64825	0.102378										SDEV 13	0.0190519	613.539	328.283	48.2524	0.0306806	1.49884

[truncated: 3 more sheets: CPA, DPCPX-NIC, DPCPX]
