# Supplementary material for: Adenosine A1 receptors of the medullary solitary tract arbitrate the nicotine counteraction of neuroinflammation and cardiovascular dysfunction in septic rats
Source: Sci Rep. 2023 Oct 19;13:17818. doi: 10.1038/s41598-023-44601-w (PMC10587061; doi:10.1038/s41598-023-44601-w)
Supplement: Supplementary file 5 — Supplementary Information 5. [file 41598_2023_44601_MOESM5_ESM.xlsx]

## Sheet: NFkB-Heart
Field	SHAM					CLP3P					CLP3PNIC					CPA					CPANIC					DPCPX					DPCPXNIC
	RAT4	RAT5	RAT6	RAT7	RAT8	RAT1	RAT2	RAT3	RAT4	RAT7	RAT1	RAT3	RAT4	RAT5	RAT6	RAT1	RAT2	RAT3	RAT4	RAT 5	RAT1	RAT2	RAT4	RAT5	RAT6	RAT1	RAT2	RAT3	RAT4	RAT5	RAT1	RAT2	RAT3	RAT4	RAT5
1	1.34	1.6	2.7	5.42	0.96	3.18	6.28	49.13	50.52	13.04	5.4	3.36	2.13	5.11	12.62		17.59	35.72	27.45	27.23	16.11	6.13	1.52		10.2	42.27	6.74	34.87	57.73		18.26	50.71	59.77	26.06	3.25
2	2.49	0.66	0.7	7.94	0.99	4.53	8.57	64.35	30.89	8.39	11	3.11	2.13	2.76	6.05		18.67	35.72	20.65	28.3	18.3	6.57	2.03		16.61	71.43	2.05	40.19	59.37		9.2	25.16	45.8	32.76	15.18
3	1.34	0.66	0.89	6.66	0.96	3.49	26.17	63.71	31.58	7.16	7.76	3.94	5.68	1.68	5.56		33	35.26	32.17	31.03	13.55	6.54	4.5		17.76	71.11	2.47	33.94	35.17		3.91	39.11	57.99	39.77	3.32
4	2.49	0.9	3.69	4.51	0.84	8.56	27.17	59.06	32.98	29.19	7.54	6.54	4.06	1.63	2.55		33.76	39.33	24.61	30.15	11.77	6.33	4.54		14.26	52.66	5.98	59.21	50.96		7.83	54.45	45.8	42.63	8.95
5	1.1	1.65	0.74	3.88	0.32	9.93	14.68	41.38	42.65	24.92	4.79	6.76	2.22	1.61	13.21		4.22	28.85	47.9	29.85	4.64	6.31	1.47		13.99	51.05	2.07	32.97	38.35		0.78	43.64	66.14	42.66	7.56
6	1.37	1.15	2.29	2.7	1.12	7.21	17.29	49.9	25.36	13.59	9.45	7.9	2.29	5.04	13.57			35.33		35.02	18.2	8.72	0.96		12.33	54.45	1.8	46.28	10.2		0.7	50.19	57.99	46.62	6.54
7	1.02	0.69	2.33	7.19	0.74	3.77	8.54	70.92	47.69	25.88	3.62	6.09	1.3	5.04	9.31			35.63		34.51	19.5	6.39	0.87		23.63	64.92	1.2	50.1	15.97		1.71		67.09	50.1	2.29
8	0.77	1.29	1.01	5.52	0.74	5.39	20.26	53.61	35.23	9.91	2.65	7.75	1.09	2.15	6.28					30.19		5.26	0.41			70.72	5.36	54.9	59.51		0.55		60.26	52.8	6.71
9	0.71	0.77	1.28				8.57	71.1	40.5			6.85	1.24	2.16	4.98					29.96			0.97				4.12	51.65			0.63			54.09	2.24
10								40.83	40.9				1.41														6.87	37.03			3.55				10.34
11																																			15.82
12																																			6.36
MEAN	1.40333	1.04111	1.73667	5.4775	0.83375	5.7575	15.2811	56.399	37.83	16.51	6.52625	5.81111	2.355	3.02	8.23667		21.448	35.12	30.556	30.6933	14.5814	6.53125	1.91889		15.54	59.8263	3.866	44.114	40.9075		4.712	43.8767	57.605	43.0544	7.38
STDV	0.660644	0.397506	1.05612	1.75672	0.244887	2.52843	7.95016	11.1632	7.96556	8.75697	2.89993	1.85461	1.45051	1.57356	4.06606		12.2927	3.11129	10.5659	2.57198	5.18412	0.97678	1.54524		4.3662	11.1618	2.20851	9.54681	19.5494		5.67607	10.6905	8.04949	9.25353	4.5865
SEM	0.220215	0.132502	0.352042	0.621096	0.0865806	0.893933	2.65005	3.5301	2.51893	3.09606	1.02528	0.618202	0.445881	0.524521	1.35535		5.49745	1.17596	4.7252	0.857326	1.95941	0.345344	0.546324		1.65027	3.94628	0.698392	3.01896	6.91176		1.79493	4.3644	2.84593	3.08451	1.32401
GROUP	SHAM	CLP3P	CLP3PNIC	CPA	CPANIC	DPCPX	DPCPXNIC
MEAN	2.09847	26.3555	5.18981	29.0413	9.64289	37.1784	31.3256
STDV	1.92025	20.4825	2.45966	5.74311	6.54491	23.697	23.8085
SEM	0.858763	9.16005	1.09999	2.87156	3.27246	11.8485	10.6475
							+

## Sheet: NFkB-Brain-NTS
Field	SHAM					CLP3P					CLP3PNIC					CPA					CPANIC					DPCPX					DPCPXNIC
	RAT2	RAT3	RAT5	RAT6	RAT7	RAT1	RAT2	RAT3	RAT4	RAT7	RAT1	RAT3	RAT4	RAT5	RAT6	RAT1	RAT2	RAT3	RAT4	RAT 5	RAT1	RAT2	RAT4	RAT5	RAT6	RAT1	RAT2	RAT3	RAT4	RAT5	RAT1	RAT2	RAT3	RAT4	RAT5
1	0.398	2.992	0.687	0.354	0.317	50.085	37.784	53.792	9.366	47.764	0.382	0.802	0.642	0.596	0.921	0.321	1.62	5.786	1.07	25.817	1.609	1.196	0.507	37.396	0.882	2.712	19.514	14.277	7.371	7.942	15.734	31.906	12.484	6.878	32.069
2	0.636	3.897	0.71	0.302	0.306	48.987	45.975	62.809	39.133	34.365	0.36	0.654	0.58	0.707	0.775	0.353	0.651	0.931	1.142	24.676	0.538	0.456	0.891	32.176	0.936	2.904	30.886	13.132	20.663	6.515	15.023	11.541	12.537	22.034	16.601
3	0.441	2.618	0.497	0.823	0.319	39.133	47.913	49.049	16.365	58.432	0.34	0.686	0.498	0.668	0.533	0.421	0.36	4.961	1.632	14.604	0.569	0.988	2.354	21.29	1.002	4.86	15.067	12.175	28.112	4.217	12.767	16.59	8.482	32.536	27.237
4	0.395	0.715	0.561	0.354	0.515	41.088	33.811	26.438	9.607	55.782	2.972	0.569	0.445	0.807	0.629	0.503	0.668	3.074	0.925	3.777	0.581	0.843	0.99	39.587	1.142	2.213	32.723	12.172	5.474	5.73	11.41	29.658	13.971	10.168	24.983
5	0.757	0.914	0.593	0.366	0.383	47.025	44.261	45.698	9.878	70.099	1.175	0.422	0.366	4.226	0.651	0.42	0.482	0.918	3.275	5.405	0.507	0.3	1.791	25.987	2.099	5.076	28.829	16.002	4.192	19.167		34.319	12.686	45.698	23.25
MEAN	0.5254	2.2272	0.6096	0.4398	0.368	45.2636	41.9488	47.5572	16.8698	53.2884	1.0458	0.6266	0.5062	1.4008	0.7018	0.4036	0.7562	3.134	1.6088	14.8558	0.7608	0.7566	1.3066	31.2872	1.2122		25.4038	13.5516	13.1624	8.7142	13.7335	24.8028		23.4628	24.828
STDV	0.162964	1.37269	0.0885822	0.215639	0.0875785	4.87934	5.9308	13.4461	12.7852	13.2654	1.13314	0.141619	0.108808	1.58117	0.149817	0.0704187	0.499289	2.2438	0.968575	10.3526	0.47503	0.371795	0.749001	7.66535	0.505184	1.31832	7.69572	1.62057	10.6404	5.99633	1.9998	10.0984	2.07661	16.0513	5.66641
SEM	0.0543214	0.457564	0.0295274	0.0762399	0.0309637	1.72511	1.97693	4.25204	4.04304	4.69003	0.400626	0.0500697	0.0384695	0.559028	0.0529684	0.0248968	0.176525	0.793302	0.342443	3.6602	0.167948	0.13145	0.264812	2.71011	0.17861	0.466096	2.72085	0.57296	3.76194	2.12002	0.707036	3.57033	0.734193	5.67499	2.00338
GROUP	SHAM	CLP3P	CLP3PNIC	CPA	CPANIC	DPCPX	DPCPXNIC
MEAN	0.834	40.9856	0.85624	4.15168	7.06468	15.208	21.7068
STDV	0.784083	14.1009	0.364552	6.07572	13.5432	7.14264	5.35363
SEM	0.350653	6.30613	0.163033	2.71714	6.05668	3.19429	2.39422

## Sheet: NFkB-Brain-RVLM
Field	SHAM					CLP3P					CLP3PNIC					CPA					CPANIC					DPCPX					DPCPXNIC
	RAT2	RAT3	RAT5	RAT6	RAT7	RAT1	RAT2	RAT3	RAT4	RAT7	RAT1	RAT3	RAT4	RAT5	RAT6	RAT1	RAT2	RAT3	RAT4	RAT 5	RAT1	RAT2	RAT4	RAT5	RAT6	RAT1	RAT2	RAT3	RAT4	RAT5	RAT1	RAT2	RAT3	RAT4	RAT5
1	1.084	1.961	0.477	0.334	0.3	1.182	17.722	2.476	7.066	0.957	1.192	0.956	0.455	1.173	1.11	0.317	14.141	5.438	3.637	45.651	3.196	5.308	0.757	29.141	2.642	4.391	66.675	9.907	2.948	2.76	2.453	26.324	3.081	2.39	8.223
2	4.293	5.215	0.349	0.298	0.313	1.502	1.729	27.281	15.968	10.758	0.325	2.208	0.478	0.486	0.808	0.334	3.452	1.443	0.736	36.718	0.644	1.14	2.488	13.787	1.84	2.451	16.047	3.863	9.396	4.631	1.969	55.758	19.276	1.376	0.355
3	1.961	0.552	0.407	0.326	0.309	0.921	7.435	10.536	8.963	1.808	0.569	0.582	0.495	1.629	3.654	0.49	0.909	2.347	1.308	14.36	0.529	2.355	2.833	26.245	1.093	28.835	35.506	0.69	3.765	2.889	16.042	30.427	43.39	4.008	2.412
4	3.511	0.711	0.38	0.322	0.293	3.03	2.057	10.466	9.141	2.296	0.523	0.546	0.619	0.522	0.898	0.906	0.4	1.772	1.457	6.911	0.756	1.05	2.545	48.589	1.145	7.191	16.688	0.466	6.143	3.517	9.76	18.217	9.856	1.605	1.698
5	2.718	0.477	0.377	0.437	0.304	0.833	1.424	4.832	10.195	0.939	0.969	0.532	0.457	0.662	1.089	0.449	0.363	1.138	1.143	18.031	2.413	0.379	1.145	17.86	1.284	1.685	13.861	0.374	1.381			49.998	3.061	1.29
MEAN	2.7134	1.7832	0.398	0.3434	0.3038	1.4936	6.0734	11.1182	10.2666	3.3516	0.7156	0.9648	0.5008	0.8944	1.5118	0.4992	3.853	2.4276	1.6562	24.3342	1.5076	2.0464	1.9536	27.1244	1.6008	8.9106	29.7554	3.06	4.7266	3.44925	7.556	36.1448	15.7328	2.1338	3.172
STDV	1.2602	2.01125	0.0487032	0.0540167	0.00779102	0.89749	6.96717	9.69799	3.38088	4.18051	0.354374	0.716741	0.0680823	0.49415	1.2043	0.23905	5.89012	1.7415	1.13959	16.2061	1.21848	1.95754	0.934661	13.5026	0.653317	11.3391	22.4022	4.09532	3.12612	0.854414	6.68643	16.0245	16.8275	1.13404	3.47363
SEM	0.420065	0.670416	0.0162344	0.0190978	0.00275454	0.317311	2.32239	3.06678	1.06913	1.47803	0.12529	0.238914	0.0226941	0.164717	0.401432	0.0796832	1.96337	0.580501	0.379862	5.40202	0.406161	0.652514	0.311554	4.50088	0.217772	4.00898	7.0842	1.29505	1.10525	0.302081	2.11443	5.06739	5.32131	0.358614	1.09846
GROUP	SHAM	CLP3P	CLP3PNIC	CPA	CPANIC	DPCPX	DPCPXNIC
MEAN	1.10836	6.46068	0.91748	6.55404	6.84656	9.98037	12.9479
STDV	1.09186	4.20315	0.377613	10.0138	11.3379	11.2954	14.0307
SEM	0.488296	1.8797	0.168874	4.47832	5.07048	5.05146	6.2747
							+
