# Supplementary material for: Adenosine A1 receptors of the medullary solitary tract arbitrate the nicotine counteraction of neuroinflammation and cardiovascular dysfunction in septic rats
Source: Sci Rep. 2023 Oct 19;13:17818. doi: 10.1038/s41598-023-44601-w (PMC10587061; doi:10.1038/s41598-023-44601-w)
Supplement: Supplementary file 6 — Supplementary Information 6. [file 41598_2023_44601_MOESM6_ESM.xlsx]

## Sheet: A1-heart
Field	SHAM					CLP3P					CLP3PNIC					CPA					CPANIC					DPCPX					DPCPXNIC
	RAT4	RAT5	RAT6	RAT7	RAT8	RAT1	RAT2	RAT3	RAT4	RAT7	RAT1	RAT3	RAT4	RAT5	RAT6	RAT1	RAT2	RAT3	RAT4	RAT 5	RAT1	RAT2	RAT4	RAT5	RAT6	RAT1	RAT2	RAT3	RAT4	RAT5	RAT1	RAT2	RAT3	RAT4	RAT5
1	7.339	38.787	14.491	7.737	61.52	3.937	5.328	54.23	62.15	0.469	0.681	22.717	2.647	53.875	49.503	24.633	1.364	14.344	17.06	6.067	8.131	1.016	14.779	9.194	48.201	6.245	2.936	1.223	4.503	1.008	1.125	2.529	6.168	3.585	25.535
2	1.901	7.299	34.598	2.632	93.784	27.548	4.497	36.463	0.943	0.396	0.767	11.892	2.749	76.586	75.987	28.145	5.679	5.827	3.716	1.964	9.614	2.282	20.2	8.994	39.951	4.667	2.667	1.351	12.451	1.263	4.251	1.977	2.28	3.179	1.375
3	1.594	9.629	37.637	13.179	81.143	16.015	9.067	46.18	0.749	8.633	0.49	31.171	2.133	57.775	96.509	10.127	1.269	9.512	4.45	0.766	16.457	1.131	33.496	18.747	51.226	11.208	3.355	0.725	8.394	1.582	2.654	2.098	18.56	3.251	1.691
4	1.865	7.742	26.671	24.531	91.681	15.632	3.087	38.96	0.89	0.454	0.537	17.398	20.239	80.488	86.405	52.192	1.603	25.564	7.515	3.442	21.404	8.422	18.632	9.934	41.818	4.754	3.442	0.732	2.225	2.718	1.367	7.877	23.005	2.907	6.194
5	1.249	15.1	44.82	30.082	91.612	3.091	5.149	57.196	8.723	0.367	1.715	10.1	6.5	82.285	45.295	66.541	4.523	26.209	7.302	3.085	10.681	2.249	30.799	19.318	41.995	11.594	9.176	1.172	2.225	1.751	1.231	1.729	8.983	2.436	1.677
6	0.995	17.813	29.864	47.244	90.063	9.874	1.229	59.953	0.756	1.289	0.402	25.558	8.633	81.027	77.233	20.277	8.405	22.822	17.746	4.201	31.55	1.238	14.802	8.864	32.051	10.83	4.545	0.858	3.109	1.216	2.904	4.616	28.412	4.318	1.761
7	0.968	8.675	24.617	42.594	61.907	11.909	4.441	72.224	0.703	2.207	0.578	14.627	13.455	79.267	68.619	4.198	15.404	4.68	34.984	3.695	9.237	1.317		19.424	44.506	13.877	2.931	0.705	7.526	1.135	3.847	3.578	6.214	1.848	1.985
8	0.74	41.606	25.642	19.587	80.424	3.311	1.688	77.467	11.016	0.393	1.092	8.54	11.866	60.712	63.044	9.263	26.097	4.68	18.943	2.353	14.28			14.114	26.877	5.564	2.841	1.209	2.095	1.083	1.028	5.265	3.099	2.192	1.728
9	1.428	22.691	37.528	22.628	58.08	2.375	1.241	63.501	7.184	0.33	1.52	16.719	9.084	62.001	54.892	8.539	8.089	19.379	17.606	3.095	5.064			12.286	26.318	9.214	11.638	0.974	3.158	1.179	2.01	2.804	1.618	5.659	1.744
10	1.139	40.279	36.052	49.835	58.533	14.395	1.424	68.151	12.997	0.668	1.88	13.188	3.99	58.955	69.849	33.22	0.427	8.839	12.494	3.469				8.059	22.099	20.154	6.738	1.097	4.751	1.044	12.81	3.011	8.911	5.275	1.912
11	0.613	26.96	19.108	26.678	44.949	5.321	1.416	65.446	8.839	0.345	3.176	12.615	5.666	38.848			2.141	3.838	33.946	4.206					29.595	10.023	12.39		3.033	1.24	1.894	2.659	9.375		2.653
12	6.491	21.932	12.994	6.438	83.321	8.103	5.744	48.894	10.275		2.079	12.425	4.036	65.852			1.506	16.668	18.904	4.548					26.162	11.316	9.208		2.049	1.161	7.525	2.765			6.658
13	0.639	6.456	19.049	40.168	85.985	11.513	0.885	57.629	8.703		2.882	15.723	1.894	39.446			4.925	10.076	11.141	2.997					31.663	4.641	31.018		3.699	2.959	7.737	2.534			1.629
14	3.774	33.225	23.233	30.248	83.566	8.89	0.732	75.777	4.948		1.742	36.131	2.107	58.994			7.719	9.556		8.73					40.183	7.224			2.636	3.174	1.746	1.889			5.786
15	3.305	8.228	22.366	38.53	91.121	11.089	1.971	52.461	0.93			10.643	2.777	58.339			7.212	23.137		5.31						4.014				2.698	4.659	2.586			3.947
16	25.251	3.18	34.405	23.774	91.827	3.367	6.78	34.851				16.693	4.104	29.115			4.528	9.243		1.759										1.368		1.945			36.782
17	2.221	16.91	31.366	9.621	80.782	1.754	11.545	45.247				11.926	2.555	19.084			4.618	19.726		1.383												1.984			10.936
18	8.565	28.295	53.301	17.962	60.869	1.881	10.54	25.072				10.41	2.108	36.834				4.993		1.307												1.44			1.113
19	18.392	22.479	42.473	4.854	95.391	1.067	1.988	37.621				5.734		76.554				5.573		1.592												1.548			2.03
20	18.861	28.104	31.121	16.205		1.349						15.547		63.673				10.829														1.379			1.659
21	25.004		22.838	13.959										61.494				32.327														1.938			2.703
22	12.813		6.864	4.99								22.712		60.29				18.158														9.245
23	6.447		21.489	3.205								34.803		79.096				19.108														1.891
24	2.27		47.264	2.46								24.008		67.134				15.45														2.464
25			43.644	5.675										44.725				7.53														3.257
26			38.907															5.342														1.428
27			40.107
28
MEAN	6.411	20.2695	30.4611	20.1926	78.2399	8.12105	4.14484	53.5433	9.3204	1.41373		17.447	5.91906	59.698	68.7336	25.7135	6.20641	13.5927	15.8313	3.36679	14.0464	2.52214	22.118	12.8934	35.9032	9.02167	7.91423	1.0046	4.41814	1.66119	3.78587	2.93985	10.6023	3.465	5.78562
STDV	7.79778	12.129	11.3744	14.8324	15.403	6.79909	3.35493	14.9169	15.2729	2.46216		8.29294	5.01233	17.1536	16.1693	20.3645	6.33958	8.04354	9.89014	1.92517	8.18653	2.65348	8.09981	4.68217	9.19128	4.41437	7.78545	0.238212	3.03384	0.761605	3.29531	1.90572	8.86862	1.27213	8.95197
SEM	1.59172	2.71214	2.18901	2.96649	3.53369	1.52032	0.769674	3.42217	3.94344	0.742369		1.7292	1.18142	3.43072	5.11317	6.43982	1.53757	1.57747	2.74303	0.441665	2.72884	1.00292	3.30673	1.48063	2.45647	1.13979	2.15929	0.0753294	0.810827	0.190401	0.850846	0.373743	2.67399	0.402282	1.95348
GROUP	SHAM	CLP3P	CLP3PNIC	CPA	CPANIC	DPCPX	DPCPXNIC
MEAN	31.1148	15.3087	37.9494	15.336	17.4966	4.80397	5.31572
STDV	27.6965	21.605	30.9136	8.78828	12.4247	3.60291	3.14559
SEM	12.3863	9.66206	13.825	4.39414	6.21233	1.80146	1.40675
							+

## Sheet: A1-Brain-NTS
Field	SHAM					CLP3P					CLP3PNIC					CPA					CPANIC					DPCPX					DPCPXNIC
	RAT2	RAT3	RAT5	RAT6	RAT7	RAT1	RAT2	RAT3	RAT4	RAT7	RAT1	RAT3	RAT4	RAT5	RAT6	RAT1	RAT2	RAT3	RAT4	RAT 5	RAT1	RAT2	RAT4	RAT5	RAT6	RAT1	RAT2	RAT3	RAT4	RAT5	RAT1	RAT2	RAT8	RAT4	RAT5
1	0.444	6.354	79.119	61.309	67.352	1.7	44.48	48.427	71.814	31.658	2.215	57.062	36.384	53.805	78.6	37.154	62.068	63.92	34.988	96.645	19.179	1.208	52.477	73.842	42.758	76.069	34.354	35.91	53.615	36.591	58.848	56.298			7.755
2	0.374	0.384	75.643	56.451	25.886	3.566	34.732	60.339	41.325	46.933	6.563	69.314	24.514	53.531	74.131	53.481	73.883	59.289	39.906	99.324	23.525	1.469	59.134	71.483	38.552	57.385	42.989	33.743	42.334	58.608	59.421	49.377			18.684
3	0.641	0.291	70.295	56.005	64.457	2.337	24.345	56.511	26.005	20.91	2.193	60.452	34.318	74.618	76.091	59.97	63.617	54.803	39.631	98.926	13.763	2.763	67.567	83.338	57.246	76.925	29.371	47.423	52.036	56.016	49.715	30.405			8.36
4	46.157	0.382	64.574	66.421	74.499	2.348	24.003	54.334	59.485	2.35	1.795	65.567		21.243	77.054	45.423	67.078	65.127	38.541	99.23	8.077	0.291	80.456	71.961	51.97	63.954	28.226	20.14	48.115	48.895	25.291	44.832			6.916
5	22.874	0.749	52.3	58.407		2.915	29.075	67.371	62.832	24.325		67.415	32.962	57.536		64.502	58.492	53.148	57.72	99.239	22.701	0.314	77.788		30.421	40.375	33.432	27.611	61.941	1.822	10.416	37.294			10.607
6		0.352		76.753			30.651	65.683	41.045							58.665	71.69		65.462	98.608					31.195			15.294			18.072	43.291
7									15.803																18.736						19.27
MEAN	14.098		68.3862	62.5577	58.0485		31.2143	58.7775	45.4727	25.2352		63.962	32.0445	52.1466	76.469	53.1992	66.138	59.2574	46.0413		17.449		67.4844	75.156	38.6969	62.9416	33.6744	30.0202	51.6082	40.3864	34.4333	43.5828			10.4644
STDV	20.3756		10.5451	7.94291	21.8531		7.64771	7.15524	20.3619	16.2428		5.07625	5.21377	19.3243	1.87016	10.2124	5.88345	5.32352	12.4155		6.49837		11.9309	5.54889	13.2914	15.0749	5.81994	11.5904	7.23171	23.1858	20.8647	9.05647			4.79434
SEM	9.11227		4.71591	3.24268	10.9265		3.12216	2.92111	7.69608	7.264		2.27017	2.60689	8.64207	0.935081	4.16921	2.40191	2.38075	5.06859		2.90616		5.33566	2.77445	5.02367	6.74172	2.60276	4.73177	3.23412	10.369	7.88613	3.69729			2.14409
GROUP	SHAM	CLP3P	CLP3PNIC	CPA	CPANIC	DPCPX	DPCPXNIC
MEAN	50.7726	40.1749	56.1555	56.159	49.6966	43.7262	29.4935
STDV	24.8132	15.029	18.8944	8.56949	26.6176	13.5223	17.1029
SEM	12.4066	7.51449	9.44718	4.28474	13.3088	6.04734	8.55144

## Sheet: A1-Brain-RVLM
Field	SHAM					CLP3P					CLP3PNIC					CPA					CPANIC					DPCPX					DPCPXNIC
	RAT2	RAT3	RAT5	RAT6	RAT7	RAT1	RAT2	RAT3	RAT4	RAT7	RAT1	RAT3	RAT4	RAT5	RAT6	RAT1	RAT2	RAT3	RAT4	RAT 5	RAT1	RAT2	RAT4	RAT5	RAT6	RAT1	RAT2	RAT3	RAT4	RAT5	RAT1	RAT2	RAT8	RAT4	RAT5
1	31.981	0.291	42.386	57.884	46.082	2.268	9.654	63.914	52.094	0.526	8.071	56.889	21.793	52.992	79.23	42.475	44.041	48.949	44.422	98.562	18.835	0.538	42.239	83.69	43.269	46.685	62.669	19.12	40.184	30.244	50.913	31.089	57.274	0.432	15.814
2	21.65	0.291	39.717	53.388	68.973	1.977	22.972	47.655	61.043	1.075	3.062	39.828	24.687	46.783	80.402	24.062	53.858	60.703	28.438	98.847	10.976	0.588	36.91	71.629	39.613	42.924	50.216	10.865	19.149	83.569	26.753	28.82	40.989	0.48	10.101
3	3.052	0.301	39.763	44.447	87.57	2.363	28.175	65.909	54.946	0.488	1.235	39.611	13.15	48.73	76.094	67.419	70.39	50.357	33.612	97.961	14.685	0.425	35.839	69.417	45.458	46.938	21.924	32.271	17.252	71.229	13.755	42.366	36.496	0.41	15.533
4	12.646	1.654	62.331	44.157	81.204	1.131	25.616	27.272	46.213	21.167	0.53	11.525	18.54	26.265	67.59	46.314	70.734	35.305	32.744	99.158	22.727	1.434	82.662	66.211	37.47	69.838	23.403	15.887	29.301	15.498	24.919	22.615	42.54	0.365	15.036
5	28.545	2.191	65.362	39.202		2.037	19.98	46.18	69.762	12.607		13.244	17.846			51.647	60.847	48.384		98.961	20.475	0.655	75.783	67.259	44.976	40.085	52.503	4.864		3.026	46.41	23.842	55.201	0.806	12.667
6						3.559			12.621	33.915			16.156										41.401	71.759				19.111		4.476	31.081	8.883		1.569
7													12.523																		20.889			1.496
MEAN	19.5748		49.9118	47.8156	70.9573		21.2794	50.186	49.4465	11.6297		32.2194	17.8136	43.6925	75.829	46.3834	59.974	48.7396	34.804		17.5396		52.4723	71.6608	42.1572	49.294	42.143	17.0197	26.4715	34.6737	30.6743	26.2692	46.5		13.8302
STDV	11.8289		12.8113	7.60512	18.2911		7.17737	15.6778	19.7536	13.765		19.4258	4.39877	11.9041	5.78592	15.6822	11.3611	9.03324	6.79942		4.70195		20.9807	6.30592	3.48281	11.83	18.3971	9.25539	10.5618	34.7213	13.4654	11.0487	9.19129		2.42636
SEM	5.29007		5.72938	3.40111	9.14556		3.20982	7.01133	8.06438	5.61955		8.68746	1.66258	5.95207	2.89296	7.0133	5.08084	4.03979	3.39971		2.10278		8.56534	2.57438	1.55756	5.29054	8.22744	3.7785	5.28092	14.1749	5.08943	4.51061	4.11047		1.0851
GROUP	SHAM	CLP3P	CLP3PNIC	CPA	CPANIC	DPCPX	DPCPXNIC
MEAN	47.0649	33.1354	42.3886	47.4752	45.9575	33.9204	29.3184
STDV	21.0967	19.6625	24.68	10.321	22.5472	12.7048	13.4936
SEM	10.5484	9.83123	12.34	5.16051	11.2736	5.68176	6.74678
							+
